# Supplementary material for: TGF-β stimulation in human and murine cells reveals commonly affected biological processes and pathways at transcription level
Source: BMC Syst Biol. 2014 May 15;8:55. doi: 10.1186/1752-0509-8-55 (PMC4049504; doi:10.1186/1752-0509-8-55)
Supplement: Additional file 2: Table S1-S18 — Tables and excel files with results: Tgf- Stimulation in human and murine cells reveals commonly affected biological processes and pathways at transcription level. [file 1752-0509-8-55-S2.zip]

Archive with 11 entries (11 files):
- Tables S10 KEGG Pathways Analyses (time-course).xls
- Tables S11 GO Analyses (time-course).xls
- Tables S12 KEGG Pathways Analyses (at 4h).xls
- Tables S13 GO Analses (at 4h).xls
- Tables S14 Cluster Analysis Annotation listis.xls
- Tables S15 KEGG Pathway Analyses (for clusters gene sets).xls
- Tables S16 Gene Ontology Analyses (for clusters gene sets).xls
- Tables S17 Transcription Factors Binding Sites Analysis (time-course).xls
- Tables S18 Transcription Factors Binding Sites Analysis (at 4h).xls
- Tables S8 Differentially Expressed Genes (time-course).xls
- Tables S9 Differentially Expressed Genes (at 04 hours).xls
