# Supplementary material for: TGF-β stimulation in human and murine cells reveals commonly affected biological processes and pathways at transcription level
Source: BMC Syst Biol. 2014 May 15;8:55. doi: 10.1186/1752-0509-8-55 (PMC4049504; doi:10.1186/1752-0509-8-55)
Supplement: Additional file 2: Table S1-S18 — Tables and excel files with results: Tgf- Stimulation in human and murine cells reveals commonly affected biological processes and pathways at transcription level. [file 1752-0509-8-55-S2.zip › Tables S10 KEGG Pathways Analyses (time-course).xls]

## Sheet: Preview
Cell Type	FDR < 0.10	FDR < 0.05	FDR < .01
MPP.M	106	98	79
CDP.M	118	116	95
HPC.M	57	47	33
HPC.H	74	58	38
MSC.H	89	84	56
CRL.H	123	106	89

## Sheet: MPP.M
Path.ID	Path.Name	No.Genes	NO.TGFbeta.Genes	Conv	Error	LOR	SD	Z	P.Value	FDR.BY
"01100"	Metabolic pathways	1184	0	1	0	-0.0957289	0.00803873	-11.9085	1.06939e-32	1.4426e-29
"00480"	Glutathione metabolism	54	0	1	0	-0.226247	0.0239383	-9.45125	3.34821e-21	1.90991e-18
"04380"	Osteoclast differentiation	118	8	1	0	-0.176249	0.0186976	-9.42632	4.2474e-21	1.90991e-18
"04142"	Lysosome	123	0	1	0	-0.154655	0.0192473	-8.03516	9.34534e-16	3.15171e-13
"04510"	Focal adhesion	200	11	1	0	-0.127943	0.0163055	-7.84662	4.27415e-15	1.15316e-12
"04621"	NOD-like receptor signaling pathway	57	3	1	0	-0.193138	0.0255034	-7.57304	3.64589e-14	8.19715e-12
"04060"	Cytokine-cytokine receptor interaction	245	22	1	0	-0.118215	0.0156728	-7.54268	4.60427e-14	8.87306e-12
"05140"	Leishmaniasis	64	7	1	0	-0.186224	0.0249058	-7.47714	7.59579e-14	1.28084e-11
"04145"	Phagosome	176	5	1	0	-0.127681	0.0175023	-7.29513	2.98367e-13	4.47218e-11
"05323"	Rheumatoid arthritis	81	5	1	0	-0.162572	0.0230684	-7.04737	1.82325e-12	2.45956e-10
"04144"	Endocytosis	220	15	1	0	-0.114817	0.0163732	-7.01252	2.34062e-12	2.87044e-10
"05144"	Malaria	46	10	1	0	-0.20211	0.0288955	-6.99449	2.66217e-12	2.99271e-10
"04640"	Hematopoietic cell lineage	82	1	1	0	-0.162585	0.0236205	-6.88322	5.85135e-12	6.07188e-10
"04662"	B cell receptor signaling pathway	76	2	1	0	-0.160544	0.0240547	-6.67413	2.48696e-11	2.39635e-09
"00100"	Steroid biosynthesis	18	0	1	0	-0.257738	0.0404017	-6.37939	1.77797e-10	1.53411e-08
"04660"	T cell receptor signaling pathway	110	6	1	0	-0.137948	0.0216369	-6.37561	1.82241e-10	1.53411e-08
"05142"	Chagas disease (American trypanosomiasis)	100	15	1	0	-0.141275	0.0221901	-6.36655	1.93328e-10	1.53411e-08
"05200"	Pathways in cancer	325	19	1	0	-0.0927539	0.0147488	-6.28891	3.19697e-10	2.39594e-08
"04010"	MAPK signaling pathway	268	9	1	0	-0.0963196	0.0159145	-6.0523	1.42788e-09	1.01379e-07
"04062"	Chemokine signaling pathway	185	6	1	0	-0.110599	0.0185272	-5.96957	2.37882e-09	1.60451e-07
"05221"	Acute myeloid leukemia	57	5	1	0	-0.163111	0.0275721	-5.91582	3.30218e-09	2.12125e-07
"04512"	ECM-receptor interaction	86	5	1	0	-0.142418	0.0241159	-5.90554	3.51498e-09	2.15531e-07
"05145"	Toxoplasmosis	127	7	1	0	-0.123138	0.0209964	-5.86469	4.49973e-09	2.63918e-07
"00230"	Purine metabolism	168	0	1	0	-0.112284	0.0192887	-5.82123	5.84178e-09	3.28356e-07
"00970"	Aminoacyl-tRNA biosynthesis	65	0	1	0	-0.179123	0.0308527	-5.80576	6.40766e-09	3.45756e-07
"05150"	Staphylococcus aureus infection	50	0	1	0	-0.171323	0.0301465	-5.68302	1.32338e-08	6.86628e-07
"04115"	p53 signaling pathway	70	1	1	0	-0.144852	0.0258907	-5.59474	2.20956e-08	1.10396e-06
"04620"	Toll-like receptor signaling pathway	101	3	1	0	-0.126202	0.0234447	-5.38295	7.32753e-08	3.53029e-06
"04672"	Intestinal immune network for IgA production	43	1	1	0	-0.167473	0.031843	-5.25932	1.44593e-07	6.71988e-06
"04670"	Leukocyte transendothelial migration	120	4	1	0	-0.116105	0.0221016	-5.25325	1.49442e-07	6.71988e-06
"04810"	Regulation of actin cytoskeleton	216	6	1	0	-0.0935243	0.0179188	-5.21933	1.79568e-07	7.81408e-06
"04740"	Olfactory transduction	1007	0	1	0	0.94898	0.183962	5.15855	2.48864e-07	1.04911e-05
"04210"	Apoptosis	86	1	1	0	-0.125801	0.0249402	-5.0441	4.55652e-07	1.84696e-05
"04650"	Natural killer cell mediated cytotoxicity	125	4	1	0	-0.113376	0.0224952	-5.04001	4.65506e-07	1.84696e-05
"04141"	Protein processing in endoplasmic reticulum	169	3	1	0	-0.0961881	0.019537	-4.92337	8.50643e-07	3.27861e-05
"04630"	Jak-STAT signaling pathway	153	4	1	0	-0.100137	0.0208988	-4.7915	1.65536e-06	6.20297e-05
"05215"	Prostate cancer	89	4	1	0	-0.118196	0.0249541	-4.73652	2.17417e-06	7.9269e-05
"05210"	Colorectal cancer	65	13	1	0	-0.131241	0.0280175	-4.68425	2.80983e-06	9.97486e-05
"00330"	Arginine and proline metabolism	54	0	1	0	-0.13346	0.0286293	-4.66165	3.13689e-06	0.000108504
"04520"	Adherens junction	75	11	1	0	-0.120705	0.0262483	-4.59859	4.25353e-06	0.000140106
"05219"	Bladder cancer	43	4	1	0	-0.150505	0.0327456	-4.59618	4.30303e-06	0.000140106
"05222"	Small cell lung cancer	87	2	1	0	-0.117376	0.0255535	-4.59334	4.36208e-06	0.000140106
"04514"	Cell adhesion molecules (CAMs)	149	0	1	0	-0.0982827	0.0215155	-4.56799	4.92419e-06	0.000152964
"05020"	Prion diseases	35	2	1	0	-0.160031	0.0350543	-4.56524	4.98919e-06	0.000152964
"04070"	Phosphatidylinositol signaling system	78	0	1	0	-0.120294	0.0267518	-4.49667	6.90262e-06	0.000206925
"04666"	Fc gamma R-mediated phagocytosis	90	4	1	0	-0.114348	0.025833	-4.42641	9.58157e-06	0.000280989
"04910"	Insulin signaling pathway	137	4	1	0	-0.0930579	0.0213991	-4.34868	1.36957e-05	0.000386856
"05220"	Chronic myeloid leukemia	74	10	1	0	-0.118991	0.0273695	-4.34757	1.37651e-05	0.000386856
"04970"	Salivary secretion	77	0	1	0	-0.116978	0.0270698	-4.32134	1.55085e-05	0.000426958
"00290"	Valine leucine and isoleucine biosynthesis	11	0	1	0	-0.223516	0.0529016	-4.22513	2.38806e-05	0.000644296
"04330"	Notch signaling pathway	50	2	1	0	-0.13309	0.0316607	-4.20363	2.62673e-05	0.000694793
"04912"	GnRH signaling pathway	99	2	1	0	-0.104843	0.0251922	-4.16173	3.1585e-05	0.000819385
"05412"	Arrhythmogenic right ventricular cardiomyopathy (ARVC)	74	0	1	0	-0.112714	0.0273274	-4.12459	3.71392e-05	0.000945295
"04664"	Fc epsilon RI signaling pathway	80	3	1	0	-0.11289	0.0276374	-4.08469	4.41362e-05	0.00110258
"04146"	Peroxisome	80	0	1	0	-0.11119	0.0273192	-4.07004	4.7006e-05	0.00113715
"03010"	Ribosome	119	0	1	0	0.206086	0.0506473	4.06905	4.72058e-05	0.00113715
"05410"	Hypertrophic cardiomyopathy (HCM)	83	4	1	0	-0.106334	0.026187	-4.06055	4.89578e-05	0.00115747
"04540"	Gap junction	88	2	1	0	-0.106657	0.0262914	-4.05673	4.97653e-05	0.00115747
"05014"	Amyotrophic lateral sclerosis (ALS)	56	1	1	0	-0.124679	0.0309322	-4.03074	5.56021e-05	0.00125053
"04012"	ErbB signaling pathway	87	5	1	0	-0.107381	0.0266411	-4.03066	5.56204e-05	0.00125053
"05146"	Amoebiasis	116	5	1	0	-0.0951446	0.0242638	-3.92125	8.80899e-05	0.00194808
"04612"	Antigen processing and presentation	78	2	1	0	-0.108081	0.0277955	-3.88843	0.000100896	0.0021953
"04360"	Axon guidance	131	6	1	0	-0.0889051	0.0231398	-3.84208	0.000121995	0.00261224
"05214"	Glioma	66	2	1	0	-0.114043	0.0297648	-3.83148	0.000127377	0.00268486
"04610"	Complement and coagulation cascades	76	0	1	0	-0.110666	0.0291213	-3.80016	0.000144601	0.00300101
"05100"	Bacterial invasion of epithelial cells	71	2	1	0	-0.110434	0.0291461	-3.789	0.000151256	0.00309157
"04020"	Calcium signaling pathway	178	0	1	0	-0.0785491	0.0209671	-3.7463	0.000179462	0.00361334
"05414"	Dilated cardiomyopathy	89	4	1	0	-0.0974381	0.0262772	-3.70808	0.000208833	0.00414286
"00604"	Glycosphingolipid biosynthesis - ganglio series	15	0	1	0	-0.176943	0.0478217	-3.70005	0.000215556	0.00421427
"05218"	Melanoma	72	2	1	0	-0.107289	0.0292934	-3.66255	0.000249717	0.00481238
"00670"	One carbon pool by folate	19	0	1	0	-0.166424	0.045596	-3.64996	0.000262278	0.00498326
"00030"	Pentose phosphate pathway	28	0	1	0	-0.150328	0.0414712	-3.62486	0.000289113	0.00541685
"00770"	Pantothenate and CoA biosynthesis	15	0	1	0	-0.180036	0.0502981	-3.57937	0.00034442	0.00636466
"03013"	RNA transport	168	0	1	0	-0.0742308	0.0208412	-3.56173	0.000368418	0.00671614
"04722"	Neurotrophin signaling pathway	131	4	1	0	-0.0845123	0.0237897	-3.55247	0.000381632	0.00686427
"00270"	Cysteine and methionine metabolism	39	0	1	0	-0.122731	0.0347911	-3.52765	0.000419269	0.007442
"05340"	Primary immunodeficiency	34	0	1	0	-0.134662	0.0390595	-3.44761	0.000565565	0.00979638
"04530"	Tight junction	137	6	1	0	-0.0808986	0.0234679	-3.4472	0.000566435	0.00979638
"00910"	Nitrogen metabolism	23	0	1	0	-0.150694	0.0438265	-3.43841	0.000585134	0.00999168
"00260"	Glycine serine and threonine metabolism	34	0	1	0	-0.128873	0.0377522	-3.41366	0.000640972	0.0108084
"00900"	Terpenoid backbone biosynthesis	14	0	1	0	-0.177875	0.0522364	-3.4052	0.000661166	0.0110112
"03320"	PPAR signaling pathway	80	0	1	0	-0.0976319	0.0290791	-3.35746	0.000786618	0.0129408
"04350"	TGF-beta signaling pathway	85	85	1	0	-0.0938322	0.0281896	-3.32861	0.000872815	0.0141858
"04966"	Collecting duct acid secretion	27	0	1	0	-0.133297	0.041029	-3.24886	0.00115869	0.0186079
"04370"	VEGF signaling pathway	76	2	1	0	-0.0959064	0.0296274	-3.23708	0.00120759	0.019165
"00562"	Inositol phosphate metabolism	57	0	1	0	-0.106633	0.0330174	-3.22961	0.0012396	0.0194443
"05211"	Renal cell carcinoma	71	8	1	0	-0.0963661	0.0303273	-3.17753	0.00148534	0.0230313
"00460"	Cyanoamino acid metabolism	6	0	1	0	-0.232942	0.0736745	-3.16177	0.00156811	0.0240384
"04914"	Progesterone-mediated oocyte maturation	88	2	1	0	-0.0890768	0.0282557	-3.15253	0.00161863	0.024534
"00240"	Pyrimidine metabolism	99	0	1	0	-0.0854615	0.0273891	-3.12027	0.00180685	0.0270826
"05212"	Pancreatic cancer	71	10	1	0	-0.0958928	0.0309872	-3.0946	0.0019708	0.0292154
"00564"	Glycerophospholipid metabolism	80	0	1	0	-0.0888698	0.028895	-3.07561	0.00210069	0.0308024
"04972"	Pancreatic secretion	104	2	1	0	-0.0827299	0.0271677	-3.04515	0.00232563	0.0337341
"05416"	Viral myocarditis	89	0	1	0	-0.0866782	0.0285215	-3.03904	0.0023733	0.0340593
"00531"	Glycosaminoglycan degradation	21	0	1	0	-0.144491	0.0476387	-3.03306	0.00242086	0.0343761
"00561"	Glycerolipid metabolism	51	0	1	0	-0.105065	0.0349956	-3.00222	0.00268017	0.0376619
"05160"	Hepatitis C	137	7	1	0	-0.0738168	0.0247309	-2.9848	0.00283761	0.0394632
"03008"	Ribosome biogenesis in eukaryotes	86	0	1	0	-0.0903455	0.0304572	-2.96631	0.00301393	0.0414875

## Sheet: CDP.M
Path.ID	Path.Name	No.Genes	NO.TGFbeta.Genes	Conv	Error	LOR	SD	Z	P.Value	FDR.BY	P.Adj.BY	P.Adj.holm
"01100"	Metabolic pathways	1184	0	1	0	-0.102286	0.00636582	-16.0679	4.28112e-58	9.63252e-56	5.77522e-55	9.63252e-56
"04142"	Lysosome	123	0	1	0	-0.151147	0.0169103	-8.93817	3.95658e-19	4.45115e-17	2.6687e-16	8.86274e-17
"05140"	Leishmaniasis	64	7	1	0	-0.197587	0.0226974	-8.70526	3.16843e-18	1.87357e-16	1.1233e-15	7.06561e-16
"00230"	Purine metabolism	168	0	1	0	-0.132572	0.0152389	-8.69959	3.33079e-18	1.87357e-16	1.1233e-15	7.39434e-16
"04380"	Osteoclast differentiation	118	8	1	0	-0.15082	0.0174608	-8.63763	5.73911e-18	2.5826e-16	1.54841e-15	1.26834e-15
"04141"	Protein processing in endoplasmic reticulum	169	3	1	0	-0.126225	0.014743	-8.5617	1.1122e-17	4.17074e-16	2.50058e-15	2.44683e-15
"04145"	Phagosome	176	5	1	0	-0.11979	0.014996	-7.98812	1.37016e-15	4.40407e-14	2.64048e-13	3.00064e-13
"05145"	Toxoplasmosis	127	7	1	0	-0.132998	0.0172275	-7.72009	1.1625e-14	3.26954e-13	1.96027e-12	2.53426e-12
"04620"	Toll-like receptor signaling pathway	101	3	1	0	-0.132487	0.0194713	-6.80421	1.01608e-11	2.54021e-10	1.52299e-09	2.2049e-09
"04740"	Olfactory transduction	1007	0	1	0	0.545323	0.0814502	6.69517	2.15425e-11	4.84705e-10	2.90607e-09	4.65317e-09
"03008"	Ribosome biogenesis in eukaryotes	86	0	1	0	-0.142653	0.0217318	-6.56427	5.22899e-11	1.06957e-09	6.41263e-09	1.12423e-08
"04062"	Chemokine signaling pathway	185	6	1	0	-0.100978	0.0156726	-6.44297	1.1716e-10	1.9823e-09	1.1885e-08	2.50721e-08
"00480"	Glutathione metabolism	54	0	1	0	-0.158435	0.0246098	-6.43789	1.21149e-10	1.9823e-09	1.1885e-08	2.58048e-08
"00970"	Aminoacyl-tRNA biosynthesis	65	0	1	0	-0.18031	0.0280195	-6.43516	1.23343e-10	1.9823e-09	1.1885e-08	2.61488e-08
"04621"	NOD-like receptor signaling pathway	57	3	1	0	-0.155822	0.0247088	-6.30636	2.85683e-10	4.28525e-09	2.56924e-08	6.02792e-08
"04070"	Phosphatidylinositol signaling system	78	0	1	0	-0.135702	0.0216278	-6.2744	3.50988e-10	4.93576e-09	2.95926e-08	7.37074e-08
"05200"	Pathways in cancer	325	19	1	0	-0.0775362	0.0124617	-6.22193	4.91066e-10	6.4994e-09	3.89674e-08	1.02633e-07
"04510"	Focal adhesion	200	11	1	0	-0.0928601	0.0149672	-6.20426	5.49562e-10	6.86952e-09	4.11865e-08	1.14309e-07
"04662"	B cell receptor signaling pathway	76	2	1	0	-0.136138	0.0221442	-6.14779	7.85689e-10	9.30421e-09	5.57837e-08	1.62638e-07
"04670"	Leukocyte transendothelial migration	120	4	1	0	-0.113328	0.0184949	-6.12753	8.92556e-10	1.00413e-08	6.02027e-08	1.83867e-07
"05142"	Chagas disease (American trypanosomiasis)	100	15	1	0	-0.120297	0.0199041	-6.04384	1.50488e-09	1.61237e-08	9.66704e-08	3.08501e-07
"05323"	Rheumatoid arthritis	81	5	1	0	-0.129505	0.0216507	-5.98155	2.21024e-09	2.26047e-08	1.35527e-07	4.50889e-07
"04144"	Endocytosis	220	15	1	0	-0.0870964	0.0145976	-5.96647	2.42437e-09	2.37167e-08	1.42194e-07	4.92147e-07
"04210"	Apoptosis	86	1	1	0	-0.125064	0.0210215	-5.94933	2.69244e-09	2.52416e-08	1.51337e-07	5.43872e-07
"00562"	Inositol phosphate metabolism	57	0	1	0	-0.147284	0.0248543	-5.9259	3.10589e-09	2.7953e-08	1.67593e-07	6.24283e-07
"00330"	Arginine and proline metabolism	54	0	1	0	-0.14144	0.0239604	-5.90308	3.56769e-09	3.08743e-08	1.85108e-07	7.13539e-07
"05150"	Staphylococcus aureus infection	50	0	1	0	-0.160301	0.027474	-5.83465	5.3903e-09	4.49192e-08	2.69314e-07	1.07267e-06
"04060"	Cytokine-cytokine receptor interaction	245	22	1	0	-0.0828637	0.0143093	-5.79089	7.00124e-09	5.62599e-08	3.37309e-07	1.38625e-06
"00030"	Pentose phosphate pathway	28	0	1	0	-0.197527	0.0342217	-5.77198	7.83477e-09	6.0787e-08	3.64451e-07	1.54345e-06
"04115"	p53 signaling pathway	70	1	1	0	-0.131944	0.0229177	-5.75732	8.54602e-09	6.40951e-08	3.84285e-07	1.67502e-06
"04810"	Regulation of actin cytoskeleton	216	6	1	0	-0.0853262	0.0148603	-5.74188	9.36294e-09	6.79568e-08	4.07437e-07	1.82577e-06
"04010"	MAPK signaling pathway	268	9	1	0	-0.0780106	0.0136184	-5.72832	1.01432e-08	7.1319e-08	4.27596e-07	1.96777e-06
"00010"	Glycolysis / Gluconeogenesis	62	0	1	0	-0.126102	0.0230558	-5.46941	4.51524e-08	3.07857e-07	1.84577e-06	8.71441e-06
"00100"	Steroid biosynthesis	18	0	1	0	-0.22222	0.0412434	-5.38801	7.1241e-08	4.71448e-07	2.82658e-06	1.36783e-05
"04650"	Natural killer cell mediated cytotoxicity	125	4	1	0	-0.101723	0.0192044	-5.29684	1.17826e-07	7.57451e-07	4.54132e-06	2.25047e-05
"04640"	Hematopoietic cell lineage	82	1	1	0	-0.119424	0.0226815	-5.26527	1.39985e-07	8.74908e-07	5.24554e-06	2.65972e-05
"04660"	T cell receptor signaling pathway	110	6	1	0	-0.104867	0.0199407	-5.25893	1.449e-07	8.81147e-07	5.28295e-06	2.73861e-05
"03010"	Ribosome	119	0	1	0	0.323361	0.0624483	5.17807	2.24196e-07	1.32747e-06	7.95892e-06	4.21488e-05
"05144"	Malaria	46	10	1	0	-0.149395	0.0288873	-5.17164	2.32053e-07	1.33877e-06	8.02663e-06	4.33939e-05
"04114"	Oocyte meiosis	113	9	1	0	-0.0988369	0.0192019	-5.14724	2.64341e-07	1.48692e-06	8.91487e-06	4.91674e-05
"04666"	Fc gamma R-mediated phagocytosis	90	4	1	0	-0.109777	0.0216847	-5.06244	4.13914e-07	2.27148e-06	1.36187e-05	7.6574e-05
"00240"	Pyrimidine metabolism	99	0	1	0	-0.10464	0.0208887	-5.00938	5.46045e-07	2.92524e-06	1.75384e-05	0.000100472
"04110"	Cell cycle	127	18	1	0	-0.0907599	0.018776	-4.83382	1.33938e-06	6.88471e-06	4.12775e-05	0.000245107
"04912"	GnRH signaling pathway	99	2	1	0	-0.100974	0.0208934	-4.83279	1.34634e-06	6.88471e-06	4.12775e-05	0.000245107
"05100"	Bacterial invasion of epithelial cells	71	2	1	0	-0.114604	0.0238379	-4.80765	1.52718e-06	7.6359e-06	4.57813e-05	0.000276419
"03013"	RNA transport	168	0	1	0	-0.0785107	0.0163717	-4.7955	1.62268e-06	7.93703e-06	4.75868e-05	0.000292083
"04370"	VEGF signaling pathway	76	2	1	0	-0.110747	0.0231654	-4.78069	1.74691e-06	8.36284e-06	5.01397e-05	0.000312696
"04722"	Neurotrophin signaling pathway	131	4	1	0	-0.0895834	0.0188395	-4.75508	1.98365e-06	9.29835e-06	5.57486e-05	0.000353089
"00860"	Porphyrin and chlorophyll metabolism	40	0	1	0	-0.152209	0.0326878	-4.65644	3.2172e-06	1.47729e-05	8.85712e-05	0.000569444
"05215"	Prostate cancer	89	4	1	0	-0.100631	0.021751	-4.62651	3.71876e-06	1.67344e-05	0.000100332	0.000654502
"05014"	Amyotrophic lateral sclerosis (ALS)	56	1	1	0	-0.120742	0.0262441	-4.60072	4.21023e-06	1.85746e-05	0.000111364	0.000736791
"04520"	Adherens junction	75	11	1	0	-0.104279	0.0228652	-4.5606	5.1008e-06	2.20708e-05	0.000132326	0.00088754
"00510"	N-Glycan biosynthesis	50	0	1	0	-0.12449	0.0276744	-4.49837	6.84762e-06	2.90701e-05	0.000174291	0.00118464
"04966"	Collecting duct acid secretion	27	0	1	0	-0.149305	0.0338555	-4.41008	1.03334e-05	4.3056e-05	0.000258144	0.00177735
"04020"	Calcium signaling pathway	178	0	1	0	-0.0746225	0.016957	-4.40069	1.07905e-05	4.4143e-05	0.000264661	0.00184518
"04672"	Intestinal immune network for IgA production	43	1	1	0	-0.132041	0.0302058	-4.37138	1.23462e-05	4.96052e-05	0.00029741	0.00209885
"04910"	Insulin signaling pathway	137	4	1	0	-0.0781596	0.0181156	-4.31449	1.59969e-05	6.31459e-05	0.000378593	0.00270348
"04970"	Salivary secretion	77	0	1	0	-0.101063	0.023472	-4.3057	1.66459e-05	6.45747e-05	0.00038716	0.00279652
"05146"	Amoebiasis	116	5	1	0	-0.0866434	0.0201957	-4.29019	1.78524e-05	6.80812e-05	0.000408183	0.00298135
"04914"	Progesterone-mediated oocyte maturation	88	2	1	0	-0.0945131	0.0224681	-4.20655	2.593e-05	9.72374e-05	0.00058299	0.00430438
"04146"	Peroxisome	80	0	1	0	-0.0980456	0.0233877	-4.19218	2.76282e-05	0.000101907	0.000610989	0.00455866
"05222"	Small cell lung cancer	87	2	1	0	-0.0945028	0.0225882	-4.18372	2.8678e-05	0.000104073	0.000623976	0.00470319
"00270"	Cysteine and methionine metabolism	39	0	1	0	-0.121104	0.0292986	-4.13343	3.57382e-05	0.000127636	0.000765248	0.00582532
"04514"	Cell adhesion molecules (CAMs)	149	0	1	0	-0.0765528	0.0186727	-4.09972	4.13656e-05	0.000145426	0.000871907	0.00670123
"01040"	Biosynthesis of unsaturated fatty acids	25	0	1	0	-0.148729	0.0368826	-4.03251	5.51842e-05	0.000191022	0.00114528	0.00888465
"05211"	Renal cell carcinoma	71	8	1	0	-0.098643	0.0245238	-4.02234	5.76239e-05	0.000195124	0.00116987	0.00921983
"04612"	Antigen processing and presentation	78	2	1	0	-0.0953038	0.0237052	-4.02038	5.81035e-05	0.000195124	0.00116987	0.00923845
"05212"	Pancreatic cancer	71	10	1	0	-0.0989681	0.0249904	-3.96024	7.48732e-05	0.000243288	0.00145864	0.01183
"04012"	ErbB signaling pathway	87	5	1	0	-0.0908303	0.022948	-3.9581	7.55497e-05	0.000243288	0.00145864	0.0118613
"05020"	Prion diseases	35	2	1	0	-0.129527	0.0327282	-3.95765	7.56896e-05	0.000243288	0.00145864	0.0118613
"05210"	Colorectal cancer	65	13	1	0	-0.100526	0.0255812	-3.92967	8.50625e-05	0.000269564	0.00161618	0.0131847
"00020"	Citrate cycle (TCA cycle)	31	0	1	0	-0.136038	0.0347074	-3.91956	8.87091e-05	0.000277216	0.00166206	0.0136612
"05214"	Glioma	66	2	1	0	-0.0997855	0.0256327	-3.8929	9.90531e-05	0.000305301	0.00183044	0.0151551
"05220"	Chronic myeloid leukemia	74	10	1	0	-0.0944304	0.0243461	-3.87867	0.000105029	0.000319345	0.00191464	0.0159644
"04960"	Aldosterone-regulated sodium reabsorption	44	2	1	0	-0.115405	0.0300118	-3.84533	0.000120388	0.000356842	0.00213946	0.0181786
"00532"	Glycosaminoglycan biosynthesis - chondroitin sulfate	22	0	1	0	-0.155337	0.0403993	-3.84504	0.000120533	0.000356842	0.00213946	0.0181786
"00360"	Phenylalanine metabolism	18	0	1	0	-0.160182	0.0420513	-3.80921	0.000139413	0.000407376	0.00244244	0.0207726
"00520"	Amino sugar and nucleotide sugar metabolism	48	0	1	0	-0.111547	0.0293814	-3.79651	0.000146746	0.000423306	0.00253795	0.0217184
"00250"	Alanine aspartate and glutamate metabolism	33	0	1	0	-0.127819	0.0337718	-3.78478	0.000153842	0.000438158	0.00262699	0.0226148
"02010"	ABC transporters	45	0	1	0	-0.114565	0.0303972	-3.76894	0.000163943	0.000461091	0.00276449	0.0239357
"05221"	Acute myeloid leukemia	57	5	1	0	-0.103827	0.0276046	-3.76123	0.000169077	0.000469659	0.00281586	0.0245162
"00600"	Sphingolipid metabolism	41	0	1	0	-0.116866	0.0316273	-3.6951	0.000219796	0.0006031	0.00361591	0.0316507
"05219"	Bladder cancer	43	4	1	0	-0.112781	0.0308674	-3.65372	0.000258472	0.000697967	0.00418468	0.0369615
"00561"	Glycerolipid metabolism	51	0	1	0	-0.105012	0.0287574	-3.65164	0.000260574	0.000697967	0.00418468	0.0370015
"04540"	Gap junction	88	2	1	0	-0.0839443	0.0230448	-3.64265	0.000269843	0.000714291	0.00428256	0.0380479
"04310"	Wnt signaling pathway	154	17	1	0	-0.0666343	0.0184455	-3.61249	0.000303274	0.000786054	0.00471282	0.0424583
"00670"	One carbon pool by folate	19	0	1	0	-0.150529	0.0416758	-3.61192	0.000303941	0.000786054	0.00471282	0.0424583
"03050"	Proteasome	45	1	1	0	-0.105531	0.0295466	-3.57168	0.000354697	0.000906896	0.00543733	0.0489482
"00290"	Valine leucine and isoleucine biosynthesis	11	0	1	0	-0.185865	0.0526489	-3.53028	0.000415125	0.00104947	0.00629216	0.0568722
"03060"	Protein export	32	0	1	0	-0.124925	0.0355415	-3.51492	0.000439891	0.00109973	0.00659346	0.0598252
"00564"	Glycerophospholipid metabolism	80	0	1	0	-0.0831661	0.023728	-3.50497	0.000456653	0.00112909	0.00676948	0.0616481
"04664"	Fc epsilon RI signaling pathway	80	3	1	0	-0.0862339	0.0246248	-3.50191	0.00046194	0.00112974	0.00677342	0.0618999
"04350"	TGF-beta signaling pathway	85	85	1	0	-0.0821477	0.0236706	-3.47044	0.000519597	0.00125709	0.00753693	0.0691064
"04530"	Tight junction	137	6	1	0	-0.0671779	0.0196209	-3.42379	0.000617537	0.00147815	0.00886228	0.0815148
"04920"	Adipocytokine signaling pathway	68	1	1	0	-0.088351	0.0259276	-3.40761	0.000655356	0.00155216	0.00930602	0.0858516
"04630"	Jak-STAT signaling pathway	153	4	1	0	-0.0638644	0.0190133	-3.35893	0.000782455	0.00183388	0.0109951	0.101719
"04614"	Renin-angiotensin system	19	0	1	0	-0.150361	0.0450185	-3.33999	0.00083782	0.00194339	0.0116517	0.108079
"05416"	Viral myocarditis	89	0	1	0	-0.0785768	0.0235462	-3.33714	0.000846456	0.00194339	0.0116517	0.108346
"00920"	"Sulfur metabolism"	10	0	1	0	-0.191061	0.0574263	-3.32706	0.00087766	0.00199468	0.0119592	0.111463
"00603"	"Glycosphingolipid biosynthesis - globo series"	15	0	1	0	-0.156841	0.0472389	-3.32015	0.000899677	0.00201434	0.012077	0.113359
"00565"	"Ether lipid metabolism"	36	0	1	0	-0.106483	0.0320854	-3.31875	0.000904214	0.00201434	0.012077	0.113359
"04973"	"Carbohydrate digestion and absorption"	39	0	1	0	-0.10892	0.0330525	-3.29536	0.00098296	0.00216829	0.0130001	0.121887
"05160"	"Hepatitis C"	137	7	1	0	-0.0660556	0.0201774	-3.27374	0.00106134	0.00231847	0.0139005	0.130545
"00051"	"Fructose and mannose metabolism"	37	0	1	0	-0.110907	0.0341871	-3.24414	0.00117808	0.00251116	0.0150558	0.143726
"04971"	"Gastric acid secretion"	73	0	1	0	-0.0831551	0.025641	-3.24305	0.00118257	0.00251116	0.0150558	0.143726
"05340"	"Primary immunodeficiency"	34	0	1	0	-0.113303	0.0349385	-3.24294	0.00118304	0.00251116	0.0150558	0.143726
"00604"	"Glycosphingolipid biosynthesis - ganglio series"	15	0	1	0	-0.142017	0.0457002	-3.10757	0.00188632	0.00396657	0.0237817	0.224472
"00052"	"Galactose metabolism"	27	0	1	0	-0.121009	0.0390316	-3.10028	0.0019334	0.00402791	0.0241495	0.228141
"00770"	"Pantothenate and CoA biosynthesis"	15	0	1	0	-0.146322	0.0480813	-3.04322	0.00234063	0.00483158	0.0289679	0.273854
"05016"	"Huntington's disease"	197	3	1	0	-0.0518708	0.01733	-2.99311	0.00276149	0.00564851	0.0338658	0.320333
"00620"	"Pyruvate metabolism"	43	0	1	0	-0.0943677	0.0317243	-2.97461	0.00293357	0.00594643	0.035652	0.337361
"05213"	"Endometrial cancer"	52	3	1	0	-0.0891518	0.0300523	-2.96655	0.0030116	0.00605008	0.0362735	0.343322
"03320"	"PPAR signaling pathway"	80	0	1	0	-0.0746614	0.0253555	-2.94459	0.00323387	0.00643911	0.0386059	0.365427
"05010"	"Alzheimer's disease"	188	3	1	0	-0.0514193	0.0174819	-2.94129	0.0032685	0.00645098	0.0386771	0.366072
"00500"	"Starch and sucrose metabolism"	45	0	1	0	-0.103437	0.0353389	-2.927	0.00342252	0.00669623	0.0401475	0.379899
"04360"	"Axon guidance"	131	6	1	0	-0.0588275	0.0205184	-2.86707	0.00414295	0.00803589	0.0481794	0.455724

## Sheet: HPC.M
Path.ID	Path.Name	No.Genes	NO.TGFbeta.Genes	Conv	Error	LOR	SD	Z	P.Value	FDR.BY	P.Adj.BY	P.Adj.holm
"01100"	Metabolic pathways	1184	0	1	0	-0.192042	0.0131754	-14.5758	4.00349e-48	9.00784e-46	5.40069e-45	9.00784e-46
"04610"	Complement and coagulation cascades	76	0	1	0	-0.322814	0.0253514	-12.7335	3.84975e-37	4.33097e-35	2.59665e-34	8.62344e-35
"05150"	Staphylococcus aureus infection	50	0	1	0	-0.286533	0.0352408	-8.13071	4.26786e-16	3.20089e-14	1.91911e-13	9.51732e-14
"04142"	Lysosome	123	0	1	0	-0.203172	0.0312859	-6.49404	8.35671e-11	4.70065e-09	2.81829e-08	1.85519e-08
"00380"	Tryptophan metabolism	45	0	1	0	-0.256191	0.0406728	-6.29883	2.99891e-10	1.34951e-08	8.09103e-08	6.62759e-08
"05020"	Prion diseases	35	2	1	0	-0.264126	0.0431688	-6.11845	9.44911e-10	3.54342e-08	2.12447e-07	2.0788e-07
"00280"	Valine leucine and isoleucine degradation	50	0	1	0	-0.240831	0.0413559	-5.82339	5.76671e-09	1.85358e-07	1.11132e-06	1.26291e-06
"00260"	Glycine serine and threonine metabolism	34	0	1	0	-0.253822	0.0439957	-5.76925	7.96266e-09	2.2395e-07	1.3427e-06	1.73586e-06
"00120"	Primary bile acid biosynthesis	15	0	1	0	-0.30963	0.0538916	-5.74542	9.16955e-09	2.29239e-07	1.37441e-06	1.98979e-06
"04976"	Bile secretion	71	0	1	0	-0.213777	0.0390018	-5.48121	4.22434e-08	9.50477e-07	5.69862e-06	9.12458e-06
"04060"	Cytokine-cytokine receptor interaction	245	22	1	0	-0.152716	0.028847	-5.29401	1.19665e-07	2.44769e-06	1.46752e-05	2.57279e-05
"05322"	Systemic lupus erythematosus	149	2	1	0	-0.178724	0.0346069	-5.16441	2.41202e-07	4.26394e-06	2.55646e-05	5.16172e-05
"00330"	Arginine and proline metabolism	54	0	1	0	-0.212476	0.041174	-5.16045	2.46361e-07	4.26394e-06	2.55646e-05	5.24749e-05
"00770"	Pantothenate and CoA biosynthesis	15	0	1	0	-0.290733	0.057955	-5.01654	5.26115e-07	8.45541e-06	5.06947e-05	0.000111536
"00350"	Tyrosine metabolism	37	0	1	0	-0.237085	0.047388	-5.00307	5.64256e-07	8.46384e-06	5.07453e-05	0.000119058
"00480"	Glutathione metabolism	54	0	1	0	-0.211937	0.0435622	-4.86516	1.14362e-06	1.60822e-05	9.64212e-05	0.00024016
"00982"	Drug metabolism - cytochrome P450	87	0	1	0	-0.192363	0.0407503	-4.72054	2.3522e-06	3.1132e-05	0.000186653	0.000491609
"00910"	Nitrogen metabolism	23	0	1	0	-0.253861	0.0545317	-4.65529	3.23529e-06	4.04411e-05	0.000242466	0.00067294
"00980"	Metabolism of xenobiotics by cytochrome P450	77	0	1	0	-0.196056	0.0423514	-4.62927	3.66951e-06	4.34547e-05	0.000260534	0.000759589
"00250"	Alanine aspartate and glutamate metabolism	33	0	1	0	-0.225669	0.0526276	-4.28803	1.80265e-05	0.000202798	0.00121588	0.00371346
"00040"	Pentose and glucuronate interconversions	31	0	1	0	-0.247902	0.0583282	-4.25012	2.13657e-05	0.000228918	0.00137249	0.00437997
"00360"	Phenylalanine metabolism	18	0	1	0	-0.255661	0.0603174	-4.2386	2.24918e-05	0.00023003	0.00137915	0.00458833
"04145"	Phagosome	176	5	1	0	-0.145074	0.0343391	-4.22475	2.3921e-05	0.000234009	0.00140301	0.00485595
"00983"	Drug metabolism - other enzymes	59	0	1	0	-0.198516	0.048435	-4.09861	4.15639e-05	0.000389662	0.00233623	0.00839591
"00270"	Cysteine and methionine metabolism	39	0	1	0	-0.203526	0.0500823	-4.06383	4.82746e-05	0.000434471	0.00260489	0.00970319
"03320"	PPAR signaling pathway	80	0	1	0	-0.176151	0.0437565	-4.02572	5.68016e-05	0.000460739	0.00276238	0.0113603
"04146"	Peroxisome	80	0	1	0	-0.17505	0.0434842	-4.0256	5.68307e-05	0.000460739	0.00276238	0.0113603
"04614"	Renin-angiotensin system	19	0	1	0	-0.2556	0.0635267	-4.02351	5.73364e-05	0.000460739	0.00276238	0.0113603
"04380"	Osteoclast differentiation	118	8	1	0	-0.15868	0.0396574	-4.00127	6.30022e-05	0.00048881	0.00293068	0.0124114
"04612"	Antigen processing and presentation	78	2	1	0	-0.171329	0.0445224	-3.84815	0.000119014	0.000865296	0.00518792	0.0233268
"00640"	Propanoate metabolism	33	0	1	0	-0.213947	0.0556036	-3.84773	0.000119219	0.000865296	0.00518792	0.0233268
"00830"	Retinol metabolism	77	0	1	0	-0.179713	0.0473815	-3.79291	0.000148894	0.00104691	0.00627678	0.0288854
"00620"	Pyruvate metabolism	43	0	1	0	-0.194601	0.0528035	-3.68538	0.000228363	0.00155702	0.00933519	0.0440741
"04964"	Proximal tubule bicarbonate reclamation	20	0	1	0	-0.23576	0.0644694	-3.65692	0.000255259	0.00168922	0.0101278	0.0490098
"00051"	Fructose and mannose metabolism	37	0	1	0	-0.203173	0.0569631	-3.56675	0.000361437	0.00232352	0.0139308	0.0690345
"00410"	beta-Alanine metabolism	23	0	1	0	-0.223736	0.0638704	-3.50296	0.000460114	0.00287571	0.0172414	0.0874216
"00232"	Caffeine metabolism	9	0	1	0	-0.280162	0.080263	-3.49055	0.000482029	0.00293126	0.0175745	0.0911035
"00400"	Phenylalanine tyrosine and tryptophan biosynthesis	7	0	1	0	-0.295347	0.0853352	-3.46103	0.000538114	0.0031862	0.019103	0.101165
"04630"	Jak-STAT signaling pathway	153	4	1	0	-0.134643	0.0390056	-3.45188	0.000556689	0.00321167	0.0192557	0.104101
"04640"	Hematopoietic cell lineage	82	1	1	0	-0.160084	0.0478481	-3.34568	0.000820817	0.0046171	0.027682	0.152672
"00630"	Glyoxylate and dicarboxylate metabolism	19	0	1	0	-0.22606	0.0690999	-3.27149	0.00106982	0.00578687	0.0346954	0.197916
"00590"	Arachidonic acid metabolism	90	0	1	0	-0.152972	0.0467984	-3.26876	0.00108022	0.00578687	0.0346954	0.19876
"00230"	Purine metabolism	168	0	1	0	-0.127137	0.0390384	-3.25673	0.00112703	0.00589728	0.0353573	0.206247
"05142"	Chagas disease (American trypanosomiasis)	100	15	1	0	-0.14535	0.0452945	-3.209	0.001332	0.00677944	0.0406464	0.242424
"00740"	Riboflavin metabolism	12	0	1	0	-0.239526	0.0747611	-3.20388	0.00135589	0.00677944	0.0406464	0.245416
"05323"	Rheumatoid arthritis	81	5	1	0	-0.153481	0.0482615	-3.1802	0.00147175	0.00707712	0.0424311	0.264916
"00785"	Lipoic acid metabolism	3	0	1	0	-0.345066	0.108549	-3.1789	0.00147833	0.00707712	0.0424311	0.264916

## Sheet: HPC.H
Path.ID	Path.Name	No.Genes	NO.TGFbeta.Genes	Conv	Error	LOR	SD	Z	P.Value	FDR.BY	P.Adj.BY	P.Adj.holm
"01100"	Metabolic pathways	1130	0	1	0	-0.0995762	0.0071602	-13.9069	5.7514e-44	1.31707e-41	7.91971e-41	1.31707e-41
"04610"	Complement and coagulation cascades	69	0	1	0	-0.210518	0.0211303	-9.96285	2.21623e-23	2.53758e-21	1.52588e-20	5.05299e-21
"04110"	Cell cycle	124	18	1	0	-0.141948	0.0176042	-8.06326	7.42886e-16	5.67069e-14	3.40986e-13	1.68635e-13
"00330"	Arginine and proline metabolism	54	0	1	0	-0.189002	0.0247791	-7.62747	2.39404e-14	1.37059e-12	8.2415e-12	5.41053e-12
"00240"	Pyrimidine metabolism	99	0	1	0	-0.139424	0.019879	-7.01363	2.32207e-12	1.06351e-10	6.39501e-10	5.22467e-10
"04115"	p53 signaling pathway	68	1	1	0	-0.156326	0.0235719	-6.63188	3.31435e-11	1.26498e-09	7.60646e-09	7.42415e-09
"04146"	Peroxisome	79	0	1	0	-0.141247	0.0227296	-6.21425	5.1571e-10	1.68711e-08	1.01448e-07	1.15003e-07
"03320"	PPAR signaling pathway	70	0	1	0	-0.136647	0.0227277	-6.01236	1.82838e-09	5.23375e-08	3.14712e-07	4.05901e-07
"04141"	Protein processing in endoplasmic reticulum	165	3	1	0	-0.100858	0.0172245	-5.85548	4.75631e-09	1.21022e-07	7.27717e-07	1.05114e-06
"04142"	Lysosome	121	0	1	0	-0.10819	0.0201485	-5.36962	7.8902e-08	1.80686e-06	1.08648e-05	1.73584e-05
"03030"	DNA replication	36	0	1	0	-0.167476	0.0313346	-5.34476	9.05381e-08	1.88484e-06	1.13338e-05	1.98278e-05
"00531"	Glycosaminoglycan degradation	19	0	1	0	-0.206982	0.0399896	-5.1759	2.2682e-07	4.32848e-06	2.60276e-05	4.94467e-05
"05322"	Systemic lupus erythematosus	136	2	1	0	-0.0959376	0.0190333	-5.04052	4.64261e-07	8.17813e-06	4.91761e-05	0.000100745
"05200"	Pathways in cancer	326	18	1	0	-0.0697609	0.0139642	-4.99568	5.86274e-07	9.58976e-06	5.76644e-05	0.000126635
"00230"	Purine metabolism	162	0	1	0	-0.0893497	0.0183627	-4.86583	1.13975e-06	1.74002e-05	0.00010463	0.000245047
"00380"	Tryptophan metabolism	42	0	1	0	-0.146365	0.0305118	-4.79699	1.6107e-06	2.30531e-05	0.000138621	0.00034469
"00280"	Valine leucine and isoleucine degradation	44	0	1	0	-0.141658	0.0301914	-4.69201	2.70536e-06	3.49394e-05	0.000210095	0.000576241
"00480"	Glutathione metabolism	50	0	1	0	-0.134358	0.0286543	-4.68893	2.74633e-06	3.49394e-05	0.000210095	0.000582222
"04010"	MAPK signaling pathway	268	9	1	0	-0.0707682	0.015333	-4.6154	3.92336e-06	4.72868e-05	0.000284341	0.000827828
"00640"	Propanoate metabolism	32	0	1	0	-0.157319	0.0344247	-4.56993	4.87884e-06	5.58627e-05	0.000335909	0.00102456
"04144"	Endocytosis	201	14	1	0	-0.076272	0.0171352	-4.45118	8.54008e-06	9.31275e-05	0.000559987	0.00178488
"00071"	Fatty acid metabolism	43	0	1	0	-0.137117	0.0308992	-4.43756	9.0984e-06	9.47061e-05	0.000569479	0.00189247
"00970"	Aminoacyl-tRNA biosynthesis	63	0	1	0	-0.139071	0.0318354	-4.36845	1.25132e-05	0.000124588	0.000749162	0.00259023
"00561"	Glycerolipid metabolism	50	0	1	0	-0.124394	0.0291985	-4.26029	2.04163e-05	0.000185957	0.00111818	0.00420577
"00563"	Glycosylphosphatidylinositol(GPI)-anchor biosynthesis	25	0	1	0	-0.161137	0.0378466	-4.25763	2.06607e-05	0.000185957	0.00111818	0.00423545
"04914"	Progesterone-mediated oocyte maturation	86	2	1	0	-0.101747	0.0239696	-4.24484	2.18745e-05	0.000185957	0.00111818	0.00446241
"04360"	Axon guidance	129	5	1	0	-0.0875399	0.0206252	-4.24433	2.19251e-05	0.000185957	0.00111818	0.00446241
"00270"	Cysteine and methionine metabolism	36	0	1	0	-0.139547	0.0339176	-4.11428	3.8839e-05	0.000317648	0.00191005	0.00784548
"00250"	Alanine aspartate and glutamate metabolism	32	0	1	0	-0.141983	0.0346751	-4.09467	4.22773e-05	0.000333845	0.00200745	0.00849773
"04350"	TGF-beta signaling pathway	84	84	1	0	-0.0983899	0.0242388	-4.05919	4.92435e-05	0.000375892	0.00226028	0.0098487
"00310"	Lysine degradation	44	0	1	0	-0.12554	0.0312218	-4.0209	5.79758e-05	0.000428273	0.00257526	0.0115372
"00520"	Amino sugar and nucleotide sugar metabolism	48	0	1	0	-0.122195	0.0305564	-3.999	6.36099e-05	0.000455209	0.00273722	0.0125948
"00920"	Sulfur metabolism	13	0	1	0	-0.211284	0.05363	-3.93966	8.1598e-05	0.00056624	0.00340487	0.0160748
"03018"	RNA degradation	71	0	1	0	-0.10207	0.0267078	-3.82174	0.000132512	0.000892504	0.00536673	0.0259723
"04130"	SNARE interactions in vesicular transport	36	0	1	0	-0.131925	0.0346293	-3.80962	0.000139182	0.000910645	0.00547582	0.0271404
"03410"	Base excision repair	33	0	1	0	-0.134445	0.0353814	-3.79986	0.000144776	0.000920939	0.00553772	0.0280866
"04975"	Fat digestion and absorption	46	0	1	0	-0.120036	0.0317352	-3.78243	0.000155303	0.000961198	0.0057798	0.0299734
"04012"	ErbB signaling pathway	87	5	1	0	-0.0918987	0.0249159	-3.68835	0.000225712	0.00136021	0.00817912	0.0433367
"05215"	Prostate cancer	89	4	1	0	-0.0883997	0.0244273	-3.61889	0.00029587	0.00173729	0.0104465	0.0565112
"04330"	Notch signaling pathway	47	2	1	0	-0.110853	0.0313245	-3.53887	0.000401839	0.00230053	0.0138333	0.0763494
"05220"	Chronic myeloid leukemia	73	10	1	0	-0.0928348	0.0266624	-3.48187	0.00049793	0.00278112	0.0167232	0.0941088
"04810"	Regulation of actin cytoskeleton	213	5	1	0	-0.0620555	0.0179379	-3.45947	0.000541238	0.00295104	0.0177449	0.101753
"00500"	Starch and sucrose metabolism	54	0	1	0	-0.112755	0.0328112	-3.43648	0.000589326	0.0031385	0.0188722	0.110204
"04510"	Focal adhesion	200	10	1	0	-0.062062	0.0181016	-3.42853	0.000606853	0.00315839	0.0189918	0.112875
"04520"	Adherens junction	73	10	1	0	-0.0931587	0.0273374	-3.40774	0.00065504	0.00328049	0.019726	0.121182
"04114"	Oocyte meiosis	112	9	1	0	-0.0782261	0.0229664	-3.40611	0.000658962	0.00328049	0.019726	0.121249
"00670"	One carbon pool by folate	18	0	1	0	-0.144803	0.0427546	-3.38683	0.000707047	0.00344497	0.020715	0.12939
"04120"	"Ubiquitin mediated proteolysis"	135	5	1	0	-0.0704803	0.0209667	-3.36154	0.000775087	0.00369781	0.0222354	0.141066
"00600"	"Sphingolipid metabolism"	40	0	1	0	-0.112977	0.0339328	-3.32942	0.000870268	0.00404874	0.0243455	0.157518
"00410"	"beta-Alanine metabolism"	22	0	1	0	-0.140578	0.0422784	-3.32506	0.000884004	0.00404874	0.0243455	0.159121
"03440"	"Homologous recombination"	28	0	1	0	-0.13011	0.0394464	-3.2984	0.000972373	0.00436615	0.0262542	0.174055
"00140"	"Steroid hormone biosynthesis"	56	0	1	0	-0.102889	0.031522	-3.26405	0.00109833	0.00483687	0.0290847	0.195502
"05222"	"Small cell lung cancer"	85	2	1	0	-0.0826427	0.0257403	-3.21063	0.00132443	0.00572255	0.0344104	0.234425
"00030"	"Pentose phosphate pathway"	27	0	1	0	-0.128378	0.0403664	-3.18032	0.00147111	0.00623858	0.0375133	0.258915
"05120"	"Epithelial cell signaling in Helicobacter pylori infection"	68	0	1	0	-0.0899969	0.0284114	-3.16763	0.00153685	0.00639889	0.0384773	0.268949
"00052"	"Galactose metabolism"	27	0	1	0	-0.127038	0.0405227	-3.13499	0.00171861	0.00702788	0.0422595	0.299038
"03020"	"RNA polymerase"	29	0	1	0	-0.119625	0.0386685	-3.09361	0.00197736	0.00794414	0.0477691	0.342084
"00740"	"Riboflavin metabolism"	11	0	1	0	-0.168659	0.0547609	-3.07991	0.00207061	0.00817536	0.0491594	0.356146

## Sheet: MSC.H
Path.ID	Path.Name	No.Genes	NO.TGFbeta.Genes	Conv	Error	LOR	SD	Z	P.Value	FDR.BY	P.Adj.BY	P.Adj.holm
"01100"	Metabolic pathways	1130	0	1	0	-0.100541	0.00929813	-10.813	2.98608e-27	6.83811e-25	4.11184e-24	6.83811e-25
"05200"	Pathways in cancer	326	18	1	0	-0.135755	0.0141775	-9.57536	1.015e-21	1.16218e-19	6.98833e-19	2.31421e-19
"04810"	Regulation of actin cytoskeleton	213	5	1	0	-0.133301	0.0177316	-7.51769	5.57531e-14	4.25582e-12	2.55907e-11	1.2656e-11
"04510"	Focal adhesion	200	10	1	0	-0.127453	0.018294	-6.96693	3.23936e-12	1.85454e-10	1.11515e-09	7.32096e-10
"04142"	Lysosome	121	0	1	0	-0.14568	0.0222284	-6.55381	5.60876e-11	2.56881e-09	1.54466e-08	1.26197e-08
"05412"	Arrhythmogenic right ventricular cardiomyopathy (ARVC)	74	0	1	0	-0.167221	0.0266391	-6.27729	3.44527e-10	1.31494e-08	7.90691e-08	7.7174e-08
"00071"	Fatty acid metabolism	43	0	1	0	-0.193367	0.0313516	-6.16769	6.92964e-10	2.26698e-08	1.36316e-07	1.54531e-07
"04916"	Melanogenesis	101	4	1	0	-0.146537	0.0241408	-6.0701	1.27834e-09	3.65925e-08	2.20035e-07	2.83792e-07
"00230"	Purine metabolism	162	0	1	0	-0.124707	0.0206654	-6.03457	1.59384e-09	4.05544e-08	2.43858e-07	3.52238e-07
"04010"	MAPK signaling pathway	268	9	1	0	-0.103585	0.0176383	-5.87274	4.28645e-09	9.81596e-08	5.90245e-07	9.43018e-07
"00533"	Glycosaminoglycan biosynthesis - keratan sulfate	15	0	1	0	-0.263646	0.0453069	-5.81911	5.91616e-09	1.14338e-07	6.87528e-07	1.29564e-06
"04380"	Osteoclast differentiation	128	8	1	0	-0.131765	0.0226517	-5.81699	5.99151e-09	1.14338e-07	6.87528e-07	1.30615e-06
"03030"	DNA replication	36	0	1	0	-0.196351	0.0338361	-5.80301	6.51359e-09	1.14739e-07	6.89942e-07	1.41345e-06
"04350"	TGF-beta signaling pathway	84	84	1	0	-0.146976	0.0257275	-5.71281	1.11126e-08	1.81771e-07	1.09301e-06	2.40033e-06
"04512"	ECM-receptor interaction	85	5	1	0	-0.147359	0.0264128	-5.57907	2.41801e-08	3.6915e-07	2.21974e-06	5.19873e-06
"04360"	Axon guidance	129	5	1	0	-0.127004	0.022828	-5.56353	2.64364e-08	3.78371e-07	2.27519e-06	5.6574e-06
"00280"	Valine leucine and isoleucine degradation	44	0	1	0	-0.179399	0.0324204	-5.53353	3.13851e-08	4.22776e-07	2.5422e-06	6.68503e-06
"04146"	Peroxisome	79	0	1	0	-0.14847	0.0272532	-5.4478	5.09974e-08	6.488e-07	3.90131e-06	1.08114e-05
"00980"	Metabolism of xenobiotics by cytochrome P450	71	0	1	0	-0.158291	0.0291091	-5.43785	5.39288e-08	6.49984e-07	3.90843e-06	1.1379e-05
"05212"	Pancreatic cancer	70	10	1	0	-0.152141	0.0283116	-5.37381	7.7091e-08	8.82692e-07	5.30773e-06	1.61891e-05
"03320"	PPAR signaling pathway	70	0	1	0	-0.145731	0.0272032	-5.35713	8.45566e-08	9.22069e-07	5.54451e-06	1.76723e-05
"04666"	Fc gamma R-mediated phagocytosis	94	4	1	0	-0.137218	0.0257484	-5.32918	9.86576e-08	1.02694e-06	6.17509e-06	2.05208e-05
"04310"	Wnt signaling pathway	150	16	1	0	-0.117464	0.0221772	-5.29663	1.17961e-07	1.17448e-06	7.06228e-06	2.44179e-05
"00480"	Glutathione metabolism	50	0	1	0	-0.16143	0.0321247	-5.02511	5.03154e-07	4.80093e-06	2.88686e-05	0.00010365
"00240"	Pyrimidine metabolism	99	0	1	0	-0.127727	0.0257139	-4.96723	6.79177e-07	6.22126e-06	3.74092e-05	0.000139231
"00100"	Steroid biosynthesis	19	0	1	0	-0.215318	0.0434606	-4.95434	7.25772e-07	6.39238e-06	3.84381e-05	0.000148058
"04070"	Phosphatidylinositol signaling system	78	0	1	0	-0.139287	0.0282203	-4.9357	7.98648e-07	6.77372e-06	4.07312e-05	0.000162126
"00562"	Inositol phosphate metabolism	57	0	1	0	-0.149959	0.0312227	-4.80287	1.56407e-06	1.25827e-05	7.56614e-05	0.000315941
"00510"	N-Glycan biosynthesis	49	0	1	0	-0.157745	0.0328694	-4.79914	1.59345e-06	1.25827e-05	7.56614e-05	0.000320283
"05215"	Prostate cancer	89	4	1	0	-0.127494	0.0270203	-4.71846	2.37639e-06	1.71904e-05	0.000103368	0.000475278
"04020"	Calcium signaling pathway	177	0	1	0	-0.1024	0.0217026	-4.71833	2.37786e-06	1.71904e-05	0.000103368	0.000475278
"00532"	Glycosaminoglycan biosynthesis - chondroitin sulfate	22	0	1	0	-0.202586	0.0429549	-4.71626	2.40215e-06	1.71904e-05	0.000103368	0.000475627
"04630"	Jak-STAT signaling pathway	155	4	1	0	-0.107868	0.022917	-4.70688	2.5154e-06	1.74554e-05	0.000104961	0.000495534
"05410"	Hypertrophic cardiomyopathy (HCM)	83	4	1	0	-0.130025	0.0282375	-4.6047	4.13065e-06	2.78211e-05	0.000167292	0.000809607
"04060"	Cytokine-cytokine receptor interaction	265	22	1	0	-0.0876325	0.0192398	-4.55475	5.24472e-06	3.34685e-05	0.00020125	0.00102272
"05218"	Melanoma	71	2	1	0	-0.135515	0.0297568	-4.55408	5.26142e-06	3.34685e-05	0.00020125	0.00102272
"05222"	Small cell lung cancer	85	2	1	0	-0.12642	0.0280109	-4.51324	6.38444e-06	3.95145e-05	0.000237606	0.0012322
"05217"	Basal cell carcinoma	55	2	1	0	-0.14403	0.0330369	-4.35967	1.30256e-05	7.84963e-05	0.000472007	0.00250091
"00564"	Glycerophospholipid metabolism	80	0	1	0	-0.12765	0.0293582	-4.34801	1.37376e-05	8.06641e-05	0.000485043	0.00262387
"05220"	Chronic myeloid leukemia	73	10	1	0	-0.128437	0.0298157	-4.30768	1.64972e-05	9.44466e-05	0.000567919	0.00313447
"04966"	Collecting duct acid secretion	27	0	1	0	-0.176566	0.042137	-4.19028	2.78612e-05	0.000155615	0.00093573	0.00526576
"00512"	Mucin type O-Glycan biosynthesis	30	0	1	0	-0.16841	0.0404716	-4.1612	3.16574e-05	0.000172608	0.00103791	0.00595159
"05120"	Epithelial cell signaling in Helicobacter pylori infection	68	0	1	0	-0.129864	0.031272	-4.15273	3.28526e-05	0.000174959	0.00105205	0.00614344
"00603"	Glycosphingolipid biosynthesis - globo series	14	0	1	0	-0.205856	0.0514582	-4.00046	6.32206e-05	0.000329035	0.00197852	0.011759
"00565"	Ether lipid metabolism	36	0	1	0	-0.15745	0.0402128	-3.91543	9.02443e-05	0.000459243	0.00276148	0.0166952
"04144"	Endocytosis	201	14	1	0	-0.0842906	0.0217623	-3.87325	0.000107395	0.00053464	0.00321486	0.0197607
"05214"	Glioma	65	2	1	0	-0.124621	0.0323958	-3.84683	0.000119656	0.000583003	0.00350567	0.021897
"00604"	"Glycosphingolipid biosynthesis - ganglio series"	15	0	1	0	-0.181513	0.0481003	-3.77363	0.00016089	0.000767578	0.00461554	0.0292819
"04971"	"Gastric acid secretion"	74	0	1	0	-0.117407	0.0315764	-3.71819	0.000200652	0.000937743	0.00563876	0.0363181
"04540"	"Gap junction"	90	2	1	0	-0.105835	0.0287886	-3.67628	0.000236656	0.00108388	0.00651752	0.0425981
"04115"	"p53 signaling pathway"	68	1	1	0	-0.120049	0.0327647	-3.66398	0.000248327	0.00111504	0.00670485	0.0444505
"03410"	"Base excision repair"	33	0	1	0	-0.150135	0.0413232	-3.63319	0.000279935	0.00123279	0.00741292	0.0498285
"04610"	"Complement and coagulation cascades"	69	0	1	0	-0.117174	0.0324622	-3.60955	0.000306734	0.00131659	0.00791684	0.054292
"04912"	"GnRH signaling pathway"	101	2	1	0	-0.103733	0.0287636	-3.60641	0.000310463	0.00131659	0.00791684	0.0546416
"05145"	"Toxoplasmosis"	132	7	1	0	-0.0922696	0.0258667	-3.56711	0.000360937	0.00150281	0.00903657	0.0631639
"04722"	"Neurotrophin signaling pathway"	127	3	1	0	-0.0937132	0.0264576	-3.54201	0.000397088	0.00162381	0.00976414	0.0690933
"05130"	"Pathogenic Escherichia coli infection"	56	3	1	0	-0.11981	0.0340396	-3.51972	0.000432005	0.0017356	0.0104364	0.0747369
"00561"	"Glycerolipid metabolism"	50	0	1	0	-0.127206	0.0362664	-3.50755	0.00045226	0.00178565	0.0107373	0.0777887
"05414"	"Dilated cardiomyopathy"	90	4	1	0	-0.105312	0.0302106	-3.48594	0.000490419	0.00190349	0.0114459	0.0838616
"00640"	"Propanoate metabolism"	32	0	1	0	-0.148415	0.0428644	-3.46243	0.000535313	0.00204311	0.0122855	0.0910032
"04520"	"Adherens junction"	73	10	1	0	-0.112399	0.0326623	-3.44125	0.000579034	0.00217375	0.013071	0.0978568
"04740"	"Olfactory transduction"	388	0	1	0	0.169375	0.0493307	3.43345	0.000595953	0.00220118	0.013236	0.10012
"00590"	"Arachidonic acid metabolism"	59	0	1	0	-0.120708	0.0353081	-3.41871	0.000629189	0.00225705	0.0135719	0.105075
"01040"	"Biosynthesis of unsaturated fatty acids"	21	0	1	0	-0.15913	0.0465561	-3.41802	0.000630791	0.00225705	0.0135719	0.105075
"00600"	"Sphingolipid metabolism"	40	0	1	0	-0.134479	0.0395341	-3.40159	0.000669957	0.0023335	0.0140316	0.110543
"04920"	"Adipocytokine signaling pathway"	68	1	1	0	-0.114149	0.033568	-3.40054	0.000672536	0.0023335	0.0140316	0.110543
"03420"	"Nucleotide excision repair"	44	1	1	0	-0.130388	0.0384101	-3.39462	0.000687233	0.0023489	0.0141242	0.112019
"00030"	"Pentose phosphate pathway"	27	0	1	0	-0.153783	0.0457043	-3.36475	0.000766129	0.00258005	0.0155142	0.124113
"00760"	"Nicotinate and nicotinamide metabolism"	24	0	1	0	-0.1535	0.0457527	-3.355	0.00079366	0.00263403	0.0158387	0.127779
"00410"	"beta-Alanine metabolism"	22	0	1	0	-0.161055	0.0481857	-3.34239	0.00083061	0.00271728	0.0163393	0.132898
"05210"	"Colorectal cancer"	62	12	1	0	-0.114032	0.0345915	-3.29653	0.000978883	0.00315724	0.0189849	0.155642
"04145"	"Phagosome"	153	5	1	0	-0.078662	0.0240599	-3.26942	0.00107768	0.00342763	0.0206108	0.170274
"05014"	"Amyotrophic lateral sclerosis (ALS)"	53	1	1	0	-0.118099	0.0369501	-3.19617	0.00139265	0.00436874	0.0262697	0.218647
"00920"	"Sulfur metabolism"	13	0	1	0	-0.196446	0.0617444	-3.1816	0.00146466	0.00453253	0.0272547	0.228487
"04210"	"Apoptosis"	87	1	1	0	-0.0995849	0.0314594	-3.1655	0.00154814	0.00472699	0.028424	0.239962
"05144"	"Malaria"	51	10	1	0	-0.119701	0.0381078	-3.1411	0.00168315	0.00506471	0.0304547	0.259205
"00982"	"Drug metabolism - cytochrome P450"	73	0	1	0	-0.109125	0.0347789	-3.13767	0.00170298	0.00506471	0.0304547	0.260556
"04910"	"Insulin signaling pathway"	138	4	1	0	-0.0830074	0.0266366	-3.11629	0.0018314	0.00537679	0.0323313	0.278372
"04120"	"Ubiquitin mediated proteolysis"	135	5	1	0	-0.0815429	0.0263589	-3.09356	0.00197771	0.00573284	0.0344723	0.298634
"05146"	"Amoebiasis"	106	5	1	0	-0.0903881	0.0293366	-3.08107	0.00206256	0.00585717	0.0352199	0.309384
"05323"	"Rheumatoid arthritis"	91	5	1	0	-0.0931091	0.0302327	-3.07975	0.00207175	0.00585717	0.0352199	0.309384
"04370"	"VEGF signaling pathway"	76	2	1	0	-0.102719	0.0337875	-3.04014	0.00236467	0.00660378	0.0397093	0.349971
"04730"	"Long-term depression"	70	6	1	0	-0.104326	0.0344822	-3.02549	0.00248227	0.00684866	0.0411818	0.364893
"00601"	"Glycosphingolipid biosynthesis - lacto and neolacto series"	26	0	1	0	-0.141899	0.0469644	-3.02143	0.00251585	0.0068587	0.0412422	0.367315

## Sheet: CRL.H
Path.ID	Path.Name	No.Genes	NO.TGFbeta.Genes	Conv	Error	LOR	SD	Z	P.Value	FDR.BY	P.Adj.BY	P.Adj.holm
"01100"	Metabolic pathways	1130	0	1	0	-0.0845712	0.00476957	-17.7314	2.39993e-70	5.49583e-68	3.30471e-67	5.49583e-68
"04510"	Focal adhesion	200	10	1	0	-0.100399	0.00863953	-11.6209	3.22851e-31	3.69664e-29	2.22284e-28	7.361e-29
"05200"	Pathways in cancer	326	18	1	0	-0.0776632	0.00737028	-10.5374	5.81102e-26	4.43575e-24	2.66727e-23	1.3191e-23
"04810"	Regulation of actin cytoskeleton	213	5	1	0	-0.0930082	0.00885969	-10.4979	8.83242e-26	5.05656e-24	3.04057e-23	1.99613e-23
"05100"	Bacterial invasion of epithelial cells	70	1	1	0	-0.137053	0.0133556	-10.2618	1.04699e-24	4.79523e-23	2.88343e-22	2.35573e-22
"04520"	Adherens junction	73	10	1	0	-0.123244	0.0124038	-9.93596	2.90356e-23	1.10819e-21	6.6637e-21	6.50398e-21
"00480"	Glutathione metabolism	50	0	1	0	-0.185775	0.0197436	-9.40938	4.99053e-21	1.63262e-19	9.81712e-19	1.11289e-18
"05130"	Pathogenic Escherichia coli infection	56	3	1	0	-0.147234	0.0158264	-9.30309	1.36423e-20	3.9051e-19	2.34819e-18	3.02859e-18
"05412"	Arrhythmogenic right ventricular cardiomyopathy (ARVC)	74	0	1	0	-0.121026	0.0135553	-8.92832	4.32507e-19	1.10049e-17	6.61738e-17	9.55841e-17
"04115"	p53 signaling pathway	68	1	1	0	-0.118463	0.0141579	-8.36733	5.89366e-17	1.34965e-15	8.1156e-15	1.29661e-14
"04610"	Complement and coagulation cascades	69	0	1	0	-0.140722	0.0172181	-8.17293	3.00979e-16	6.26584e-15	3.76772e-14	6.59144e-14
"04010"	MAPK signaling pathway	268	9	1	0	-0.0675553	0.0086377	-7.82098	5.24122e-15	1.0002e-13	6.01431e-13	1.14258e-12
"00071"	Fatty acid metabolism	43	0	1	0	-0.15328	0.0200865	-7.631	2.32935e-14	4.10324e-13	2.46733e-12	5.05469e-12
"00280"	Valine leucine and isoleucine degradation	44	0	1	0	-0.14907	0.0197526	-7.54689	4.45784e-14	7.29176e-13	4.38462e-12	9.62894e-12
"05410"	Hypertrophic cardiomyopathy (HCM)	83	4	1	0	-0.100358	0.0133734	-7.5043	6.17596e-14	9.42863e-13	5.66955e-12	1.32783e-11
"04530"	Tight junction	132	5	1	0	-0.0823525	0.0112457	-7.32302	2.42455e-13	3.47013e-12	2.08663e-11	5.18853e-11
"04670"	Leukocyte transendothelial migration	116	3	1	0	-0.0907714	0.0124994	-7.26203	3.81323e-13	5.13665e-12	3.08873e-11	8.12218e-11
"04144"	Endocytosis	201	14	1	0	-0.0668826	0.00970455	-6.89188	5.50587e-12	7.00469e-11	4.212e-10	1.16724e-09
"05131"	Shigellosis	61	4	1	0	-0.105587	0.0153881	-6.86162	6.80858e-12	8.20613e-11	4.93444e-10	1.43661e-09
"00640"	Propanoate metabolism	32	0	1	0	-0.156485	0.0229535	-6.81749	9.26441e-12	1.06078e-10	6.37857e-10	1.94553e-09
"05212"	Pancreatic cancer	70	10	1	0	-0.0954619	0.0143854	-6.63601	3.2229e-11	3.51449e-10	2.11331e-09	6.73586e-09
"05414"	Dilated cardiomyopathy	90	4	1	0	-0.0871426	0.0131914	-6.60601	3.94819e-11	4.1097e-10	2.47121e-09	8.21223e-09
"00330"	Arginine and proline metabolism	54	0	1	0	-0.126156	0.0191884	-6.57458	4.87919e-11	4.85798e-10	2.92116e-09	1.00999e-08
"05215"	Prostate cancer	89	4	1	0	-0.0833566	0.0130137	-6.40529	1.50084e-10	1.43205e-09	8.6111e-09	3.09173e-08
"04310"	Wnt signaling pathway	150	16	1	0	-0.0712441	0.0111964	-6.36311	1.97711e-10	1.81103e-09	1.08899e-08	4.05307e-08
"00980"	Metabolism of xenobiotics by cytochrome P450	71	0	1	0	-0.117446	0.0189	-6.21405	5.16376e-10	4.54808e-09	2.73482e-08	1.05341e-07
"04145"	Phagosome	153	5	1	0	-0.0726432	0.0117231	-6.1966	5.76941e-10	4.83803e-09	2.90916e-08	1.17119e-07
"05012"	Parkinson's disease	130	0	1	0	-0.0866225	0.0139879	-6.19267	5.91549e-10	4.83803e-09	2.90916e-08	1.19493e-07
"00630"	Glyoxylate and dicarboxylate metabolism	18	0	1	0	-0.193354	0.0315217	-6.134	8.56968e-10	6.76709e-09	4.06913e-08	1.72251e-07
"04146"	Peroxisome	79	0	1	0	-0.100577	0.0164709	-6.10634	1.01941e-09	7.7815e-09	4.67911e-08	2.03882e-07
"05219"	Bladder cancer	42	4	1	0	-0.1156	0.018973	-6.09287	1.10907e-09	8.19278e-09	4.92642e-08	2.20704e-07
"00600"	Sphingolipid metabolism	40	0	1	0	-0.13299	0.0220065	-6.04318	1.51107e-09	1.08136e-08	6.50234e-08	2.99192e-07
"00860"	Porphyrin and chlorophyll metabolism	43	0	1	0	-0.142732	0.0239352	-5.96326	2.47256e-09	1.71581e-08	1.03174e-07	4.87095e-07
"04512"	ECM-receptor interaction	85	5	1	0	-0.0836582	0.0140991	-5.93359	2.96375e-09	1.99617e-08	1.20032e-07	5.80895e-07
"00561"	Glycerolipid metabolism	50	0	1	0	-0.119359	0.02034	-5.86821	4.40515e-09	2.88223e-08	1.73312e-07	8.59004e-07
"05222"	Small cell lung cancer	85	2	1	0	-0.0809023	0.0140876	-5.7428	9.31212e-09	5.92354e-08	3.5619e-07	1.80655e-06
"04350"	TGF-beta signaling pathway	84	84	1	0	-0.0827349	0.0149046	-5.55095	2.84121e-08	1.75848e-07	1.05739e-06	5.48353e-06
"00020"	Citrate cycle (TCA cycle)	30	0	1	0	-0.132398	0.0239663	-5.52434	3.30722e-08	1.99148e-07	1.1975e-06	6.34986e-06
"00010"	Glycolysis / Gluconeogenesis	65	0	1	0	-0.100554	0.0182166	-5.51992	3.3916e-08	1.99148e-07	1.1975e-06	6.47795e-06
"04910"	Insulin signaling pathway	138	4	1	0	-0.0653445	0.0118956	-5.49318	3.94757e-08	2.25998e-07	1.35896e-06	7.50038e-06
"00620"	Pyruvate metabolism	40	0	1	0	-0.12386	0.0226742	-5.4626	4.69206e-08	2.62069e-07	1.57585e-06	8.86799e-06
"05110"	Vibrio cholerae infection	54	0	1	0	-0.0910481	0.0171385	-5.31249	1.08139e-07	5.86029e-07	3.52386e-06	2.03302e-05
"04210"	Apoptosis	87	1	1	0	-0.0785875	0.0148018	-5.30931	1.1004e-07	5.86029e-07	3.52386e-06	2.05776e-05
"04666"	Fc gamma R-mediated phagocytosis	94	4	1	0	-0.0764907	0.0144413	-5.29665	1.17947e-07	6.13858e-07	3.6912e-06	2.19381e-05
"04360"	Axon guidance	129	5	1	0	-0.0649551	0.0123626	-5.25415	1.48708e-07	7.56756e-07	4.55047e-06	2.75109e-05
"05120"	Epithelial cell signaling in Helicobacter pylori infection	68	0	1	0	-0.0854528	0.0165546	-5.16189	2.44467e-07	1.21702e-06	7.3181e-06	4.4982e-05
"05218"	Melanoma	71	2	1	0	-0.0775071	0.0151926	-5.10163	3.36746e-07	1.64074e-06	9.86598e-06	6.16246e-05
"04012"	"ErbB signaling pathway"	87	5	1	0	-0.0695935	0.0137491	-5.06169	4.15555e-07	1.98254e-06	1.19213e-05	7.5631e-05
"03320"	"PPAR signaling pathway"	70	0	1	0	-0.0868583	0.0174986	-4.96372	6.91549e-07	3.23193e-06	1.9434e-05	0.00012517
"00140"	"Steroid hormone biosynthesis"	56	0	1	0	-0.104552	0.0219482	-4.76358	1.90186e-06	8.71053e-06	5.23775e-05	0.000342335
"05213"	"Endometrial cancer"	52	3	1	0	-0.0805308	0.0169275	-4.75739	1.9611e-06	8.80571e-06	5.29498e-05	0.000351037
"00920"	"Sulfur metabolism"	13	0	1	0	-0.176993	0.0372633	-4.7498	2.03623e-06	8.96723e-06	5.3921e-05	0.000362448
"00565"	"Ether lipid metabolism"	36	0	1	0	-0.11216	0.0237048	-4.73151	2.22851e-06	9.62883e-06	5.78993e-05	0.000394446
"00564"	"Glycerophospholipid metabolism"	80	0	1	0	-0.0791498	0.0168422	-4.69949	2.60816e-06	1.10605e-05	6.65083e-05	0.000459036
"05210"	"Colorectal cancer"	62	12	1	0	-0.0750631	0.01629	-4.60793	4.06704e-06	1.69337e-05	0.000101824	0.000711732
"04080"	"Neuroactive ligand-receptor interaction"	272	0	1	0	0.0794994	0.0174224	4.56306	5.04143e-06	2.06159e-05	0.000123966	0.00087721
"00380"	"Tryptophan metabolism"	42	0	1	0	-0.102889	0.0226929	-4.53396	5.78883e-06	2.32569e-05	0.000139846	0.00100147
"00910"	"Nitrogen metabolism"	23	0	1	0	-0.119938	0.0266687	-4.49732	6.88152e-06	2.71702e-05	0.000163377	0.00118362
"00190"	"Oxidative phosphorylation"	132	0	1	0	-0.0666718	0.0148902	-4.47755	7.55032e-06	2.93055e-05	0.000176217	0.00129111
"05016"	"Huntington's disease"	183	3	1	0	-0.0533574	0.0119642	-4.45973	8.20611e-06	3.132e-05	0.000188331	0.00139504
"04062"	"Chemokine signaling pathway"	189	5	1	0	-0.0524765	0.0118215	-4.43906	9.03535e-06	3.39196e-05	0.000203962	0.00152697
"05146"	"Amoebiasis"	106	5	1	0	-0.0615523	0.013906	-4.42632	9.58534e-06	3.54039e-05	0.000212888	0.00161034
"05211"	"Renal cell carcinoma"	70	8	1	0	-0.0675345	0.0155637	-4.33924	1.42976e-05	5.19705e-05	0.000312505	0.00238769
"00270"	"Cysteine and methionine metabolism"	36	0	1	0	-0.108821	0.0251287	-4.33052	1.48754e-05	5.32262e-05	0.000320055	0.00246932
"03410"	"Base excision repair"	33	0	1	0	-0.114944	0.0269469	-4.26558	1.99381e-05	7.02433e-05	0.000422381	0.00328978
"04142"	"Lysosome"	121	0	1	0	-0.0584791	0.0137456	-4.2544	2.09612e-05	7.2729e-05	0.000437328	0.00343764
"04060"	"Cytokine-cytokine receptor interaction"	265	22	1	0	-0.0468295	0.011017	-4.25065	2.13154e-05	7.2854e-05	0.00043808	0.0034744
"00650"	"Butanoate metabolism"	30	0	1	0	-0.110358	0.0262815	-4.19907	2.68013e-05	9.00891e-05	0.000541717	0.00434181
"00250"	"Alanine aspartate and glutamate metabolism"	32	0	1	0	-0.101285	0.0241373	-4.19619	2.71448e-05	9.00891e-05	0.000541717	0.00437031
"04920"	"Adipocytokine signaling pathway"	68	1	1	0	-0.0705947	0.0169152	-4.17345	3.00022e-05	9.815e-05	0.000590187	0.00480035
"04370"	"VEGF signaling pathway"	76	2	1	0	-0.0677113	0.0163813	-4.13345	3.57359e-05	0.000115261	0.000693078	0.00568201
"04916"	"Melanogenesis"	101	4	1	0	-0.059629	0.0144631	-4.12284	3.74228e-05	0.000118321	0.000711478	0.0059128
"00062"	"Fatty acid elongation in mitochondria"	8	0	1	0	-0.214879	0.052167	-4.11906	3.80426e-05	0.000118321	0.000711478	0.00597269
"05416"	"Viral myocarditis"	70	0	1	0	-0.0685475	0.0166462	-4.1179	3.82347e-05	0.000118321	0.000711478	0.00597269
"04540"	"Gap junction"	90	2	1	0	-0.0593682	0.0145588	-4.07782	4.54604e-05	0.000138806	0.000834656	0.00704637
"05142"	"Chagas disease (American trypanosomiasis)"	104	15	1	0	-0.0576176	0.0142036	-4.05654	4.98042e-05	0.000150068	0.000902377	0.00766985
"05010"	"Alzheimer's disease"	167	3	1	0	-0.0499355	0.0123616	-4.03956	5.35517e-05	0.000159264	0.000957674	0.00819341
"04380"	"Osteoclast differentiation"	128	8	1	0	-0.0525134	0.0131728	-3.98649	6.70574e-05	0.000196874	0.00118382	0.0101927
"00410"	"beta-Alanine metabolism"	22	0	1	0	-0.119192	0.0301962	-3.94726	7.90491e-05	0.000229142	0.00137786	0.0119364
"05214"	"Glioma"	65	2	1	0	-0.060438	0.0158645	-3.80963	0.000139175	0.000398389	0.00239556	0.0208763
"05216"	"Thyroid cancer"	29	3	1	0	-0.0888572	0.0233623	-3.80345	0.000142697	0.000403427	0.00242585	0.0212618
"01040"	"Biosynthesis of unsaturated fatty acids"	21	0	1	0	-0.107003	0.0282019	-3.79419	0.000148129	0.000413676	0.00248749	0.021923
"05220"	"Chronic myeloid leukemia"	73	10	1	0	-0.0578382	0.0155299	-3.72431	0.00019585	0.000540357	0.00324923	0.0287899
"00230"	"Purine metabolism"	162	0	1	0	-0.0475141	0.0127984	-3.7125	0.000205222	0.00055573	0.00334167	0.0299624
"00760"	"Nicotinate and nicotinamide metabolism"	24	0	1	0	-0.0986008	0.0265684	-3.7112	0.000206275	0.00055573	0.00334167	0.0299624
"05145"	"Toxoplasmosis"	132	7	1	0	-0.0489682	0.013488	-3.6305	0.000282873	0.000753231	0.00452927	0.0407337
"00512"	"Mucin type O-Glycan biosynthesis"	30	0	1	0	-0.094324	0.0260172	-3.62545	0.000288456	0.000759268	0.00456557	0.0412491
"00240"	"Pyrimidine metabolism"	99	0	1	0	-0.0593765	0.0168452	-3.52484	0.000423745	0.0011027	0.00663067	0.0601718
"04141"	"Protein processing in endoplasmic reticulum"	165	3	1	0	-0.0410045	0.0120102	-3.41415	0.000639806	0.00164624	0.00989906	0.0902127
"04964"	"Proximal tubule bicarbonate reclamation"	23	0	1	0	-0.0986237	0.0290487	-3.39512	0.000685995	0.0017284	0.0103931	0.0960393
"00533"	"Glycosaminoglycan biosynthesis - keratan sulfate"	15	0	1	0	-0.106599	0.0314007	-3.39478	0.000686831	0.0017284	0.0103931	0.0960393
"05217"	"Basal cell carcinoma"	55	2	1	0	-0.0689277	0.0203943	-3.37975	0.000725527	0.00180593	0.0108593	0.100123
"04912"	"GnRH signaling pathway"	101	2	1	0	-0.0460162	0.0142054	-3.23935	0.00119802	0.00293527	0.0176501	0.164129
"00053"	"Ascorbate and aldarate metabolism"	26	0	1	0	-0.138303	0.042716	-3.23772	0.00120487	0.00293527	0.0176501	0.164129
"00982"	"Drug metabolism - cytochrome P450"	73	0	1	0	-0.0670695	0.0208506	-3.21667	0.00129688	0.00312616	0.018798	0.175079
"00514"	"Other types of O-glycan biosynthesis"	46	0	1	0	-0.0796404	0.025029	-3.18193	0.00146299	0.00348984	0.0209848	0.196041
"03010"	"Ribosome"	92	0	1	0	0.0872283	0.0282691	3.08564	0.00203117	0.00479524	0.0288344	0.270146
"00520"	"Amino sugar and nucleotide sugar metabolism"	48	0	1	0	-0.0757698	0.0248211	-3.05263	0.00226844	0.00530073	0.031874	0.299434
"00510"	"N-Glycan biosynthesis"	49	0	1	0	-0.0670462	0.022205	-3.01942	0.0025326	0.00585824	0.0352263	0.331771
"04514"	"Cell adhesion molecules (CAMs)"	133	0	1	0	-0.040029	0.0133036	-3.00889	0.00262205	0.0059896	0.0360162	0.340866
"04150"	"mTOR signaling pathway"	52	4	1	0	-0.0584902	0.0194538	-3.00662	0.0026417	0.0059896	0.0360162	0.340866
"04320"	"Dorso-ventral axis formation"	24	2	1	0	-0.0751588	0.025023	-3.00359	0.00266811	0.00599016	0.0360196	0.341518
"00590"	"Arachidonic acid metabolism"	59	0	1	0	-0.0673578	0.02251	-2.99235	0.00276835	0.00615487	0.0370099	0.35158
"00360"	"Phenylalanine metabolism"	17	0	1	0	-0.109962	0.0368587	-2.98333	0.00285131	0.00627837	0.0377526	0.359265
"02010"	"ABC transporters"	44	0	1	0	-0.0674847	0.0227266	-2.96941	0.00298373	0.00650737	0.0391296	0.372966
"04722"	"Neurotrophin signaling pathway"	127	3	1	0	-0.0387329	0.0131388	-2.94799	0.00319847	0.00690989	0.04155	0.39661
