# Supplementary material for: TGF-β stimulation in human and murine cells reveals commonly affected biological processes and pathways at transcription level
Source: BMC Syst Biol. 2014 May 15;8:55. doi: 10.1186/1752-0509-8-55 (PMC4049504; doi:10.1186/1752-0509-8-55)
Supplement: Additional file 2: Table S1-S18 — Tables and excel files with results: Tgf- Stimulation in human and murine cells reveals commonly affected biological processes and pathways at transcription level. [file 1752-0509-8-55-S2.zip › Tables S11 GO Analyses (time-course).xls]

## Sheet: Preview
Cell.Type	FDR < 0.10	FDR < 0.05	FDR < 0.01
MPP.M	298	255	180
CDP.M	311	238	183
HPC.M	184	139	83
HPC.H	226	191	140
MSC.H	332	252	180
CRL.H	618	504	312

## Sheet: MPP.M
GO.ID	Term	Size	Conv	Error	LOR	SD	Z	P.Value	FDR
GO:0048844	artery morphogenesis	51	1	0	-0.320124	0.0249474	-12.832	1.08574e-37	8.73066e-33
GO:0030217	T cell differentiation	65	1	0	-0.272843	0.0218695	-12.4759	1.00996e-35	4.06066e-31
GO:0008152	metabolic process	1744	1	0	-0.087371	0.00714237	-12.2328	2.07739e-34	5.56822e-30
GO:0050890	cognition	47	1	0	-0.313255	0.0258223	-12.1312	7.22106e-34	1.45165e-29
GO:0060173	limb development	48	1	0	-0.30704	0.0254588	-12.0603	1.71189e-33	2.75312e-29
GO:0035116	embryonic hindlimb morphogenesis	64	1	0	-0.265456	0.0221028	-12.0101	3.14568e-33	4.21583e-29
GO:0008015	blood circulation	38	1	0	-0.360668	0.0303875	-11.869	1.71587e-32	1.95891e-28
GO:0007628	adult walking behavior	63	1	0	-0.264283	0.0222868	-11.8583	1.94888e-32	1.95891e-28
GO:0007512	adult heart development	43	1	0	-0.320379	0.0271221	-11.8125	3.36565e-32	3.00709e-28
GO:0001568	blood vessel development	90	1	0	-0.228997	0.0194027	-11.8024	3.79546e-32	3.052e-28
GO:0048752	semicircular canal morphogenesis	36	1	0	-0.370925	0.0317989	-11.6647	1.9311e-31	1.41166e-27
GO:0060324	face development	37	1	0	-0.354752	0.0304827	-11.6378	2.64692e-31	1.7737e-27
GO:0043584	nose development	34	1	0	-0.377815	0.0331529	-11.3961	4.37206e-30	2.51118e-26
GO:0021545	cranial nerve development	34	1	0	-0.377815	0.0331529	-11.3961	4.37206e-30	2.51118e-26
GO:0048806	genitalia development	33	1	0	-0.388462	0.0344119	-11.2886	1.49398e-29	7.50835e-26
GO:0042471	ear morphogenesis	33	1	0	-0.388462	0.0344119	-11.2886	1.49398e-29	7.50835e-26
GO:0040018	positive regulation of multicellular organism growth	62	1	0	-0.254897	0.0226023	-11.2775	1.69511e-29	8.01804e-26
GO:0060123	regulation of growth hormone secretion	32	1	0	-0.413654	0.037087	-11.1536	6.87591e-29	2.95977e-25
GO:0030540	female genitalia development	32	1	0	-0.400347	0.0358988	-11.1521	6.99345e-29	2.95977e-25
GO:0060021	palate development	96	1	0	-0.21281	0.0193025	-11.025	2.89597e-28	1.16435e-24
GO:0060041	retina development in camera-type eye	84	1	0	-0.220546	0.0203251	-10.8509	1.97368e-27	7.55747e-24
GO:0007417	central nervous system development	106	1	0	-0.202793	0.0187529	-10.8139	2.95769e-27	1.08106e-23
GO:0001501	skeletal system development	121	1	0	-0.192449	0.0179799	-10.7036	9.79218e-27	3.42351e-23
GO:0043010	camera-type eye development	87	1	0	-0.215027	0.020169	-10.6613	1.54463e-26	5.17528e-23
GO:0003007	heart morphogenesis	89	1	0	-0.2085	0.0201879	-10.328	5.26682e-25	1.69406e-21
GO:0001701	in utero embryonic development	318	1	0	-0.135421	0.0132177	-10.2454	1.24084e-24	3.83762e-21
GO:0042472	inner ear morphogenesis	98	1	0	-0.198954	0.0196378	-10.1312	4.01777e-24	1.19658e-20
GO:0055114	oxidation-reduction process	639	1	0	-0.106052	0.0104896	-10.1102	4.97914e-24	1.42993e-20
GO:0007626	locomotory behavior	108	1	0	-0.188238	0.0191852	-9.81163	1.00332e-22	2.78202e-19
GO:0043547	positive regulation of GTPase activity	200	1	0	-0.148869	0.0158317	-9.40323	5.29157e-21	1.41835e-17
GO:0016310	phosphorylation	751	1	0	-0.0939162	0.0101488	-9.25393	2.16392e-20	5.61307e-17
GO:0006468	protein phosphorylation	619	1	0	-0.100222	0.0108604	-9.22817	2.75289e-20	6.91766e-17
GO:0006810	transport	1784	1	0	-0.0677111	0.00753307	-8.98851	2.50608e-19	6.10663e-16
GO:0007605	sensory perception of sound	150	1	0	-0.156112	0.0178081	-8.76635	1.84557e-18	4.36487e-15
GO:0045087	innate immune response	177	1	0	-0.145593	0.016964	-8.5825	9.28366e-18	2.1329e-14
GO:0007179	transforming growth factor beta receptor signaling pathway	62	1	0	-0.19904	0.0245643	-8.10281	5.37043e-16	1.19957e-12
GO:0001666	response to hypoxia	107	1	0	-0.165012	0.0204638	-8.0636	7.40795e-16	1.60996e-12
GO:0045944	positive regulation of transcription from RNA polymerase II promoter	798	1	0	-0.0818411	0.0102987	-7.94674	1.91482e-15	4.05195e-12
GO:0032496	response to lipopolysaccharide	89	1	0	-0.172487	0.0219401	-7.86171	3.78939e-15	7.81312e-12
GO:0008610	lipid biosynthetic process	114	1	0	-0.158146	0.0202349	-7.8155	5.47461e-15	1.10056e-11
GO:0045345	positive regulation of MHC class I biosynthetic process	21	1	0	-0.295274	0.0380724	-7.75559	8.79328e-15	1.72459e-11
GO:0007155	cell adhesion	492	1	0	-0.0952772	0.0123128	-7.73805	1.00952e-14	1.93279e-11
GO:0043549	regulation of kinase activity	19	1	0	-0.303483	0.0401177	-7.56481	3.88442e-14	7.09893e-11
GO:0060339	negative regulation of type I interferon-mediated signaling pathway	19	1	0	-0.303483	0.0401177	-7.56481	3.88442e-14	7.09893e-11
GO:0051607	defense response to virus	66	1	0	-0.184665	0.0246253	-7.49898	6.43144e-14	1.14925e-10
GO:0060340	positive regulation of type I interferon-mediated signaling pathway	22	1	0	-0.276346	0.0372121	-7.42622	1.11746e-13	1.95341e-10
GO:0060335	positive regulation of interferon-gamma-mediated signaling pathway	22	1	0	-0.27423	0.0372352	-7.3648	1.77408e-13	3.03526e-10
GO:0043066	negative regulation of apoptotic process	396	1	0	-0.0990386	0.0134703	-7.35236	1.94736e-13	3.26231e-10
GO:0016568	chromatin modification	283	1	0	-0.109788	0.015233	-7.20724	5.70983e-13	9.37017e-10
GO:0006897	endocytosis	143	1	0	-0.138328	0.0192573	-7.18313	6.81326e-13	1.09573e-09
GO:0006355	regulation of transcription DNA-dependent	1951	1	0	-0.0539895	0.00758989	-7.11334	1.13264e-12	1.78584e-09
GO:0006915	apoptotic process	585	1	0	-0.0833511	0.0118476	-7.03527	1.98875e-12	3.0357e-09
GO:0015031	protein transport	558	1	0	-0.0847794	0.0120521	-7.03442	2.00085e-12	3.0357e-09
GO:0043065	positive regulation of apoptotic process	287	1	0	-0.107287	0.0152655	-7.02809	2.09375e-12	3.11782e-09
GO:0006954	inflammatory response	225	1	0	-0.116358	0.0166322	-6.99592	2.63521e-12	3.85277e-09
GO:0001525	angiogenesis	188	1	0	-0.123308	0.0177182	-6.95938	3.41761e-12	4.90744e-09
GO:0006749	glutathione metabolic process	36	1	0	-0.21335	0.0312072	-6.83657	8.11104e-12	1.14425e-08
GO:0007166	cell surface receptor signaling pathway	132	1	0	-0.137031	0.0201104	-6.81395	9.49545e-12	1.31646e-08
GO:0006629	lipid metabolic process	266	1	0	-0.105711	0.0159267	-6.63737	3.19333e-11	4.35223e-08
GO:0000122	negative regulation of transcription from RNA polymerase II promoter	597	1	0	-0.078948	0.0119276	-6.61893	3.61804e-11	4.84888e-08
GO:0050830	defense response to Gram-positive bacterium	41	1	0	-0.198532	0.030154	-6.58395	4.58099e-11	6.03878e-08
GO:0050790	regulation of catalytic activity	213	1	0	-0.113531	0.0172519	-6.5808	4.67935e-11	6.06895e-08
GO:0006979	response to oxidative stress	108	1	0	-0.142614	0.0217916	-6.54444	5.97186e-11	7.62235e-08
GO:0008284	positive regulation of cell proliferation	420	1	0	-0.0886976	0.013602	-6.52094	6.98703e-11	8.77875e-08
GO:0016477	cell migration	127	1	0	-0.133017	0.0207675	-6.40507	1.50299e-10	1.85936e-07
GO:0030099	myeloid cell differentiation	22	1	0	-0.242428	0.0381187	-6.35983	2.01982e-10	2.46087e-07
GO:0019221	cytokine-mediated signaling pathway	97	1	0	-0.144861	0.022809	-6.35106	2.13829e-10	2.56633e-07
GO:0050766	positive regulation of phagocytosis	33	1	0	-0.206996	0.0329823	-6.27598	3.47434e-10	4.1085e-07
GO:0032755	positive regulation of interleukin-6 production	34	1	0	-0.203492	0.0327319	-6.21693	5.06962e-10	5.90808e-07
GO:0048661	positive regulation of smooth muscle cell proliferation	55	1	0	-0.172049	0.0278375	-6.18047	6.39102e-10	7.34162e-07
GO:0030335	positive regulation of cell migration	153	1	0	-0.121446	0.0197189	-6.15885	7.32753e-10	8.29888e-07
GO:0007186	G-protein coupled receptor signaling pathway	1740	1	0	0.0864399	0.0140427	6.15549	7.48476e-10	8.35921e-07
GO:0035556	intracellular signal transduction	282	1	0	-0.0977606	0.0159383	-6.13367	8.58728e-10	9.45917e-07
GO:0043123	positive regulation of I-kappaB kinase/NF-kappaB cascade	110	1	0	-0.134855	0.022149	-6.08854	1.13947e-09	1.2382e-06
GO:0006351	transcription DNA-dependent	1826	1	0	-0.0484542	0.00796706	-6.08182	1.18827e-09	1.27402e-06
GO:0051897	positive regulation of protein kinase B signaling cascade	63	1	0	-0.161574	0.0268126	-6.02607	1.67997e-09	1.7775e-06
GO:0007243	intracellular protein kinase cascade	79	1	0	-0.148944	0.0249121	-5.97875	2.24849e-09	2.34812e-06
GO:0006695	cholesterol biosynthetic process	28	1	0	-0.211341	0.0354768	-5.95716	2.56664e-09	2.646e-06
GO:0030890	positive regulation of B cell proliferation	41	1	0	-0.184669	0.031146	-5.92915	3.045e-09	3.09942e-06
GO:0006917	induction of apoptosis	184	1	0	-0.110825	0.0187077	-5.92406	3.14086e-09	3.15703e-06
GO:0008652	cellular amino acid biosynthetic process	28	1	0	-0.20877	0.0356541	-5.85542	4.75815e-09	4.7236e-06
GO:0042102	positive regulation of T cell proliferation	49	1	0	-0.17165	0.029505	-5.81766	5.9678e-09	5.81693e-06
GO:0042981	regulation of apoptotic process	172	1	0	-0.111993	0.0192539	-5.81664	6.00415e-09	5.81693e-06
GO:0034612	response to tumor necrosis factor	19	1	0	-0.237562	0.041237	-5.76089	8.367e-09	8.00959e-06
GO:2000379	positive regulation of reactive oxygen species metabolic process	23	1	0	-0.220191	0.0384922	-5.7204	1.06272e-08	1.00535e-05
GO:0042110	T cell activation	34	1	0	-0.191873	0.0335848	-5.71309	1.10943e-08	1.03734e-05
GO:0030512	negative regulation of transforming growth factor beta receptor signaling pathway	40	1	0	-0.181134	0.0318114	-5.69399	1.24107e-08	1.14356e-05
GO:0008285	negative regulation of cell proliferation	324	1	0	-0.0879836	0.0154559	-5.69256	1.25148e-08	1.14356e-05
GO:0042113	B cell activation	27	1	0	-0.207058	0.0364269	-5.68422	1.31412e-08	1.18731e-05
GO:0006418	tRNA aminoacylation for protein translation	36	1	0	-0.18731	0.0330046	-5.67527	1.38469e-08	1.23717e-05
GO:0032088	negative regulation of NF-kappaB transcription factor activity	70	1	0	-0.149164	0.0264255	-5.64469	1.65483e-08	1.46228e-05
GO:0032729	positive regulation of interferon-gamma production	33	1	0	-0.192099	0.0340674	-5.63878	1.71254e-08	1.49193e-05
GO:0007229	integrin-mediated signaling pathway	78	1	0	-0.143693	0.0254888	-5.63749	1.72548e-08	1.49193e-05
GO:0018108	peptidyl-tyrosine phosphorylation	61	1	0	-0.155948	0.0277013	-5.62965	1.8058e-08	1.54476e-05
GO:0045768	positive regulation of anti-apoptosis	43	1	0	-0.17355	0.0313123	-5.54253	2.98131e-08	2.50983e-05
GO:0046777	protein autophosphorylation	171	1	0	-0.1084	0.019561	-5.54165	2.99637e-08	2.50983e-05
GO:0045892	negative regulation of transcription DNA-dependent	478	1	0	-0.0743011	0.0134983	-5.50448	3.70262e-08	3.06943e-05
GO:0006955	immune response	146	1	0	-0.113759	0.0207319	-5.48712	4.08529e-08	3.3521e-05
GO:0032722	positive regulation of chemokine production	15	1	0	-0.248346	0.0458124	-5.42094	5.92867e-08	4.81551e-05
GO:0032760	positive regulation of tumor necrosis factor production	37	1	0	-0.179716	0.033187	-5.41526	6.11989e-08	4.92112e-05
GO:0031295	T cell costimulation	15	1	0	-0.244053	0.0460213	-5.30304	1.13887e-07	9.02205e-05
GO:0050729	positive regulation of inflammatory response	33	1	0	-0.184144	0.0347299	-5.30216	1.14442e-07	9.02205e-05
GO:0045454	cell redox homeostasis	59	1	0	-0.150582	0.028628	-5.25996	1.44087e-07	0.000112488
GO:0042060	wound healing	52	1	0	-0.157082	0.0298745	-5.25807	1.45574e-07	0.000112557
GO:0016311	dephosphorylation	212	1	0	-0.0965015	0.0183998	-5.24471	1.56526e-07	0.000119872
GO:0045766	positive regulation of angiogenesis	90	1	0	-0.129977	0.0248533	-5.22976	1.69734e-07	0.000128761
GO:0018149	peptide cross-linking	20	1	0	-0.216844	0.0415	-5.22515	1.74012e-07	0.000130171
GO:0044130	negative regulation of growth of symbiont in host	19	1	0	-0.220855	0.0422748	-5.22428	1.74831e-07	0.000130171
GO:0045907	positive regulation of vasoconstriction	27	1	0	-0.195069	0.0373761	-5.21908	1.79813e-07	0.000132652
GO:0070374	positive regulation of ERK1 and ERK2 cascade	89	1	0	-0.12921	0.0250561	-5.15681	2.51199e-07	0.000183631
GO:0000165	MAPK cascade	75	1	0	-0.136493	0.0266045	-5.13044	2.89065e-07	0.000209408
GO:0006928	cellular component movement	26	1	0	-0.194842	0.0381027	-5.1136	3.16074e-07	0.000226929
GO:0009607	response to biotic stimulus	18	1	0	-0.221427	0.0433837	-5.10391	3.32703e-07	0.000236754
GO:0018105	peptidyl-serine phosphorylation	76	1	0	-0.135336	0.026533	-5.10066	3.38469e-07	0.000238745
GO:0045785	positive regulation of cell adhesion	37	1	0	-0.172108	0.033867	-5.08187	3.73729e-07	0.000261324
GO:0044267	cellular protein metabolic process	24	1	0	-0.199201	0.0392628	-5.07352	3.90523e-07	0.000270713
GO:0006952	defense response	109	1	0	-0.118762	0.0235125	-5.05101	4.3947e-07	0.000302039
GO:0000082	G1/S transition of mitotic cell cycle	60	1	0	-0.145392	0.0288589	-5.03805	4.70307e-07	0.000320494
GO:0050853	B cell receptor signaling pathway	29	1	0	-0.185654	0.0368905	-5.03257	4.83956e-07	0.000327023
GO:0007608	sensory perception of smell	1121	1	0	2.07511	0.41336	5.02011	5.16426e-07	0.000346056
GO:0030036	actin cytoskeleton organization	122	1	0	-0.113477	0.0226677	-5.00611	5.554e-07	0.000369097
GO:0045740	positive regulation of DNA replication	47	1	0	-0.157131	0.0314034	-5.00362	5.6264e-07	0.000370843
GO:0014068	positive regulation of phosphatidylinositol 3-kinase cascade	40	1	0	-0.165554	0.033185	-4.98883	6.0747e-07	0.000397137
GO:0030336	negative regulation of cell migration	74	1	0	-0.134393	0.0269697	-4.98311	6.25702e-07	0.000405757
GO:0032735	positive regulation of interleukin-12 production	20	1	0	-0.209455	0.0420792	-4.97764	6.4365e-07	0.000414057
GO:0016126	sterol biosynthetic process	26	1	0	-0.190282	0.0385103	-4.94106	7.7698e-07	0.00049586
GO:0060326	cell chemotaxis	26	1	0	-0.190091	0.0385278	-4.93387	8.06146e-07	0.000510423
GO:0055085	transmembrane transport	466	1	0	-0.0686917	0.0139642	-4.91912	8.6932e-07	0.000546122
GO:0006919	activation of cysteine-type endopeptidase activity involved in apoptotic process	69	1	0	-0.136063	0.0277634	-4.90082	9.54354e-07	0.000594895
GO:0006886	intracellular protein transport	178	1	0	-0.0976989	0.0199539	-4.89623	9.76929e-07	0.000604282
GO:0048662	negative regulation of smooth muscle cell proliferation	34	1	0	-0.172551	0.0352749	-4.89162	1.00009e-06	0.000613887
GO:0001933	negative regulation of protein phosphorylation	48	1	0	-0.15339	0.0314328	-4.87992	1.06127e-06	0.000646503
GO:0006486	protein glycosylation	64	1	0	-0.139136	0.0285243	-4.8778	1.07275e-06	0.000648582
GO:0051092	positive regulation of NF-kappaB transcription factor activity	87	1	0	-0.125173	0.0256935	-4.87178	1.10599e-06	0.00066369
GO:0045576	mast cell activation	8	1	0	-0.299728	0.0615745	-4.86773	1.12886e-06	0.000672399
GO:0048147	negative regulation of fibroblast proliferation	22	1	0	-0.198722	0.0410404	-4.8421	1.28474e-06	0.000759621
GO:0043277	apoptotic cell clearance	12	1	0	-0.246643	0.0512805	-4.80968	1.51175e-06	0.000887317
GO:0042832	defense response to protozoan	16	1	0	-0.220775	0.0460537	-4.79386	1.63606e-06	0.000953321
GO:0006898	receptor-mediated endocytosis	84	1	0	-0.125237	0.0261368	-4.79161	1.65451e-06	0.00095714
GO:0006508	proteolysis	614	1	0	-0.0604221	0.012633	-4.7829	1.72785e-06	0.000985642
GO:0005975	carbohydrate metabolic process	196	1	0	-0.0927515	0.0193925	-4.78285	1.7283e-06	0.000985642
GO:0006950	response to stress	149	1	0	-0.101802	0.021443	-4.74756	2.05885e-06	0.00115798
GO:0046580	negative regulation of Ras protein signal transduction	24	1	0	-0.190256	0.0400749	-4.74752	2.05929e-06	0.00115798
GO:0048711	positive regulation of astrocyte differentiation	10	1	0	-0.261655	0.055435	-4.72004	2.35797e-06	0.00131673
GO:0030168	platelet activation	28	1	0	-0.178751	0.038205	-4.67874	2.88646e-06	0.00160073
GO:0042127	regulation of cell proliferation	135	1	0	-0.104261	0.0223046	-4.67442	2.9479e-06	0.00162361
GO:0042542	response to hydrogen peroxide	31	1	0	-0.172286	0.0369568	-4.66181	3.13436e-06	0.00171456
GO:0001569	patterning of blood vessels	40	1	0	-0.157419	0.033987	-4.63174	3.62607e-06	0.00197013
GO:0018107	peptidyl-threonine phosphorylation	39	1	0	-0.158139	0.0343421	-4.60481	4.12843e-06	0.0022242
GO:0006633	fatty acid biosynthetic process	71	1	0	-0.129047	0.0280308	-4.60377	4.14901e-06	0.0022242
GO:0030031	cell projection assembly	8	1	0	-0.282186	0.0614501	-4.59212	4.38768e-06	0.00232976
GO:0030593	neutrophil chemotaxis	32	1	0	-0.168699	0.0367428	-4.59135	4.40388e-06	0.00232976
GO:0007264	small GTPase mediated signal transduction	203	1	0	-0.0886128	0.0193655	-4.57582	4.74362e-06	0.00249309
GO:0006916	anti-apoptosis	149	1	0	-0.0987829	0.0216866	-4.55501	5.23826e-06	0.00273519
GO:0008360	regulation of cell shape	98	1	0	-0.114529	0.0251564	-4.55268	5.29663e-06	0.00274782
GO:0006730	one-carbon metabolic process	29	1	0	-0.172726	0.0381554	-4.52691	5.98515e-06	0.00308511
GO:0006006	glucose metabolic process	58	1	0	-0.136586	0.0302025	-4.52233	6.11628e-06	0.00313262
GO:0006541	glutamine metabolic process	15	1	0	-0.216498	0.0479136	-4.5185	6.22798e-06	0.00316964
GO:0032320	positive regulation of Ras GTPase activity	21	1	0	-0.191817	0.0426669	-4.4957	6.93431e-06	0.00348636
GO:0007507	heart development	171	1	0	-0.0930955	0.0207081	-4.49561	6.93701e-06	0.00348636
GO:0016525	negative regulation of angiogenesis	50	1	0	-0.142026	0.0319305	-4.44798	8.66821e-06	0.00432936
GO:0030032	lamellipodium assembly	24	1	0	-0.181874	0.0409143	-4.44525	8.77883e-06	0.00435754
GO:0051028	mRNA transport	76	1	0	-0.122531	0.0277234	-4.41977	9.88059e-06	0.00487434
GO:0071277	cellular response to calcium ion	23	1	0	-0.182764	0.0416944	-4.38343	1.16825e-05	0.00572813
GO:0070498	interleukin-1-mediated signaling pathway	12	1	0	-0.229328	0.0524231	-4.37457	1.21674e-05	0.00592972
GO:0050873	brown fat cell differentiation	31	1	0	-0.164977	0.0377241	-4.37324	1.22417e-05	0.00593001
GO:0007035	vacuolar acidification	5	1	0	-0.364361	0.0835608	-4.36043	1.29809e-05	0.00624695
GO:0002224	toll-like receptor signaling pathway	12	1	0	-0.22873	0.0524702	-4.35924	1.30514e-05	0.00624695
GO:0043410	positive regulation of MAPK cascade	81	1	0	-0.118661	0.0272339	-4.35708	1.31806e-05	0.00627147
GO:0031668	cellular response to extracellular stimulus	15	1	0	-0.20932	0.0485667	-4.30995	1.63295e-05	0.00772402
GO:0045893	positive regulation of transcription DNA-dependent	567	1	0	-0.0572134	0.0132916	-4.30449	1.67368e-05	0.00787041
GO:0001836	release of cytochrome c from mitochondria	25	1	0	-0.175314	0.0407887	-4.29811	1.72264e-05	0.00800715
GO:0042771	DNA damage response signal transduction by p53 class mediator resulting in induction of apoptosis	26	1	0	-0.173007	0.0402521	-4.2981	1.72268e-05	0.00800715
GO:0035589	G-protein coupled purinergic nucleotide receptor signaling pathway	20	1	0	-0.188974	0.0440123	-4.29366	1.75748e-05	0.00812196
GO:0008299	isoprenoid biosynthetic process	19	1	0	-0.1922	0.0448039	-4.28981	1.78825e-05	0.00821693
GO:0038032	termination of G-protein coupled receptor signaling pathway	34	1	0	-0.157634	0.0368198	-4.28123	1.85864e-05	0.00849187
GO:0008277	regulation of G-protein coupled receptor protein signaling pathway	30	1	0	-0.164284	0.0384204	-4.27596	1.90316e-05	0.00860875
GO:0006659	phosphatidylserine biosynthetic process	5	1	0	-0.34775	0.0813323	-4.27567	1.90564e-05	0.00860875
GO:0006909	phagocytosis	33	1	0	-0.158919	0.0372262	-4.269	1.96351e-05	0.00882066
GO:0001937	negative regulation of endothelial cell proliferation	23	1	0	-0.178771	0.0421266	-4.24366	2.19903e-05	0.00982376
GO:0006563	L-serine metabolic process	6	1	0	-0.300939	0.0710962	-4.23284	2.30754e-05	0.0102516
GO:0008654	phospholipid biosynthetic process	51	1	0	-0.136162	0.0322359	-4.22391	2.401e-05	0.0106082
GO:0035023	regulation of Rho protein signal transduction	64	1	0	-0.125803	0.0298413	-4.21574	2.48963e-05	0.0109396
GO:0045780	positive regulation of bone resorption	14	1	0	-0.210424	0.0501552	-4.19546	2.72321e-05	0.011901
GO:0051056	regulation of small GTPase mediated signal transduction	45	1	0	-0.141338	0.0337188	-4.19165	2.76934e-05	0.0119904
GO:0019886	antigen processing and presentation of exogenous peptide antigen via MHC class II	13	1	0	-0.215887	0.0515083	-4.19131	2.7735e-05	0.0119904
GO:0009968	negative regulation of signal transduction	50	1	0	-0.13632	0.0325369	-4.1897	2.79319e-05	0.012011
GO:0035335	peptidyl-tyrosine dephosphorylation	111	1	0	-0.103212	0.0246599	-4.1854	2.84659e-05	0.0121755
GO:0042989	sequestering of actin monomers	8	1	0	-0.25911	0.0620604	-4.17513	2.97817e-05	0.0126709
GO:0009967	positive regulation of signal transduction	45	1	0	-0.140762	0.0337824	-4.16674	3.08986e-05	0.0130769
GO:0030968	endoplasmic reticulum unfolded protein response	26	1	0	-0.169177	0.0406813	-4.1586	3.20203e-05	0.0134807
GO:0007160	cell-matrix adhesion	56	1	0	-0.130368	0.0313843	-4.15392	3.2683e-05	0.013688
GO:0032780	negative regulation of ATPase activity	7	1	0	-0.273336	0.0658252	-4.15245	3.2893e-05	0.0137046
GO:0007169	transmembrane receptor protein tyrosine kinase signaling pathway	66	1	0	-0.123003	0.0296793	-4.14441	3.40692e-05	0.0141215
GO:0002639	positive regulation of immunoglobulin production	6	1	0	-0.293051	0.0709488	-4.13046	3.62038e-05	0.0149293
GO:0050778	positive regulation of immune response	9	1	0	-0.244516	0.0593159	-4.12226	3.7518e-05	0.0153631
GO:0007399	nervous system development	346	1	0	-0.066945	0.0162428	-4.12152	3.7638e-05	0.0153631
GO:0030194	positive regulation of blood coagulation	11	1	0	-0.226511	0.054981	-4.1198	3.79193e-05	0.0153998
GO:0035690	cellular response to drug	25	1	0	-0.170249	0.0413583	-4.11644	3.84777e-05	0.015548
GO:0042535	positive regulation of tumor necrosis factor biosynthetic process	13	1	0	-0.212552	0.0518284	-4.10107	4.11246e-05	0.0165345
GO:0050732	negative regulation of peptidyl-tyrosine phosphorylation	12	1	0	-0.218559	0.053348	-4.09685	4.18815e-05	0.0167551
GO:0046085	adenosine metabolic process	8	1	0	-0.254654	0.0622792	-4.08891	4.33403e-05	0.0172528
GO:0043525	positive regulation of neuron apoptotic process	47	1	0	-0.136879	0.0334885	-4.08734	4.36341e-05	0.0172842
GO:0014911	positive regulation of smooth muscle cell migration	52	1	0	-0.131981	0.0323803	-4.07597	4.58232e-05	0.0180484
GO:0070301	cellular response to hydrogen peroxide	18	1	0	-0.188993	0.0463786	-4.07501	4.60121e-05	0.0180484
GO:0006596	polyamine biosynthetic process	5	1	0	-0.321162	0.0788404	-4.07357	4.62973e-05	0.0180721
GO:0045429	positive regulation of nitric oxide biosynthetic process	35	1	0	-0.150844	0.037057	-4.07058	4.68967e-05	0.0182176
GO:0006910	phagocytosis recognition	9	1	0	-0.241839	0.0594979	-4.06468	4.80994e-05	0.018595
GO:0006564	L-serine biosynthetic process	5	1	0	-0.320011	0.0787632	-4.06295	4.84562e-05	0.0186433
GO:0043393	regulation of protein binding	15	1	0	-0.200427	0.0494698	-4.05151	5.08875e-05	0.0194855
GO:0051209	release of sequestered calcium ion into cytosol	30	1	0	-0.158276	0.0391068	-4.04726	5.182e-05	0.0197485
GO:0010033	response to organic substance	39	1	0	-0.144613	0.0358178	-4.03747	5.40313e-05	0.0204941
GO:0042116	macrophage activation	7	1	0	-0.266318	0.0660324	-4.03314	5.5036e-05	0.0207772
GO:0032869	cellular response to insulin stimulus	48	1	0	-0.134298	0.0334285	-4.01748	5.88229e-05	0.0221031
GO:0030857	negative regulation of epithelial cell differentiation	7	1	0	-0.26484	0.0660871	-4.00744	6.13794e-05	0.0229564
GO:0015837	amine transport	60	1	0	-0.124068	0.0309985	-4.00239	6.27068e-05	0.0233443
GO:0007050	cell cycle arrest	89	1	0	-0.107973	0.0270223	-3.9957	6.45034e-05	0.0239025
GO:0015914	phospholipid transport	22	1	0	-0.174103	0.0436084	-3.99242	6.5402e-05	0.0241243
GO:0007266	Rho protein signal transduction	43	1	0	-0.138703	0.0347884	-3.98703	6.69044e-05	0.0245658
GO:0060055	angiogenesis involved in wound healing	4	1	0	-0.401706	0.101035	-3.9759	7.01126e-05	0.0256267
GO:0033198	response to ATP	17	1	0	-0.189241	0.0476881	-3.9683	7.23873e-05	0.0263385
GO:0030100	regulation of endocytosis	18	1	0	-0.185249	0.0468073	-3.95769	7.56767e-05	0.0274113
GO:0042493	response to drug	125	1	0	-0.0946459	0.0240204	-3.94023	8.14022e-05	0.0293529
GO:0050870	positive regulation of T cell activation	16	1	0	-0.192151	0.0488088	-3.93681	8.25729e-05	0.0296421
GO:0001885	endothelial cell development	5	1	0	-0.306952	0.0780692	-3.9318	8.43134e-05	0.0301324
GO:0042517	positive regulation of tyrosine phosphorylation of Stat3 protein	20	1	0	-0.177827	0.0452721	-3.92795	8.56737e-05	0.0304831
GO:0045580	regulation of T cell differentiation	4	1	0	-0.371622	0.0946806	-3.92501	8.67275e-05	0.0307221
GO:0000186	activation of MAPKK activity	44	1	0	-0.136119	0.0346908	-3.92379	8.71684e-05	0.0307428
GO:0002282	microglial cell activation involved in immune response	8	1	0	-0.24606	0.0627953	-3.91844	8.91227e-05	0.0312949
GO:0045719	negative regulation of glycogen biosynthetic process	5	1	0	-0.305501	0.0780128	-3.91603	9.00178e-05	0.0313763
GO:0030514	negative regulation of BMP signaling pathway	32	1	0	-0.151433	0.0386732	-3.91572	9.01351e-05	0.0313763
GO:0032147	activation of protein kinase activity	23	1	0	-0.16915	0.0432424	-3.91166	9.16624e-05	0.0317705
GO:0060267	positive regulation of respiratory burst	4	1	0	-0.365052	0.0935281	-3.90313	9.49574e-05	0.0327712
GO:0010888	negative regulation of lipid storage	5	1	0	-0.303896	0.0779554	-3.89833	9.68584e-05	0.0332845
GO:0000188	inactivation of MAPK activity	21	1	0	-0.173744	0.0446731	-3.88923	0.000100562	0.03441
GO:0045820	negative regulation of glycolysis	4	1	0	-0.360999	0.0928606	-3.88754	0.000101266	0.034435
GO:0007157	heterophilic cell-cell adhesion	30	1	0	-0.153997	0.0396184	-3.887	0.000101491	0.034435
GO:0032321	positive regulation of Rho GTPase activity	29	1	0	-0.155723	0.0400796	-3.88534	0.000102185	0.0345247
GO:0006750	glutathione biosynthetic process	12	1	0	-0.209841	0.0542193	-3.87024	0.00010873	0.0365825
GO:0023014	signal transduction by phosphorylation	6	1	0	-0.274722	0.0710508	-3.86656	0.000110381	0.0369832
GO:0010628	positive regulation of gene expression	181	1	0	-0.0814296	0.0210663	-3.8654	0.000110906	0.0370047
GO:0050832	defense response to fungus	9	1	0	-0.232637	0.0602115	-3.86367	0.000111698	0.037115
GO:0016337	cell-cell adhesion	97	1	0	-0.101953	0.0264827	-3.84979	0.000118221	0.0391208
GO:0071222	cellular response to lipopolysaccharide	83	1	0	-0.107726	0.0279973	-3.84774	0.000119213	0.0392875
GO:0006002	fructose 6-phosphate metabolic process	6	1	0	-0.273058	0.0710912	-3.84095	0.000122559	0.0402253
GO:0032312	regulation of ARF GTPase activity	19	1	0	-0.177603	0.0464702	-3.82187	0.000132443	0.0432926
GO:0032733	positive regulation of interleukin-10 production	20	1	0	-0.174425	0.0456865	-3.81787	0.00013461	0.0438229
GO:2000573	positive regulation of DNA biosynthetic process	8	1	0	-0.240716	0.0631792	-3.81005	0.00013894	0.0450499
GO:0051262	protein tetramerization	29	1	0	-0.153616	0.0403392	-3.80811	0.000140036	0.045223
GO:0043524	negative regulation of neuron apoptotic process	109	1	0	-0.0967191	0.0254988	-3.79309	0.000148785	0.0478564
GO:0043032	positive regulation of macrophage activation	13	1	0	-0.200972	0.0530615	-3.78753	0.000152155	0.0484454
GO:0050829	defense response to Gram-negative bacterium	17	1	0	-0.183291	0.0483959	-3.78733	0.000152275	0.0484454
GO:0006970	response to osmotic stress	13	1	0	-0.200945	0.0530646	-3.7868	0.000152601	0.0484454
GO:0033138	positive regulation of peptidyl-serine phosphorylation	50	1	0	-0.127114	0.0335737	-3.78611	0.000153026	0.0484454
GO:0090023	positive regulation of neutrophil chemotaxis	17	1	0	-0.183121	0.0484168	-3.78218	0.000155462	0.0490236

## Sheet: CDP.M
GO.ID	Term	Size	Conv	Error	LOR	SD	Z	P.Value	FDR
GO:0008152	metabolic process	1744	1	0	-0.082864	0.00574794	-14.4163	4.08638e-47	3.28594e-42
GO:0006810	transport	1784	1	0	-0.0679928	0.0059143	-11.4963	1.37622e-30	5.53322e-26
GO:0016310	phosphorylation	751	1	0	-0.0909998	0.00824784	-11.0332	2.64392e-28	5.59969e-24
GO:0030217	T cell differentiation	65	1	0	-0.249427	0.0226167	-11.0285	2.78551e-28	5.59969e-24
GO:0048844	artery morphogenesis	51	1	0	-0.281635	0.0263729	-10.6789	1.27731e-26	2.05422e-22
GO:0055114	oxidation-reduction process	639	1	0	-0.0922299	0.0088715	-10.3962	2.58e-25	3.45771e-21
GO:0001701	in utero embryonic development	318	1	0	-0.119712	0.0115785	-10.3392	4.684e-25	5.3807e-21
GO:0015031	protein transport	558	1	0	-0.0956361	0.00937642	-10.1996	1.99005e-24	2.00029e-20
GO:0050890	cognition	47	1	0	-0.271147	0.027097	-10.0065	1.42672e-23	1.27472e-19
GO:0006915	apoptotic process	585	1	0	-0.0923468	0.0092483	-9.98528	1.76805e-23	1.42172e-19
GO:0008015	blood circulation	38	1	0	-0.333815	0.0335479	-9.95038	2.51212e-23	1.8364e-19
GO:0060173	limb development	48	1	0	-0.258018	0.0264566	-9.75251	1.79963e-22	1.20593e-18
GO:0048752	semicircular canal morphogenesis	36	1	0	-0.336235	0.034643	-9.70572	2.85062e-22	1.76326e-18
GO:0006468	protein phosphorylation	619	1	0	-0.088151	0.00910615	-9.68038	3.65358e-22	2.04249e-18
GO:0007628	adult walking behavior	63	1	0	-0.219951	0.0227314	-9.67609	3.81005e-22	2.04249e-18
GO:0060041	retina development in camera-type eye	84	1	0	-0.190367	0.0199348	-9.54947	1.30359e-21	6.55149e-18
GO:0007512	adult heart development	43	1	0	-0.268917	0.0282461	-9.52051	1.7233e-21	8.15141e-18
GO:0060324	face development	37	1	0	-0.305418	0.0321085	-9.51206	1.86919e-21	8.35026e-18
GO:0043584	nose development	34	1	0	-0.334681	0.0355161	-9.42336	4.369e-21	1.7566e-17
GO:0021545	cranial nerve development	34	1	0	-0.334681	0.0355161	-9.42336	4.369e-21	1.7566e-17
GO:0006355	regulation of transcription DNA-dependent	1951	1	0	-0.0553129	0.00588926	-9.39216	5.87849e-21	2.25095e-17
GO:0042471	ear morphogenesis	33	1	0	-0.347271	0.0370895	-9.36305	7.74646e-21	2.70829e-17
GO:0048806	genitalia development	33	1	0	-0.347271	0.0370895	-9.36305	7.74646e-21	2.70829e-17
GO:0060123	regulation of growth hormone secretion	32	1	0	-0.363813	0.0391848	-9.28454	1.62401e-20	5.44124e-17
GO:0030540	female genitalia development	32	1	0	-0.361508	0.0389637	-9.27807	1.72572e-20	5.55073e-17
GO:0001568	blood vessel development	90	1	0	-0.179913	0.0194406	-9.25451	2.15209e-20	6.65589e-17
GO:0006351	transcription DNA-dependent	1826	1	0	-0.055948	0.0060537	-9.24195	2.42042e-20	7.20852e-17
GO:0016568	chromatin modification	283	1	0	-0.113921	0.0124178	-9.17403	4.55677e-20	1.30864e-16
GO:0040018	positive regulation of multicellular organism growth	62	1	0	-0.208866	0.0229483	-9.10161	8.90025e-20	2.46788e-16
GO:0035116	embryonic hindlimb morphogenesis	64	1	0	-0.203223	0.0226351	-8.97822	2.75179e-19	7.37587e-16
GO:0050790	regulation of catalytic activity	213	1	0	-0.123571	0.0139502	-8.85802	8.14492e-19	2.11274e-15
GO:0007186	G-protein coupled receptor signaling pathway	1740	1	0	0.0963123	0.0108914	8.84297	9.32068e-19	2.34217e-15
GO:0043547	positive regulation of GTPase activity	200	1	0	-0.126303	0.0143007	-8.83196	1.02855e-18	2.50629e-15
GO:0060021	palate development	96	1	0	-0.166225	0.0191292	-8.6896	3.63711e-18	8.60197e-15
GO:0045087	innate immune response	177	1	0	-0.128722	0.0151041	-8.52235	1.56351e-17	3.59214e-14
GO:0003007	heart morphogenesis	89	1	0	-0.16848	0.0198004	-8.50894	1.75529e-17	3.92073e-14
GO:0045944	positive regulation of transcription from RNA polymerase II promoter	798	1	0	-0.0716354	0.00846262	-8.46492	2.56339e-17	5.57099e-14
GO:0032496	response to lipopolysaccharide	89	1	0	-0.16625	0.0198573	-8.37225	5.65296e-17	1.19622e-13
GO:0008610	lipid biosynthetic process	114	1	0	-0.150528	0.0179908	-8.36695	5.91273e-17	1.21911e-13
GO:0001501	skeletal system development	121	1	0	-0.146994	0.0175751	-8.36381	6.07262e-17	1.22078e-13
GO:0042472	inner ear morphogenesis	98	1	0	-0.157012	0.0191846	-8.1843	2.73896e-16	5.37183e-13
GO:0007626	locomotory behavior	108	1	0	-0.14981	0.0184992	-8.09818	5.57883e-16	1.0681e-12
GO:0006897	endocytosis	143	1	0	-0.13376	0.0165979	-8.05886	7.70113e-16	1.44014e-12
GO:0043066	negative regulation of apoptotic process	396	1	0	-0.0898643	0.0112297	-8.00239	1.22032e-15	2.23019e-12
GO:0007166	cell surface receptor signaling pathway	132	1	0	-0.134062	0.0172542	-7.76983	7.85904e-15	1.40436e-11
GO:0043010	camera-type eye development	87	1	0	-0.156959	0.0203486	-7.7135	1.22415e-14	2.13992e-11
GO:0042981	regulation of apoptotic process	172	1	0	-0.120142	0.0156115	-7.69575	1.40668e-14	2.40668e-11
GO:0016311	dephosphorylation	212	1	0	-0.108065	0.014506	-7.44967	9.35743e-14	1.5676e-10
GO:0007243	intracellular protein kinase cascade	79	1	0	-0.156453	0.0213597	-7.32469	2.3946e-13	3.92967e-10
GO:0006629	lipid metabolic process	266	1	0	-0.0956486	0.0134115	-7.13186	9.90239e-13	1.59254e-09
GO:0006954	inflammatory response	225	1	0	-0.100742	0.0143587	-7.0161	2.28149e-12	3.59724e-09
GO:0007264	small GTPase mediated signal transduction	203	1	0	-0.104076	0.0149701	-6.95221	3.596e-12	5.56078e-09
GO:0007417	central nervous system development	106	1	0	-0.132614	0.0192838	-6.87694	6.11528e-12	9.27813e-09
GO:0001666	response to hypoxia	107	1	0	-0.131704	0.0192308	-6.84857	7.45931e-12	1.11077e-08
GO:0045930	negative regulation of mitotic cell cycle	33	1	0	-0.210726	0.0313675	-6.71798	1.84264e-11	2.694e-08
GO:0019221	cytokine-mediated signaling pathway	97	1	0	-0.133584	0.0201083	-6.64324	3.06868e-11	4.4064e-08
GO:0050766	positive regulation of phagocytosis	33	1	0	-0.206405	0.0314073	-6.57187	4.96885e-11	7.00972e-08
GO:0006470	protein dephosphorylation	148	1	0	-0.111563	0.0171579	-6.50216	7.91755e-11	1.0977e-07
GO:0006418	tRNA aminoacylation for protein translation	36	1	0	-0.196011	0.0302264	-6.48478	8.88616e-11	1.21111e-07
GO:0007605	sensory perception of sound	150	1	0	-0.110618	0.0170849	-6.47463	9.50419e-11	1.27375e-07
GO:0006886	intracellular protein transport	178	1	0	-0.103417	0.0159962	-6.46512	1.0122e-10	1.33431e-07
GO:0032088	negative regulation of NF-kappaB transcription factor activity	70	1	0	-0.14777	0.0230051	-6.42333	1.33323e-10	1.72915e-07
GO:0001525	angiogenesis	188	1	0	-0.0997484	0.0157242	-6.34364	2.24403e-10	2.86423e-07
GO:0045345	positive regulation of MHC class I biosynthetic process	21	1	0	-0.250973	0.0396725	-6.32612	2.51407e-10	3.15877e-07
GO:0000122	negative regulation of transcription from RNA polymerase II promoter	597	1	0	-0.062384	0.00999769	-6.23984	4.3801e-10	5.41864e-07
GO:0000165	MAPK cascade	75	1	0	-0.139992	0.0225509	-6.20786	5.3712e-10	6.45893e-07
GO:0051607	defense response to virus	66	1	0	-0.147184	0.0237105	-6.20755	5.38165e-10	6.45893e-07
GO:0007049	cell cycle	612	1	0	-0.0614333	0.0099088	-6.19988	5.65078e-10	6.6822e-07
GO:0043065	positive regulation of apoptotic process	287	1	0	-0.0827821	0.0134032	-6.17629	6.56243e-10	7.64779e-07
GO:0006457	protein folding	134	1	0	-0.110887	0.01805	-6.14332	8.08155e-10	9.2836e-07
GO:0006164	purine nucleotide biosynthetic process	21	1	0	-0.241753	0.0394484	-6.12833	8.88045e-10	1.00577e-06
GO:0051045	negative regulation of membrane protein ectodomain proteolysis	15	1	0	-0.311415	0.0508626	-6.12268	9.20147e-10	1.02765e-06
GO:0007179	transforming growth factor beta receptor signaling pathway	62	1	0	-0.149148	0.024374	-6.11914	9.40847e-10	1.03637e-06
GO:0006260	DNA replication	127	1	0	-0.112663	0.018453	-6.10538	1.02557e-09	1.11443e-06
GO:0035335	peptidyl-tyrosine dephosphorylation	111	1	0	-0.118344	0.0194537	-6.08336	1.1769e-09	1.25618e-06
GO:0006955	immune response	146	1	0	-0.106428	0.017499	-6.08196	1.18726e-09	1.25618e-06
GO:0042127	regulation of cell proliferation	135	1	0	-0.109297	0.0180559	-6.05327	1.41935e-09	1.48224e-06
GO:0006950	response to stress	149	1	0	-0.104773	0.0173988	-6.02185	1.72434e-09	1.77766e-06
GO:0046777	protein autophosphorylation	171	1	0	-0.0990591	0.0165056	-6.00156	1.95429e-09	1.98921e-06
GO:0006917	induction of apoptosis	184	1	0	-0.096231	0.016044	-5.99796	1.99807e-09	2.00835e-06
GO:0010033	response to organic substance	39	1	0	-0.17636	0.0295337	-5.97149	2.35092e-09	2.33385e-06
GO:0007608	sensory perception of smell	1121	1	0	0.792977	0.134542	5.89391	3.77153e-09	3.69849e-06
GO:0050729	positive regulation of inflammatory response	33	1	0	-0.18639	0.0317836	-5.86435	4.50884e-09	4.36824e-06
GO:0043549	regulation of kinase activity	19	1	0	-0.242304	0.041477	-5.8419	5.16103e-09	4.88245e-06
GO:0060339	negative regulation of type I interferon-mediated signaling pathway	19	1	0	-0.242304	0.041477	-5.8419	5.16103e-09	4.88245e-06
GO:0055085	transmembrane transport	466	1	0	-0.0647978	0.011183	-5.7943	6.8608e-09	6.41499e-06
GO:0045892	negative regulation of transcription DNA-dependent	478	1	0	-0.0640843	0.011071	-5.78847	7.1029e-09	6.56502e-06
GO:0007155	cell adhesion	492	1	0	-0.0633143	0.010944	-5.78532	7.23731e-09	6.61324e-06
GO:0042493	response to drug	125	1	0	-0.108015	0.0188164	-5.74045	9.44249e-09	8.44298e-06
GO:0030890	positive regulation of B cell proliferation	41	1	0	-0.167192	0.029126	-5.74032	9.4497e-09	8.44298e-06
GO:0060340	positive regulation of type I interferon-mediated signaling pathway	22	1	0	-0.219616	0.038334	-5.72901	1.01016e-08	8.91882e-06
GO:0035556	intracellular signal transduction	282	1	0	-0.0784357	0.013695	-5.7273	1.02041e-08	8.91882e-06
GO:0030335	positive regulation of cell migration	153	1	0	-0.0991432	0.0174317	-5.68752	1.28896e-08	1.11449e-05
GO:0006898	receptor-mediated endocytosis	84	1	0	-0.124808	0.022003	-5.67233	1.40864e-08	1.20502e-05
GO:0006200	ATP catabolic process	288	1	0	-0.0769795	0.0136145	-5.65425	1.56532e-08	1.32495e-05
GO:0006869	lipid transport	59	1	0	-0.14222	0.0252943	-5.6226	1.881e-08	1.57557e-05
GO:0050830	defense response to Gram-positive bacterium	41	1	0	-0.163347	0.0292777	-5.57922	2.41593e-08	2.00278e-05
GO:0042110	T cell activation	34	1	0	-0.175679	0.0316432	-5.55186	2.82649e-08	2.31921e-05
GO:0006928	cellular component movement	26	1	0	-0.19655	0.035528	-5.53227	3.16113e-08	2.5676e-05
GO:0008285	negative regulation of cell proliferation	324	1	0	-0.0720219	0.0130493	-5.51922	3.40512e-08	2.73812e-05
GO:0060335	positive regulation of interferon-gamma-mediated signaling pathway	22	1	0	-0.211709	0.0383716	-5.51734	3.44162e-08	2.74007e-05
GO:0048147	negative regulation of fibroblast proliferation	22	1	0	-0.211526	0.0383732	-5.51233	3.54115e-08	2.79167e-05
GO:2000379	positive regulation of reactive oxygen species metabolic process	23	1	0	-0.206356	0.0375895	-5.48972	4.02567e-08	3.14283e-05
GO:0030032	lamellipodium assembly	24	1	0	-0.199563	0.0369106	-5.40665	6.42145e-08	4.96501e-05
GO:0050873	brown fat cell differentiation	31	1	0	-0.1783	0.0330389	-5.39667	6.7888e-08	5.19905e-05
GO:0006979	response to oxidative stress	108	1	0	-0.108555	0.0201988	-5.37431	7.68746e-08	5.83173e-05
GO:0035023	regulation of Rho protein signal transduction	64	1	0	-0.132309	0.024775	-5.34041	9.27366e-08	6.96927e-05
GO:0006486	protein glycosylation	64	1	0	-0.131209	0.0248323	-5.28378	1.26542e-07	9.42177e-05
GO:0005975	carbohydrate metabolic process	196	1	0	-0.0847412	0.0160695	-5.27342	1.33907e-07	9.87865e-05
GO:0045785	positive regulation of cell adhesion	37	1	0	-0.162464	0.0308498	-5.26629	1.39208e-07	0.000101764
GO:0007229	integrin-mediated signaling pathway	78	1	0	-0.120467	0.0230537	-5.2255	1.73688e-07	0.00012519
GO:0006096	glycolysis	41	1	0	-0.154912	0.0296494	-5.22477	1.74369e-07	0.00012519
GO:0034599	cellular response to oxidative stress	28	1	0	-0.179823	0.0347022	-5.18189	2.19648e-07	0.000155446
GO:0008652	cellular amino acid biosynthetic process	28	1	0	-0.179805	0.0347028	-5.18127	2.20377e-07	0.000155446
GO:0008283	cell proliferation	217	1	0	-0.0801915	0.0154926	-5.17611	2.26557e-07	0.000158416
GO:0034612	response to tumor necrosis factor	19	1	0	-0.213055	0.0412713	-5.16231	2.43918e-07	0.000169085
GO:0042254	ribosome biogenesis	80	1	0	-0.118108	0.0228927	-5.15918	2.48036e-07	0.00017047
GO:0060252	positive regulation of glial cell proliferation	11	1	0	-0.294098	0.0576092	-5.10505	3.30704e-07	0.00022536
GO:0006916	anti-apoptosis	149	1	0	-0.0915319	0.0180381	-5.07435	3.88813e-07	0.000262733
GO:0018108	peptidyl-tyrosine phosphorylation	61	1	0	-0.129268	0.0255368	-5.06202	4.14828e-07	0.000277976
GO:0045893	positive regulation of transcription DNA-dependent	567	1	0	-0.05328	0.0105548	-5.04796	4.46557e-07	0.000292674
GO:0006986	response to unfolded protein	40	1	0	-0.152189	0.030149	-5.04791	4.46664e-07	0.000292674
GO:0006633	fatty acid biosynthetic process	71	1	0	-0.121591	0.0240919	-5.04694	4.48936e-07	0.000292674
GO:0006364	rRNA processing	147	1	0	-0.0916087	0.018155	-5.04593	4.51322e-07	0.000292674
GO:0051289	protein homotetramerization	58	1	0	-0.130882	0.0260945	-5.01569	5.28423e-07	0.000339932
GO:0043123	positive regulation of I-kappaB kinase/NF-kappaB cascade	110	1	0	-0.101757	0.0203749	-4.99422	5.9075e-07	0.00037701
GO:0006911	phagocytosis engulfment	14	1	0	-0.239923	0.0482407	-4.97345	6.57713e-07	0.000415758
GO:0008203	cholesterol metabolic process	64	1	0	-0.125119	0.0251634	-4.97225	6.61806e-07	0.000415758
GO:0008360	regulation of cell shape	98	1	0	-0.105985	0.0213358	-4.96748	6.78288e-07	0.000422809
GO:0001889	liver development	59	1	0	-0.128725	0.0259937	-4.95217	7.33893e-07	0.000453902
GO:0030099	myeloid cell differentiation	22	1	0	-0.191749	0.0387317	-4.9507	7.39458e-07	0.000453902
GO:0032729	positive regulation of interferon-gamma production	33	1	0	-0.160529	0.0327487	-4.90183	9.49467e-07	0.000578397
GO:0050728	negative regulation of inflammatory response	53	1	0	-0.133015	0.027168	-4.896	9.7805e-07	0.00059133
GO:0042542	response to hydrogen peroxide	31	1	0	-0.164127	0.0336115	-4.88306	1.04451e-06	0.000626796
GO:0006749	glutathione metabolic process	36	1	0	-0.153638	0.0316964	-4.84717	1.25232e-06	0.000745936
GO:0048662	negative regulation of smooth muscle cell proliferation	34	1	0	-0.156963	0.0324395	-4.83865	1.30722e-06	0.00077291
GO:0008654	phospholipid biosynthetic process	51	1	0	-0.133626	0.0276574	-4.83146	1.35534e-06	0.000795513
GO:0016126	sterol biosynthetic process	26	1	0	-0.172756	0.0362858	-4.76098	1.92651e-06	0.00112257
GO:0030879	mammary gland development	31	1	0	-0.160597	0.0337808	-4.75409	1.99345e-06	0.00115322
GO:0006695	cholesterol biosynthetic process	28	1	0	-0.166607	0.0352407	-4.72768	2.27104e-06	0.00130442
GO:0000187	activation of MAPK activity	69	1	0	-0.116613	0.0247245	-4.7165	2.39936e-06	0.00136835
GO:0002224	toll-like receptor signaling pathway	12	1	0	-0.245008	0.0522341	-4.69058	2.72433e-06	0.00154274
GO:0050715	positive regulation of cytokine secretion	32	1	0	-0.156801	0.033442	-4.68876	2.7487e-06	0.00154565
GO:0016477	cell migration	127	1	0	-0.0914289	0.019526	-4.68241	2.83519e-06	0.00158321
GO:0031295	T cell costimulation	15	1	0	-0.216793	0.0464095	-4.6713	2.99295e-06	0.00165979
GO:0043407	negative regulation of MAP kinase activity	37	1	0	-0.147438	0.0315975	-4.66612	3.06945e-06	0.00169055
GO:0050778	positive regulation of immune response	9	1	0	-0.297811	0.0640613	-4.64884	3.33807e-06	0.00182599
GO:0043277	apoptotic cell clearance	12	1	0	-0.241391	0.0521326	-4.63033	3.65087e-06	0.0019836
GO:0006914	autophagy	68	1	0	-0.115517	0.0249706	-4.62611	3.72597e-06	0.00201082
GO:0048146	positive regulation of fibroblast proliferation	43	1	0	-0.137832	0.0298511	-4.61732	3.8872e-06	0.00208385
GO:0019886	antigen processing and presentation of exogenous peptide antigen via MHC class II	13	1	0	-0.229638	0.0498823	-4.60359	4.1526e-06	0.00221138
GO:0008284	positive regulation of cell proliferation	420	1	0	-0.0557383	0.0121123	-4.60178	4.18888e-06	0.00221602
GO:0045618	positive regulation of keratinocyte differentiation	10	1	0	-0.267745	0.0582988	-4.59264	4.37675e-06	0.00230028
GO:0048008	platelet-derived growth factor receptor signaling pathway	34	1	0	-0.150057	0.0328064	-4.57403	4.78432e-06	0.00249816
GO:0035589	G-protein coupled purinergic nucleotide receptor signaling pathway	20	1	0	-0.186373	0.0407861	-4.56952	4.88847e-06	0.00253607
GO:0050853	B cell receptor signaling pathway	29	1	0	-0.159559	0.0349753	-4.56204	5.06592e-06	0.00261128
GO:0030593	neutrophil chemotaxis	32	1	0	-0.15334	0.0336269	-4.56004	5.1144e-06	0.00261948
GO:0043124	negative regulation of I-kappaB kinase/NF-kappaB cascade	18	1	0	-0.194414	0.0427302	-4.5498	5.36959e-06	0.00273278
GO:0006006	glucose metabolic process	58	1	0	-0.12064	0.0266963	-4.51897	6.21412e-06	0.0031427
GO:0010628	positive regulation of gene expression	181	1	0	-0.0770531	0.0171032	-4.50517	6.63184e-06	0.00333299
GO:0045429	positive regulation of nitric oxide biosynthetic process	35	1	0	-0.146289	0.0325502	-4.49426	6.98137e-06	0.00348686
GO:0006309	apoptotic DNA fragmentation	22	1	0	-0.176361	0.0392742	-4.49051	7.10531e-06	0.00352686
GO:0071902	positive regulation of protein serine/threonine kinase activity	19	1	0	-0.187472	0.0418034	-4.48462	7.30445e-06	0.00360346
GO:0043433	negative regulation of sequence-specific DNA binding transcription factor activity	58	1	0	-0.119456	0.0267705	-4.46221	8.1119e-06	0.0039774
GO:0090200	positive regulation of release of cytochrome c from mitochondria	23	1	0	-0.172119	0.0386005	-4.45898	8.23513e-06	0.00401335
GO:0051260	protein homooligomerization	162	1	0	-0.0796562	0.0179229	-4.44439	8.81403e-06	0.00426959
GO:0006919	activation of cysteine-type endopeptidase activity involved in apoptotic process	69	1	0	-0.111055	0.0250652	-4.43063	9.39584e-06	0.00452417
GO:0042113	B cell activation	27	1	0	-0.160186	0.036209	-4.42393	9.69205e-06	0.00463902
GO:0018105	peptidyl-serine phosphorylation	76	1	0	-0.105966	0.0242045	-4.37795	1.198e-05	0.00570019
GO:0032147	activation of protein kinase activity	23	1	0	-0.16932	0.0387334	-4.37143	1.23435e-05	0.00583859
GO:0043409	negative regulation of MAPK cascade	18	1	0	-0.186545	0.0429778	-4.34051	1.42153e-05	0.00668467
GO:0042176	regulation of protein catabolic process	16	1	0	-0.195753	0.0452769	-4.32345	1.53609e-05	0.00718141
GO:0051092	positive regulation of NF-kappaB transcription factor activity	87	1	0	-0.0994893	0.0230282	-4.32033	1.55797e-05	0.00724157
GO:0007050	cell cycle arrest	89	1	0	-0.0984777	0.022833	-4.31296	1.61086e-05	0.00736021
GO:0016192	vesicle-mediated transport	194	1	0	-0.0723352	0.0167716	-4.31296	1.61087e-05	0.00736021
GO:0030036	actin cytoskeleton organization	122	1	0	-0.0869933	0.020175	-4.31193	1.61833e-05	0.00736021
GO:0051056	regulation of small GTPase mediated signal transduction	45	1	0	-0.128339	0.0297653	-4.31169	1.62011e-05	0.00736021
GO:0010944	negative regulation of transcription by competitive promoter binding	9	1	0	-0.263421	0.0611809	-4.30561	1.66529e-05	0.00752296
GO:0046902	regulation of mitochondrial membrane permeability	15	1	0	-0.200693	0.0466301	-4.30394	1.67789e-05	0.00753757
GO:0006094	gluconeogenesis	23	1	0	-0.166682	0.0388657	-4.28866	1.79755e-05	0.00803026
GO:0070374	positive regulation of ERK1 and ERK2 cascade	89	1	0	-0.0979598	0.0228655	-4.28418	1.83413e-05	0.00814838
GO:0030336	negative regulation of cell migration	74	1	0	-0.104988	0.02459	-4.26952	1.95895e-05	0.0086551
GO:0031663	lipopolysaccharide-mediated signaling pathway	26	1	0	-0.157237	0.0370611	-4.24266	2.20888e-05	0.009706
GO:0032760	positive regulation of tumor necrosis factor production	37	1	0	-0.136263	0.0322718	-4.22234	2.41777e-05	0.0105662
GO:0007252	I-kappaB phosphorylation	12	1	0	-0.218806	0.0518666	-4.21863	2.45788e-05	0.0106834
GO:0050731	positive regulation of peptidyl-tyrosine phosphorylation	78	1	0	-0.101544	0.0241759	-4.20021	2.66666e-05	0.0115286
GO:0051897	positive regulation of protein kinase B signaling cascade	63	1	0	-0.110236	0.0262783	-4.19492	2.72964e-05	0.0117377
GO:0030968	endoplasmic reticulum unfolded protein response	26	1	0	-0.155746	0.0371475	-4.19264	2.75722e-05	0.0117933
GO:0001836	release of cytochrome c from mitochondria	25	1	0	-0.158134	0.0377406	-4.19003	2.78913e-05	0.0118666
GO:0007005	mitochondrion organization	39	1	0	-0.132493	0.0316812	-4.18208	2.88855e-05	0.0122249
GO:0042060	wound healing	52	1	0	-0.118188	0.028349	-4.16904	3.05886e-05	0.0128779
GO:0007507	heart development	171	1	0	-0.0739631	0.0177589	-4.16485	3.11556e-05	0.0130068
GO:0051301	cell division	340	1	0	-0.055899	0.0134231	-4.16439	3.12181e-05	0.0130068
GO:0008634	negative regulation of survival gene product expression	10	1	0	-0.236657	0.0569775	-4.15353	3.27391e-05	0.0135702
GO:0006631	fatty acid metabolic process	90	1	0	-0.0951449	0.0229174	-4.15165	3.3009e-05	0.0136119
GO:0042535	positive regulation of tumor necrosis factor biosynthetic process	13	1	0	-0.207283	0.0499447	-4.15025	3.32111e-05	0.0136254
GO:0051028	mRNA transport	76	1	0	-0.101585	0.024487	-4.14853	3.34623e-05	0.0136587
GO:0015837	amine transport	60	1	0	-0.110899	0.0268783	-4.12598	3.69161e-05	0.0149924
GO:0032755	positive regulation of interleukin-6 production	34	1	0	-0.138261	0.0335261	-4.12397	3.72394e-05	0.0150477
GO:0042953	lipoprotein transport	14	1	0	-0.198683	0.0483133	-4.11239	3.91577e-05	0.0157187
GO:0043161	proteasomal ubiquitin-dependent protein catabolic process	62	1	0	-0.109197	0.0265582	-4.11161	3.9291e-05	0.0157187
GO:0014068	positive regulation of phosphatidylinositol 3-kinase cascade	40	1	0	-0.129157	0.0315053	-4.09953	4.13985e-05	0.0164799
GO:0006167	AMP biosynthetic process	6	1	0	-0.386805	0.0954789	-4.05121	5.09532e-05	0.0201835
GO:0048661	positive regulation of smooth muscle cell proliferation	55	1	0	-0.113036	0.0279169	-4.04903	5.14298e-05	0.0202724
GO:0045638	negative regulation of myeloid cell differentiation	17	1	0	-0.180081	0.0444894	-4.04772	5.17184e-05	0.0202867
GO:0000082	G1/S transition of mitotic cell cycle	60	1	0	-0.10916	0.0269972	-4.04341	5.26802e-05	0.0205636
GO:0015914	phospholipid transport	22	1	0	-0.161473	0.0400243	-4.03437	5.47486e-05	0.0212678
GO:0032461	positive regulation of protein oligomerization	8	1	0	-0.260223	0.0646876	-4.02277	5.75182e-05	0.0222363
GO:0072593	reactive oxygen species metabolic process	30	1	0	-0.142179	0.0354144	-4.01472	5.95152e-05	0.0228982
GO:0032757	positive regulation of interleukin-8 production	19	1	0	-0.17039	0.0425461	-4.00483	6.20612e-05	0.0237641
GO:0006508	proteolysis	614	1	0	-0.0420651	0.0105456	-3.98889	6.63822e-05	0.0252982
GO:0031397	negative regulation of protein ubiquitination	20	1	0	-0.166029	0.0417059	-3.98095	6.86404e-05	0.0260354
GO:0030330	DNA damage response signal transduction by p53 class mediator	8	1	0	-0.255964	0.0644469	-3.9717	7.13606e-05	0.0269401
GO:0051726	regulation of cell cycle	108	1	0	-0.085425	0.0215299	-3.96774	7.2558e-05	0.0272641
GO:0001783	B cell apoptotic process	11	1	0	-0.214884	0.0541885	-3.96549	7.32453e-05	0.0273944
GO:0001937	negative regulation of endothelial cell proliferation	23	1	0	-0.156193	0.0394604	-3.95823	7.55084e-05	0.02811
GO:0007596	blood coagulation	61	1	0	-0.10657	0.0269557	-3.95353	7.70071e-05	0.0284964
GO:0045454	cell redox homeostasis	59	1	0	-0.107945	0.0273087	-3.95276	7.72549e-05	0.0284964
GO:0045732	positive regulation of protein catabolic process	32	1	0	-0.136649	0.0346648	-3.94201	8.08019e-05	0.0296686
GO:0010452	histone H3-K36 methylation	6	1	0	-0.323701	0.0822994	-3.93321	8.38203e-05	0.030637
GO:0051259	protein oligomerization	51	1	0	-0.113668	0.0289399	-3.92773	8.57509e-05	0.0310568
GO:0006910	phagocytosis recognition	9	1	0	-0.235791	0.0600323	-3.92773	8.57512e-05	0.0310568
GO:0007585	respiratory gaseous exchange	20	1	0	-0.164179	0.0418112	-3.92668	8.61274e-05	0.0310568
GO:0001933	negative regulation of protein phosphorylation	48	1	0	-0.115531	0.02969	-3.89126	9.97263e-05	0.0357999
GO:0006595	polyamine metabolic process	15	1	0	-0.183386	0.0472053	-3.88487	0.000102386	0.0365709
GO:0043406	positive regulation of MAP kinase activity	45	1	0	-0.118288	0.0304558	-3.88393	0.000102784	0.0365709
GO:0060547	negative regulation of necrotic cell death	6	1	0	-0.312417	0.0804913	-3.88138	0.000103866	0.0367932
GO:0042102	positive regulation of T cell proliferation	49	1	0	-0.114101	0.0294901	-3.86915	0.000109217	0.0385192
GO:0044267	cellular protein metabolic process	24	1	0	-0.15076	0.0389764	-3.86797	0.000109744	0.0385358
GO:0002504	antigen processing and presentation of peptide or polysaccharide antigen via MHC class II	7	1	0	-0.26942	0.0697992	-3.85993	0.000113419	0.0396533
GO:0051209	release of sequestered calcium ion into cytosol	30	1	0	-0.137785	0.0357166	-3.85772	0.00011445	0.0398405
GO:0015808	L-alanine transport	6	1	0	-0.307276	0.0797293	-3.85399	0.000116207	0.0402777
GO:0009116	nucleoside metabolic process	10	1	0	-0.218859	0.0568064	-3.85272	0.000116811	0.0403134
GO:0002282	microglial cell activation involved in immune response	8	1	0	-0.246226	0.0639975	-3.84743	0.000119363	0.0410181
GO:0032320	positive regulation of Ras GTPase activity	21	1	0	-0.156868	0.0412477	-3.80306	0.000142919	0.0489038
GO:0006909	phagocytosis	33	1	0	-0.131136	0.0345282	-3.79794	0.000145903	0.0494783
GO:0030388	fructose 1 6-bisphosphate metabolic process	6	1	0	-0.297921	0.0784451	-3.79782	0.000145973	0.0494783
GO:0019395	fatty acid oxidation	14	1	0	-0.185212	0.0487783	-3.79702	0.000146444	0.0494783

## Sheet: HPC.M
GO.ID	Term	Size	Conv	Error	LOR	SD	Z	P.Value	FDR
GO:0055114	oxidation-reduction process	639	1	0	-0.207904	0.0156646	-13.2723	3.35305e-40	2.69625e-35
GO:0006958	complement activation classical pathway	25	1	0	-0.381389	0.03572	-10.6772	1.30163e-26	5.23332e-22
GO:0008152	metabolic process	1744	1	0	-0.142002	0.0135038	-10.5157	7.31143e-26	1.95975e-21
GO:0045087	innate immune response	177	1	0	-0.232142	0.0239929	-9.67541	3.83533e-22	7.71015e-18
GO:0007599	hemostasis	35	1	0	-0.315274	0.0364402	-8.65182	5.06859e-18	8.15149e-14
GO:0007596	blood coagulation	61	1	0	-0.26806	0.0335664	-7.98596	1.39435e-15	1.8687e-11
GO:0006956	complement activation	11	1	0	-0.398856	0.0508553	-7.84296	4.40051e-15	5.05505e-11
GO:0006957	complement activation alternative pathway	9	1	0	-0.416068	0.0548069	-7.59152	3.16175e-14	3.17802e-10
GO:0042730	fibrinolysis	10	1	0	-0.363173	0.0571724	-6.35224	2.12198e-10	1.87288e-06
GO:0010951	negative regulation of endopeptidase activity	140	1	0	-0.196592	0.0310184	-6.3379	2.32911e-10	1.87288e-06
GO:0050766	positive regulation of phagocytosis	33	1	0	-0.273969	0.0437601	-6.2607	3.83258e-10	2.80168e-06
GO:0006810	transport	1784	1	0	-0.0927505	0.0156955	-5.90937	3.43414e-09	2.30122e-05
GO:0019441	tryptophan catabolic process to kynurenine	7	1	0	-0.381841	0.0651145	-5.86415	4.51436e-09	2.79237e-05
GO:0006508	proteolysis	614	1	0	-0.126009	0.0216035	-5.83283	5.44941e-09	3.12998e-05
GO:0015711	organic anion transport	20	1	0	-0.294974	0.0511516	-5.76667	8.08555e-09	4.33449e-05
GO:0006559	L-phenylalanine catabolic process	6	1	0	-0.393698	0.0686528	-5.73462	9.77318e-09	4.91175e-05
GO:0030162	regulation of proteolysis	62	1	0	-0.226948	0.0397108	-5.71502	1.0969e-08	5.18848e-05
GO:0042493	response to drug	125	1	0	-0.191002	0.033551	-5.69288	1.24917e-08	5.58046e-05
GO:0006629	lipid metabolic process	266	1	0	-0.156723	0.0275746	-5.68361	1.31884e-08	5.58161e-05
GO:0048146	positive regulation of fibroblast proliferation	43	1	0	-0.245321	0.0435771	-5.62959	1.80635e-08	7.26262e-05
GO:0006520	cellular amino acid metabolic process	21	1	0	-0.287528	0.0514546	-5.588	2.29695e-08	8.47793e-05
GO:0006869	lipid transport	59	1	0	-0.227048	0.0406437	-5.58631	2.31949e-08	8.47793e-05
GO:0008284	positive regulation of cell proliferation	420	1	0	-0.136388	0.024493	-5.56845	2.57014e-08	8.98562e-05
GO:0006955	immune response	146	1	0	-0.180927	0.0326628	-5.53925	3.03775e-08	0.00010178
GO:0010575	positive regulation vascular endothelial growth factor production	15	1	0	-0.307777	0.0559835	-5.49764	3.84917e-08	0.000121274
GO:0009617	response to bacterium	28	1	0	-0.267406	0.0486691	-5.49436	3.92122e-08	0.000121274
GO:0006572	tyrosine catabolic process	5	1	0	-0.40476	0.0737796	-5.48607	4.10982e-08	0.000122399
GO:0006699	bile acid biosynthetic process	11	1	0	-0.329765	0.0602164	-5.47632	4.3426e-08	0.000124713
GO:0006749	glutathione metabolic process	36	1	0	-0.251784	0.0461283	-5.45835	4.80569e-08	0.000133253
GO:0019221	cytokine-mediated signaling pathway	97	1	0	-0.197509	0.0367131	-5.37981	7.45662e-08	0.000199867
GO:0019363	pyridine nucleotide biosynthetic process	12	1	0	-0.320231	0.059637	-5.36967	7.88828e-08	0.000204616
GO:0008228	opsonization	4	1	0	-0.428926	0.0803753	-5.33654	9.47359e-08	0.000238059
GO:0006953	acute-phase response	26	1	0	-0.268046	0.0503051	-5.32839	9.90853e-08	0.000241443
GO:0006084	acetyl-CoA metabolic process	7	1	0	-0.36014	0.0685087	-5.25685	1.46545e-07	0.000346587
GO:0043066	negative regulation of apoptotic process	396	1	0	-0.133597	0.0254737	-5.24451	1.56698e-07	0.000357358
GO:0016064	immunoglobulin mediated immune response	12	1	0	-0.316597	0.0604114	-5.24068	1.59987e-07	0.000357358
GO:0007584	response to nutrient	21	1	0	-0.278398	0.0534086	-5.2126	1.86209e-07	0.000404687
GO:0006631	fatty acid metabolic process	90	1	0	-0.197229	0.0380961	-5.17713	2.25322e-07	0.00046613
GO:0090197	positive regulation of chemokine secretion	6	1	0	-0.371584	0.0717826	-5.17651	2.26075e-07	0.00046613
GO:0006210	thymine catabolic process	3	1	0	-0.532409	0.103239	-5.15704	2.50878e-07	0.00050434
GO:0030335	positive regulation of cell migration	153	1	0	-0.171638	0.0333518	-5.14629	2.65688e-07	0.000521084
GO:0045766	positive regulation of angiogenesis	90	1	0	-0.196074	0.0383012	-5.11928	3.06709e-07	0.000579433
GO:0006917	induction of apoptosis	184	1	0	-0.162909	0.0318347	-5.11735	3.0985e-07	0.000579433
GO:0031638	zymogen activation	5	1	0	-0.386717	0.0759907	-5.089	3.59948e-07	0.00065782
GO:0051289	protein homotetramerization	58	1	0	-0.216826	0.0429381	-5.04973	4.42427e-07	0.000790587
GO:0006402	mRNA catabolic process	19	1	0	-0.280309	0.055624	-5.03936	4.67099e-07	0.000816527
GO:0006573	valine metabolic process	6	1	0	-0.366175	0.0727277	-5.03487	4.78163e-07	0.000818084
GO:0006366	transcription from RNA polymerase II promoter	113	1	0	-0.181601	0.0367637	-4.93967	7.82554e-07	0.00131097
GO:0046847	filopodium assembly	24	1	0	-0.263294	0.0533715	-4.93323	8.08809e-07	0.0013273
GO:0009651	response to salt stress	7	1	0	-0.348445	0.0707828	-4.92274	8.5339e-07	0.00137245
GO:0070189	kynurenine metabolic process	4	1	0	-0.400883	0.0827479	-4.84464	1.26843e-06	0.00199994
GO:0051919	positive regulation of fibrinolysis	3	1	0	-0.445488	0.0920905	-4.8375	1.31482e-06	0.0020179
GO:0032259	methylation	173	1	0	-0.160362	0.0331655	-4.83522	1.33001e-06	0.0020179
GO:0010628	positive regulation of gene expression	181	1	0	-0.158281	0.0327803	-4.82854	1.37536e-06	0.00204806
GO:0006954	inflammatory response	225	1	0	-0.148912	0.0308987	-4.81935	1.44027e-06	0.00210572
GO:0006569	tryptophan catabolic process	4	1	0	-0.395729	0.0834207	-4.74377	2.0978e-06	0.00299339
GO:0010756	positive regulation of plasminogen activation	3	1	0	-0.437214	0.0922108	-4.74146	2.12187e-06	0.00299339
GO:0006970	response to osmotic stress	13	1	0	-0.296383	0.0627025	-4.72681	2.28073e-06	0.00316203
GO:0009725	response to hormone stimulus	31	1	0	-0.243076	0.0515467	-4.71565	2.40939e-06	0.00326519
GO:0006642	triglyceride mobilization	6	1	0	-0.35403	0.0751117	-4.71339	2.43635e-06	0.00326519
GO:0006694	steroid biosynthetic process	60	1	0	-0.207625	0.0440888	-4.70925	2.48635e-06	0.00327757
GO:0009058	biosynthetic process	50	1	0	-0.21624	0.0462494	-4.67552	2.93215e-06	0.0038029
GO:0050830	defense response to Gram-positive bacterium	41	1	0	-0.226413	0.0485674	-4.66183	3.13417e-06	0.00400039
GO:0006879	cellular iron ion homeostasis	28	1	0	-0.247317	0.0531361	-4.6544	3.24922e-06	0.00408243
GO:0051272	positive regulation of cellular component movement	12	1	0	-0.299383	0.0644391	-4.64598	3.38466e-06	0.00412393
GO:0006865	amino acid transport	41	1	0	-0.225958	0.0486694	-4.6427	3.43879e-06	0.00412393
GO:0007035	vacuolar acidification	5	1	0	-0.367617	0.0792429	-4.63912	3.49904e-06	0.00412393
GO:0002606	positive regulation of dendritic cell antigen processing and presentation	5	1	0	-0.36759	0.0792482	-4.63847	3.51004e-06	0.00412393
GO:0001798	positive regulation of type IIa hypersensitivity	4	1	0	-0.390397	0.0841956	-4.63679	3.53867e-06	0.00412393
GO:0016126	sterol biosynthetic process	26	1	0	-0.249776	0.0544831	-4.58446	4.5515e-06	0.0052285
GO:0010466	negative regulation of peptidase activity	116	1	0	-0.17287	0.0378292	-4.56974	4.88323e-06	0.00553055
GO:0010815	bradykinin catabolic process	4	1	0	-0.385075	0.0850501	-4.52763	5.96499e-06	0.00660201
GO:0019835	cytolysis	22	1	0	-0.25797	0.0569896	-4.52662	5.99348e-06	0.00660201
GO:0042590	antigen processing and presentation of exogenous peptide antigen via MHC class I	5	1	0	-0.362379	0.0803034	-4.51262	6.40321e-06	0.00695803
GO:0009072	aromatic amino acid family metabolic process	10	1	0	-0.307554	0.0682719	-4.50483	6.64248e-06	0.00712179
GO:0000288	nuclear-transcribed mRNA catabolic process deadenylation-dependent decay	6	1	0	-0.345904	0.0769136	-4.49731	6.88197e-06	0.00721004
GO:0007178	transmembrane receptor protein serine/threonine kinase signaling pathway	14	1	0	-0.284856	0.063349	-4.49662	6.90412e-06	0.00721004
GO:0030194	positive regulation of blood coagulation	11	1	0	-0.300648	0.0669097	-4.49335	7.01113e-06	0.00722792
GO:0030307	positive regulation of cell growth	70	1	0	-0.19469	0.0434967	-4.47598	7.60611e-06	0.00774205
GO:0006695	cholesterol biosynthetic process	28	1	0	-0.241989	0.0544293	-4.44592	8.75156e-06	0.00879662
GO:0032496	response to lipopolysaccharide	89	1	0	-0.182104	0.0411222	-4.42835	9.49555e-06	0.0094266
GO:0043306	positive regulation of mast cell degranulation	11	1	0	-0.298475	0.0674809	-4.42311	9.72914e-06	0.00951601
GO:0006526	arginine biosynthetic process	4	1	0	-0.379972	0.085946	-4.42105	9.82229e-06	0.00951601
GO:0006898	receptor-mediated endocytosis	84	1	0	-0.18398	0.0419092	-4.38997	1.13364e-05	0.0107594
GO:0050873	brown fat cell differentiation	31	1	0	-0.234866	0.0535092	-4.38927	1.13733e-05	0.0107594
GO:0033605	positive regulation of catecholamine secretion	3	1	0	-0.411771	0.0939519	-4.38279	1.1717e-05	0.0109557
GO:0045723	positive regulation of fatty acid biosynthetic process	11	1	0	-0.296676	0.0679618	-4.36533	1.26933e-05	0.0117321
GO:0048870	cell motility	14	1	0	-0.280377	0.0645377	-4.34439	1.39661e-05	0.0127075
GO:0071223	cellular response to lipoteichoic acid	7	1	0	-0.328014	0.0755381	-4.34237	1.40957e-05	0.0127075
GO:0045730	respiratory burst	7	1	0	-0.327944	0.0755562	-4.3404	1.42227e-05	0.0127075
GO:0042116	macrophage activation	7	1	0	-0.32777	0.075601	-4.33553	1.45409e-05	0.012849
GO:0008202	steroid metabolic process	52	1	0	-0.205681	0.0476828	-4.31352	1.60676e-05	0.0140437
GO:0050921	positive regulation of chemotaxis	7	1	0	-0.326544	0.0759198	-4.30117	1.69901e-05	0.0146904
GO:0060452	positive regulation of cardiac muscle contraction	4	1	0	-0.373946	0.0871015	-4.29322	1.76099e-05	0.0150643
GO:0006144	purine nucleobase metabolic process	5	1	0	-0.352184	0.0825813	-4.26469	2.00183e-05	0.0167823
GO:0045648	positive regulation of erythrocyte differentiation	18	1	0	-0.262595	0.0615916	-4.26349	2.0126e-05	0.0167823
GO:0018149	peptide cross-linking	20	1	0	-0.256326	0.0601396	-4.26218	2.02443e-05	0.0167823
GO:0046951	ketone body biosynthetic process	2	1	0	-0.515517	0.121307	-4.2497	2.1406e-05	0.0175642
GO:0006950	response to stress	149	1	0	-0.154902	0.0365366	-4.23965	2.23873e-05	0.0181801
GO:0060087	relaxation of vascular smooth muscle	6	1	0	-0.336027	0.0793325	-4.23568	2.27862e-05	0.0181801
GO:0019674	NAD metabolic process	7	1	0	-0.324182	0.0765446	-4.2352	2.28348e-05	0.0181801
GO:0017144	drug metabolic process	18	1	0	-0.261283	0.0619473	-4.21782	2.46673e-05	0.0194465
GO:0051403	stress-activated MAPK cascade	7	1	0	-0.323438	0.0767441	-4.2145	2.50334e-05	0.0195435
GO:0006212	uracil catabolic process	2	1	0	-0.483774	0.115053	-4.20478	2.61338e-05	0.0200139
GO:0019860	uracil metabolic process	2	1	0	-0.483774	0.115053	-4.20478	2.61338e-05	0.0200139
GO:0035815	positive regulation of renal sodium excretion	11	1	0	-0.291197	0.0694695	-4.19172	2.76842e-05	0.0210013
GO:0045893	positive regulation of transcription DNA-dependent	567	1	0	-0.10321	0.0247334	-4.17291	3.00732e-05	0.0226004
GO:0019442	tryptophan catabolic process to acetyl-CoA	2	1	0	-0.474968	0.113976	-4.16725	3.08298e-05	0.0229545
GO:0061098	positive regulation of protein tyrosine kinase activity	18	1	0	-0.25953	0.0624279	-4.15728	3.22065e-05	0.0237595
GO:0046485	ether lipid metabolic process	3	1	0	-0.397738	0.0957889	-4.15223	3.29248e-05	0.0240118
GO:0006883	cellular sodium ion homeostasis	6	1	0	-0.332716	0.0802005	-4.14855	3.34584e-05	0.0240118
GO:0030578	PML body organization	3	1	0	-0.39741	0.0958395	-4.14661	3.3743e-05	0.0240118
GO:0010715	regulation of extracellular matrix disassembly	3	1	0	-0.39741	0.0958395	-4.14661	3.3743e-05	0.0240118
GO:0019882	antigen processing and presentation	28	1	0	-0.233895	0.0564835	-4.14095	3.45872e-05	0.0243967
GO:0042094	interleukin-2 biosynthetic process	2	1	0	-0.469428	0.113446	-4.13789	3.5052e-05	0.0245095
GO:0007162	negative regulation of cell adhesion	30	1	0	-0.229684	0.0556875	-4.12452	3.7151e-05	0.0257533
GO:0009314	response to radiation	14	1	0	-0.273619	0.0664092	-4.12019	3.78553e-05	0.0260172
GO:0055089	fatty acid homeostasis	8	1	0	-0.310271	0.0753935	-4.11535	3.8659e-05	0.0263444
GO:0031668	cellular response to extracellular stimulus	15	1	0	-0.269158	0.0654448	-4.11276	3.90965e-05	0.0264187
GO:0019452	L-cysteine catabolic process to taurine	2	1	0	-0.462704	0.112956	-4.09631	4.19791e-05	0.0281301
GO:0055088	lipid homeostasis	14	1	0	-0.272067	0.0668525	-4.06966	4.70812e-05	0.0312883
GO:0006107	oxaloacetate metabolic process	12	1	0	-0.281488	0.0692814	-4.06297	4.84526e-05	0.0319358
GO:0051918	negative regulation of fibrinolysis	7	1	0	-0.316441	0.078691	-4.02131	5.78756e-05	0.0378365
GO:0000053	argininosuccinate metabolic process	3	1	0	-0.389813	0.0971086	-4.01419	5.96495e-05	0.0386817
GO:0045944	positive regulation of transcription from RNA polymerase II promoter	798	1	0	-0.089549	0.0224597	-3.98711	6.68841e-05	0.0430262
GO:0016125	sterol metabolic process	5	1	0	-0.340663	0.0855024	-3.98425	6.76924e-05	0.0432006
GO:0046500	S-adenosylmethionine metabolic process	6	1	0	-0.326275	0.0819733	-3.98026	6.88399e-05	0.043587
GO:0006658	phosphatidylserine metabolic process	4	1	0	-0.359295	0.0903608	-3.97622	7.0018e-05	0.0439865
GO:0001525	angiogenesis	188	1	0	-0.139636	0.0351431	-3.97336	7.08672e-05	0.0441749
GO:0019886	antigen processing and presentation of exogenous peptide antigen via MHC class II	13	1	0	-0.273515	0.068898	-3.96986	7.19153e-05	0.0444834
GO:0043032	positive regulation of macrophage activation	13	1	0	-0.27329	0.0689645	-3.96277	7.40858e-05	0.045395
GO:0042310	vasoconstriction	13	1	0	-0.273246	0.0689776	-3.96138	7.45182e-05	0.045395
GO:0030193	regulation of blood coagulation	9	1	0	-0.296525	0.0750419	-3.95146	7.76761e-05	0.046963
GO:0019853	L-ascorbic acid biosynthetic process	4	1	0	-0.357918	0.0907003	-3.94616	7.94132e-05	0.0475947
GO:0061386	closure of optic fissure	2	1	0	-0.443632	0.112487	-3.94387	8.01786e-05	0.0475947
GO:0006547	histidine metabolic process	5	1	0	-0.338959	0.0859665	-3.94292	8.04966e-05	0.0475947
GO:0015908	fatty acid transport	12	1	0	-0.277381	0.0704906	-3.93501	8.31924e-05	0.0488296
GO:0006534	cysteine metabolic process	2	1	0	-0.442143	0.112508	-3.9299	8.49829e-05	0.0491628
GO:0051900	regulation of mitochondrial depolarization	2	1	0	-0.442143	0.112508	-3.9299	8.49829e-05	0.0491628

## Sheet: HPC.H
GO.ID	Term	Size	Conv	Error	LOR	SD	Z	P.Value	FDR
GO:0044281	small molecule metabolic process	1071	1	0	-0.100665	0.0073963	-13.6102	3.48249e-42	2.78593e-37
GO:0000278	mitotic cell cycle	350	1	0	-0.127168	0.0115041	-11.0541	2.09363e-28	8.37432e-24
GO:0006915	apoptotic process	707	1	0	-0.0881086	0.00928119	-9.49324	2.23958e-21	5.97208e-17
GO:0007596	blood coagulation	485	1	0	-0.0983496	0.0107249	-9.17024	4.71968e-20	9.43914e-16
GO:0051301	cell division	315	1	0	-0.114555	0.0125403	-9.13494	6.54447e-20	1.04709e-15
GO:0000087	M phase of mitotic cell cycle	97	1	0	-0.172573	0.0192688	-8.9561	3.3638e-19	4.48496e-15
GO:0010467	gene expression	739	1	0	-0.0807313	0.009313	-8.66867	4.37197e-18	4.99642e-14
GO:0000236	mitotic prometaphase	89	1	0	-0.171425	0.0201448	-8.50964	1.7447e-17	1.74466e-13
GO:0008283	cell proliferation	344	1	0	-0.103287	0.0124418	-8.30161	1.02709e-16	9.12951e-13
GO:0042493	response to drug	298	1	0	-0.107397	0.0131625	-8.15929	3.37006e-16	2.69598e-12
GO:0007067	mitosis	204	1	0	-0.12011	0.0152225	-7.89029	3.01488e-15	2.19259e-11
GO:0043066	negative regulation of apoptotic process	272	1	0	-0.106747	0.0137842	-7.74411	9.62533e-15	6.41674e-11
GO:0000122	negative regulation of transcription from RNA polymerase II promoter	438	1	0	-0.0887542	0.0116144	-7.64173	2.14318e-14	1.31885e-10
GO:0044255	cellular lipid metabolic process	146	1	0	-0.127208	0.0175618	-7.24346	4.37388e-13	2.4993e-09
GO:0007050	cell cycle arrest	136	1	0	-0.130313	0.0180259	-7.22922	4.85773e-13	2.59073e-09
GO:0002576	platelet degranulation	86	1	0	-0.151316	0.0213919	-7.07353	1.51043e-12	7.55198e-09
GO:0030168	platelet activation	223	1	0	-0.107115	0.0151632	-7.06414	1.61619e-12	7.60541e-09
GO:0006281	DNA repair	303	1	0	-0.0929552	0.0136778	-6.79604	1.07533e-11	4.77911e-08
GO:0010951	negative regulation of endopeptidase activity	63	1	0	-0.164147	0.0242375	-6.77244	1.26625e-11	5.33145e-08
GO:0055085	transmembrane transport	462	1	0	-0.0791238	0.0116975	-6.76416	1.34081e-11	5.36311e-08
GO:0016044	cellular membrane organization	97	1	0	-0.139182	0.0207792	-6.69815	2.1107e-11	8.04058e-08
GO:0000086	G2/M transition of mitotic cell cycle	132	1	0	-0.124216	0.0186104	-6.67453	2.48034e-11	9.0192e-08
GO:0045893	positive regulation of transcription DNA-dependent	491	1	0	-0.0763956	0.0114693	-6.6609	2.72158e-11	9.46616e-08
GO:0030162	regulation of proteolysis	37	1	0	-0.19754	0.0297919	-6.63066	3.34196e-11	1.11396e-07
GO:0007059	chromosome segregation	65	1	0	-0.159076	0.0241285	-6.59288	4.31382e-11	1.38039e-07
GO:0044419	interspecies interaction between organisms	325	1	0	-0.0876988	0.0134571	-6.51691	7.17686e-11	2.20821e-07
GO:0034641	cellular nitrogen compound metabolic process	197	1	0	-0.105161	0.0162086	-6.48797	8.70035e-11	2.57782e-07
GO:0042127	regulation of cell proliferation	96	1	0	-0.135863	0.0210703	-6.4481	1.13262e-10	3.23599e-07
GO:0014070	response to organic cyclic compound	92	1	0	-0.137381	0.0214311	-6.41037	1.45163e-10	4.00439e-07
GO:0045087	innate immune response	343	1	0	-0.0846905	0.0132459	-6.39372	1.61902e-10	4.31729e-07
GO:0043123	positive regulation of I-kappaB kinase/NF-kappaB cascade	151	1	0	-0.114505	0.017932	-6.38553	1.70808e-10	4.32546e-07
GO:0006260	DNA replication	148	1	0	-0.115317	0.0180647	-6.38356	1.73022e-10	4.32546e-07
GO:0006366	transcription from RNA polymerase II promoter	308	1	0	-0.0875668	0.0138183	-6.337	2.34282e-10	5.67943e-07
GO:0006468	protein phosphorylation	397	1	0	-0.0793286	0.0125736	-6.30915	2.8057e-10	6.60151e-07
GO:0006979	response to oxidative stress	96	1	0	-0.133598	0.0212	-6.3018	2.94209e-10	6.72463e-07
GO:0007049	cell cycle	257	1	0	-0.0932199	0.0148035	-6.29713	3.032e-10	6.73762e-07
GO:0006271	DNA strand elongation involved in DNA replication	32	1	0	-0.200427	0.0318997	-6.28302	3.32059e-10	7.17948e-07
GO:0006916	anti-apoptosis	214	1	0	-0.0991647	0.0158709	-6.24822	4.15152e-10	8.73985e-07
GO:0006974	response to DNA damage stimulus	128	1	0	-0.116485	0.0193316	-6.02562	1.68468e-09	3.45567e-06
GO:0006805	xenobiotic metabolic process	136	1	0	-0.113741	0.0189217	-6.01112	1.84242e-09	3.68475e-06
GO:0008286	insulin receptor signaling pathway	152	1	0	-0.109008	0.0181813	-5.99559	2.02749e-09	3.92594e-06
GO:0006351	transcription DNA-dependent	1820	1	0	-0.0421373	0.00703119	-5.99291	2.06116e-09	3.92594e-06
GO:0034644	cellular response to UV	21	1	0	-0.227094	0.0383991	-5.91405	3.33789e-09	6.20988e-06
GO:0045944	positive regulation of transcription from RNA polymerase II promoter	601	1	0	-0.0641677	0.0108737	-5.90118	3.60912e-09	6.56188e-06
GO:0033344	cholesterol efflux	24	1	0	-0.212676	0.0363163	-5.85621	4.73554e-09	8.41855e-06
GO:0007568	aging	107	1	0	-0.12147	0.020802	-5.83937	5.23997e-09	8.99363e-06
GO:0007165	signal transduction	1051	1	0	-0.0511104	0.00875482	-5.83798	5.28388e-09	8.99363e-06
GO:0000075	cell cycle checkpoint	143	1	0	-0.109062	0.0187316	-5.82238	5.80156e-09	9.66904e-06
GO:0001666	response to hypoxia	177	1	0	-0.100794	0.0173233	-5.8184	5.94122e-09	9.69974e-06
GO:0030968	endoplasmic reticulum unfolded protein response	84	1	0	-0.131577	0.0227716	-5.77812	7.55412e-09	1.20863e-05
GO:0008206	bile acid metabolic process	40	1	0	-0.170819	0.0299423	-5.70495	1.16378e-08	1.8255e-05
GO:0006958	complement activation classical pathway	37	1	0	-0.175395	0.030855	-5.68451	1.31189e-08	2.00014e-05
GO:0034446	substrate adhesion-dependent cell spreading	26	1	0	-0.200866	0.0353463	-5.68279	1.32513e-08	2.00014e-05
GO:0006461	protein complex assembly	113	1	0	-0.116631	0.0205459	-5.67661	1.37387e-08	2.03531e-05
GO:0006355	regulation of transcription DNA-dependent	1495	1	0	-0.0432716	0.00765305	-5.65417	1.56605e-08	2.27784e-05
GO:0017187	peptidyl-glutamic acid carboxylation	12	1	0	-0.291654	0.0516831	-5.64311	1.67005e-08	2.3516e-05
GO:0043691	reverse cholesterol transport	20	1	0	-0.222595	0.0394493	-5.64254	1.67556e-08	2.3516e-05
GO:0006629	lipid metabolic process	158	1	0	-0.101824	0.0182546	-5.578	2.43305e-08	3.35586e-05
GO:0045892	negative regulation of transcription DNA-dependent	438	1	0	-0.0691846	0.0124304	-5.56577	2.60993e-08	3.53881e-05
GO:0043392	negative regulation of DNA binding	26	1	0	-0.19698	0.0355223	-5.54525	2.9354e-08	3.91378e-05
GO:0006334	nucleosome assembly	106	1	0	-0.11693	0.0211847	-5.51957	3.39823e-08	4.45659e-05
GO:0042060	wound healing	71	1	0	-0.135103	0.0245069	-5.51288	3.53015e-08	4.55493e-05
GO:0042632	cholesterol homeostasis	60	1	0	-0.142704	0.0261068	-5.46618	4.59825e-08	5.83891e-05
GO:0000084	S phase of mitotic cell cycle	122	1	0	-0.110146	0.0201853	-5.45673	4.84981e-08	6.06212e-05
GO:0000722	telomere maintenance via recombination	27	1	0	-0.191136	0.0351487	-5.43792	5.39057e-08	6.6344e-05
GO:0008285	negative regulation of cell proliferation	353	1	0	-0.073695	0.0135765	-5.42813	5.69471e-08	6.90252e-05
GO:0043687	post-translational protein modification	180	1	0	-0.0946302	0.017536	-5.39634	6.80147e-08	8.12098e-05
GO:0007051	spindle organization	18	1	0	-0.223817	0.0415377	-5.38827	7.11375e-08	8.36892e-05
GO:0030308	negative regulation of cell growth	115	1	0	-0.111273	0.0207084	-5.3733	7.7309e-08	8.96316e-05
GO:0006987	activation of signaling protein activity involved in unfolded protein response	65	1	0	-0.136509	0.0255044	-5.35237	8.68077e-08	9.92065e-05
GO:0030449	regulation of complement activation	17	1	0	-0.22788	0.0426402	-5.34425	9.07942e-08	0.000102301
GO:0006635	fatty acid beta-oxidation	36	1	0	-0.168438	0.0317018	-5.3132	1.07717e-07	0.000119682
GO:0031100	organ regeneration	55	1	0	-0.143865	0.0271761	-5.29379	1.19805e-07	0.000131291
GO:0008219	cell death	146	1	0	-0.100219	0.0190776	-5.25321	1.49467e-07	0.000161582
GO:0044267	cellular protein metabolic process	468	1	0	-0.0637069	0.0122813	-5.18732	2.13343e-07	0.000227561
GO:0034080	CenH3-containing nucleosome assembly at centromere	23	1	0	-0.194104	0.0379038	-5.12095	3.03998e-07	0.000319991
GO:0046777	protein autophosphorylation	171	1	0	-0.0926264	0.0181055	-5.11592	3.12219e-07	0.000324376
GO:0007052	mitotic spindle organization	18	1	0	-0.213942	0.0418533	-5.11171	3.19258e-07	0.000327437
GO:0031018	endocrine pancreas development	40	1	0	-0.157308	0.0308113	-5.10554	3.29851e-07	0.000334018
GO:0006950	response to stress	127	1	0	-0.10309	0.020242	-5.09288	3.52669e-07	0.000352661
GO:0051289	protein homotetramerization	51	1	0	-0.14349	0.0282397	-5.08114	3.75182e-07	0.000370542
GO:0042730	fibrinolysis	21	1	0	-0.199466	0.0393757	-5.0657	4.06899e-07	0.000396965
GO:0000083	regulation of transcription involved in G1/S phase of mitotic cell cycle	19	1	0	-0.206947	0.0410247	-5.04445	4.54835e-07	0.000438385
GO:0007264	small GTPase mediated signal transduction	329	1	0	-0.0713977	0.0141658	-5.04016	4.65143e-07	0.000442983
GO:0000082	G1/S transition of mitotic cell cycle	152	1	0	-0.095652	0.0189898	-5.03703	4.72818e-07	0.000444995
GO:0045768	positive regulation of anti-apoptosis	42	1	0	-0.152846	0.0303869	-5.03	4.90471e-07	0.000456241
GO:0042157	lipoprotein metabolic process	42	1	0	-0.152208	0.030433	-5.0014	5.69153e-07	0.000523347
GO:0048015	phosphatidylinositol-mediated signaling	77	1	0	-0.122067	0.0244304	-4.99653	5.83721e-07	0.000530643
GO:0060395	SMAD protein signal transduction	17	1	0	-0.213863	0.0430632	-4.96627	6.82546e-07	0.00061351
GO:0006508	proteolysis	470	1	0	-0.0611747	0.0123707	-4.94515	7.60861e-07	0.000676305
GO:0006879	cellular iron ion homeostasis	65	1	0	-0.128382	0.0260854	-4.9216	8.58396e-07	0.000754616
GO:0006289	nucleotide-excision repair	70	1	0	-0.124874	0.0254005	-4.91621	8.82338e-07	0.000767233
GO:0007179	transforming growth factor beta receptor signaling pathway	78	1	0	-0.120006	0.0244243	-4.91339	8.95168e-07	0.000770019
GO:0045717	negative regulation of fatty acid biosynthetic process	9	1	0	-0.292568	0.0597112	-4.89971	9.59758e-07	0.000816797
GO:0030154	cell differentiation	387	1	0	-0.065482	0.0133768	-4.89521	9.82014e-07	0.00082694
GO:0007219	Notch signaling pathway	117	1	0	-0.10306	0.0210795	-4.88912	1.01286e-06	0.000844032
GO:0051260	protein homooligomerization	149	1	0	-0.0940163	0.0192832	-4.87556	1.08503e-06	0.000894848
GO:0006953	acute-phase response	40	1	0	-0.151611	0.0312234	-4.85567	1.1998e-06	0.000979406
GO:0007173	epidermal growth factor receptor signaling pathway	137	1	0	-0.0966022	0.0199229	-4.84881	1.24205e-06	0.00100365
GO:0034375	high-density lipoprotein particle remodeling	17	1	0	-0.208865	0.0432713	-4.82688	1.38687e-06	0.00110947
GO:0000070	mitotic sister chromatid segregation	17	1	0	-0.208532	0.0432862	-4.81752	1.45351e-06	0.00115127
GO:0034599	cellular response to oxidative stress	23	1	0	-0.18504	0.0384282	-4.81523	1.47032e-06	0.00115317
GO:0007094	mitotic cell cycle spindle assembly checkpoint	36	1	0	-0.15619	0.0325511	-4.79831	1.60013e-06	0.00124279
GO:0030335	positive regulation of cell migration	100	1	0	-0.107399	0.0224611	-4.78154	1.73954e-06	0.00132581
GO:0000910	cytokinesis	59	1	0	-0.13019	0.0272281	-4.78147	1.74017e-06	0.00132581
GO:0006417	regulation of translation	61	1	0	-0.128389	0.0269189	-4.76947	1.84712e-06	0.00139402
GO:0032201	telomere maintenance via semi-conservative replication	23	1	0	-0.183216	0.0385441	-4.75342	2.00004e-06	0.00149532
GO:0008203	cholesterol metabolic process	65	1	0	-0.124866	0.026351	-4.73857	2.15227e-06	0.0015928
GO:0033572	transferrin transport	30	1	0	-0.165429	0.0349235	-4.73689	2.17024e-06	0.0015928
GO:0051592	response to calcium ion	55	1	0	-0.132028	0.028048	-4.7072	2.51146e-06	0.00182647
GO:0033700	phospholipid efflux	13	1	0	-0.228688	0.0487152	-4.69439	2.67406e-06	0.0019272
GO:0000724	double-strand break repair via homologous recombination	43	1	0	-0.143827	0.0307084	-4.68363	2.8184e-06	0.0020131
GO:0016070	RNA metabolic process	334	1	0	-0.0668715	0.0142964	-4.67751	2.90381e-06	0.00205575
GO:0006270	DNA-dependent DNA replication initiation	22	1	0	-0.183748	0.0393713	-4.66704	3.05566e-06	0.00212763
GO:0034382	chylomicron remnant clearance	7	1	0	-0.341798	0.0732456	-4.66647	3.06416e-06	0.00212763
GO:0006956	complement activation	34	1	0	-0.156218	0.0334868	-4.66507	3.08513e-06	0.00212763
GO:0000096	sulfur amino acid metabolic process	26	1	0	-0.171532	0.0370398	-4.63103	3.63857e-06	0.00248786
GO:0015031	protein transport	392	1	0	-0.062145	0.0134585	-4.61754	3.88312e-06	0.00263257
GO:0000188	inactivation of MAPK activity	24	1	0	-0.175549	0.0382508	-4.58943	4.44457e-06	0.00298788
GO:0019432	triglyceride biosynthetic process	43	1	0	-0.141572	0.0308875	-4.58346	4.5734e-06	0.00304886
GO:0005975	carbohydrate metabolic process	210	1	0	-0.078719	0.0171825	-4.58135	4.61973e-06	0.0030543
GO:0030195	negative regulation of blood coagulation	12	1	0	-0.231259	0.0506361	-4.56708	4.94559e-06	0.00324293
GO:0007566	embryo implantation	34	1	0	-0.152975	0.033741	-4.53379	5.79349e-06	0.00376804
GO:0071777	positive regulation of cell cycle cytokinesis	12	1	0	-0.226598	0.0507546	-4.46458	8.02265e-06	0.00517578
GO:0006357	regulation of transcription from RNA polymerase II promoter	239	1	0	-0.073362	0.0164407	-4.46222	8.11166e-06	0.00519134
GO:0048011	nerve growth factor receptor signaling pathway	226	1	0	-0.074895	0.0168043	-4.45689	8.31581e-06	0.00527976
GO:0006810	transport	337	1	0	-0.0640481	0.0143835	-4.45288	8.47254e-06	0.00533691
GO:0042593	glucose homeostasis	59	1	0	-0.123428	0.027764	-4.4456	8.76477e-06	0.00547786
GO:0006783	heme biosynthetic process	18	1	0	-0.190869	0.0430221	-4.43652	9.14261e-06	0.0056697
GO:0006364	rRNA processing	99	1	0	-0.10166	0.0229979	-4.4204	9.85191e-06	0.00604514
GO:0009303	rRNA transcription	15	1	0	-0.204514	0.0462767	-4.41936	9.89914e-06	0.00604514
GO:0001889	liver development	74	1	0	-0.112118	0.0256835	-4.36536	1.26911e-05	0.0076729
GO:0006520	cellular amino acid metabolic process	40	1	0	-0.140193	0.0321329	-4.3629	1.2835e-05	0.0076729
GO:0033540	fatty acid beta-oxidation using acyl-CoA oxidase	12	1	0	-0.222051	0.0508987	-4.3626	1.28524e-05	0.0076729
GO:0006986	response to unfolded protein	51	1	0	-0.128101	0.0294435	-4.35075	1.35671e-05	0.00803958
GO:2000379	positive regulation of reactive oxygen species metabolic process	22	1	0	-0.173697	0.0400832	-4.33343	1.46805e-05	0.00863541
GO:0051918	negative regulation of fibrinolysis	10	1	0	-0.238763	0.0553118	-4.31668	1.58396e-05	0.00924916
GO:0030194	positive regulation of blood coagulation	11	1	0	-0.228443	0.0529518	-4.31416	1.60213e-05	0.00928749
GO:0048008	platelet-derived growth factor receptor signaling pathway	20	1	0	-0.178999	0.0416228	-4.30051	1.70404e-05	0.00980722
GO:0016567	protein ubiquitination	310	1	0	-0.0642964	0.0149677	-4.29568	1.74162e-05	0.00995187
GO:0048205	COPI coating of Golgi vesicle	13	1	0	-0.211495	0.0493342	-4.28699	1.81112e-05	0.0102354
GO:0006418	tRNA aminoacylation for protein translation	42	1	0	-0.135939	0.0317224	-4.28526	1.82523e-05	0.0102354
GO:0006611	protein export from nucleus	23	1	0	-0.169402	0.0395363	-4.28473	1.82962e-05	0.0102354
GO:0006886	intracellular protein transport	166	1	0	-0.0815896	0.0190913	-4.27366	1.92293e-05	0.0106827
GO:0051168	nuclear export	10	1	0	-0.236166	0.0553517	-4.26664	1.98438e-05	0.010948
GO:0001525	angiogenesis	189	1	0	-0.0773651	0.0181835	-4.25469	2.09339e-05	0.0114704
GO:0032940	secretion by cell	6	1	0	-0.326746	0.0768388	-4.25236	2.11531e-05	0.0115116
GO:0008284	positive regulation of cell proliferation	354	1	0	-0.060251	0.0142431	-4.2302	2.33487e-05	0.0126206
GO:0046320	regulation of fatty acid oxidation	19	1	0	-0.179905	0.0426313	-4.22001	2.44287e-05	0.0131158
GO:0006778	porphyrin-containing compound metabolic process	16	1	0	-0.191112	0.0456039	-4.1907	2.78091e-05	0.0148312
GO:0016071	mRNA metabolic process	302	1	0	-0.0634532	0.0152078	-4.17241	3.01392e-05	0.0159674
GO:0006006	glucose metabolic process	104	1	0	-0.0951221	0.0229408	-4.14641	3.37734e-05	0.0176671
GO:0034097	response to cytokine stimulus	50	1	0	-0.124559	0.030041	-4.1463	3.3789e-05	0.0176671
GO:0030509	BMP signaling pathway	59	1	0	-0.11711	0.0282956	-4.13882	3.49101e-05	0.0181347
GO:0007131	reciprocal meiotic recombination	31	1	0	-0.147816	0.0357717	-4.13219	3.59319e-05	0.0185451
GO:0030336	negative regulation of cell migration	76	1	0	-0.106537	0.0258007	-4.12923	3.63976e-05	0.018665
GO:0031668	cellular response to extracellular stimulus	14	1	0	-0.19901	0.048216	-4.12746	3.66788e-05	0.0186894
GO:0000723	telomere maintenance	49	1	0	-0.124945	0.0303097	-4.12227	3.75153e-05	0.0189947
GO:0006839	mitochondrial transport	12	1	0	-0.211416	0.0513464	-4.11744	3.831e-05	0.0191705
GO:0008543	fibroblast growth factor receptor signaling pathway	124	1	0	-0.0885642	0.0215105	-4.11725	3.83418e-05	0.0191705
GO:0006767	water-soluble vitamin metabolic process	50	1	0	-0.123587	0.030127	-4.10218	4.09273e-05	0.0203032
GO:0009749	response to glucose stimulus	73	1	0	-0.107582	0.0262324	-4.10112	4.11149e-05	0.0203032
GO:0032488	Cdc42 protein signal transduction	6	1	0	-0.302748	0.0740029	-4.09102	4.29473e-05	0.0209684
GO:0055114	oxidation-reduction process	112	1	0	-0.0915746	0.0223854	-4.09081	4.29863e-05	0.0209684
GO:0070102	interleukin-6-mediated signaling pathway	7	1	0	-0.27185	0.0664923	-4.08844	4.3429e-05	0.021056
GO:0006642	triglyceride mobilization	7	1	0	-0.271068	0.0664613	-4.07859	4.53095e-05	0.0218354
GO:0007584	response to nutrient	73	1	0	-0.106925	0.0262879	-4.06746	4.75291e-05	0.0227679
GO:0006865	amino acid transport	37	1	0	-0.13622	0.0337587	-4.0351	5.45783e-05	0.0259891
GO:0071850	mitotic cell cycle arrest	7	1	0	-0.267298	0.0663258	-4.03007	5.57602e-05	0.0263948
GO:0034379	very-low-density lipoprotein particle assembly	7	1	0	-0.267121	0.06632	-4.02776	5.63112e-05	0.0264988
GO:0035278	negative regulation of translation involved in gene silencing by miRNA	6	1	0	-0.294506	0.0732539	-4.02034	5.81144e-05	0.0271874
GO:0006184	GTP catabolic process	161	1	0	-0.0786326	0.0195874	-4.01444	5.95876e-05	0.0277145
GO:0007031	peroxisome organization	18	1	0	-0.176528	0.0440615	-4.0064	6.165e-05	0.028508
GO:0006414	translational elongation	153	1	0	-0.0800326	0.019985	-4.00463	6.21152e-05	0.0285581
GO:0009636	response to toxin	66	1	0	-0.109328	0.0274234	-3.98666	6.70108e-05	0.0306328
GO:0043065	positive regulation of apoptotic process	177	1	0	-0.0750768	0.0189365	-3.96467	7.34988e-05	0.0334078
GO:0048261	negative regulation of receptor-mediated endocytosis	7	1	0	-0.262247	0.0661818	-3.96252	7.41613e-05	0.0335185
GO:0006641	triglyceride metabolic process	29	1	0	-0.146724	0.0370793	-3.95702	7.58901e-05	0.0341071
GO:0045598	regulation of fat cell differentiation	6	1	0	-0.287175	0.072687	-3.95085	7.78754e-05	0.0348039
GO:0070328	triglyceride homeostasis	21	1	0	-0.164619	0.041778	-3.94033	8.13681e-05	0.0361627
GO:0045833	negative regulation of lipid metabolic process	5	1	0	-0.33915	0.0861578	-3.93639	8.2717e-05	0.0363583
GO:0010916	negative regulation of very-low-density lipoprotein particle clearance	5	1	0	-0.33915	0.0861578	-3.93639	8.2717e-05	0.0363583
GO:0042246	tissue regeneration	25	1	0	-0.154073	0.0392167	-3.92875	8.53887e-05	0.0373275
GO:0016485	protein processing	29	1	0	-0.145848	0.037161	-3.92477	8.68132e-05	0.037744
GO:0045600	positive regulation of fat cell differentiation	22	1	0	-0.161287	0.0411153	-3.92279	8.75291e-05	0.0378496
GO:0051225	spindle assembly	30	1	0	-0.143752	0.0367347	-3.91324	9.10678e-05	0.0390161
GO:0045926	negative regulation of growth	19	1	0	-0.169954	0.0434346	-3.91288	9.12021e-05	0.0390161
GO:0006890	retrograde vesicle-mediated transport Golgi to ER	26	1	0	-0.151194	0.0387228	-3.90452	9.44134e-05	0.040094
GO:0055086	nucleobase-containing small molecule metabolic process	78	1	0	-0.101186	0.0259205	-3.90372	9.47242e-05	0.040094
GO:0030512	negative regulation of transforming growth factor beta receptor signaling pathway	43	1	0	-0.125845	0.032257	-3.90133	9.56657e-05	0.0402794
GO:0048208	COPII vesicle coating	15	1	0	-0.183541	0.0476593	-3.85111	0.000117585	0.049249

## Sheet: MSC.H
GO.ID	Term	Size	Conv	Error	LOR	SD	Z	P.Value	FDR
GO:0044281	small molecule metabolic process	1071	1	0	-0.101659	0.00958833	-10.6023	2.9063e-26	2.32499e-21
GO:0006915	apoptotic process	707	1	0	-0.115267	0.0109661	-10.5112	7.671e-26	3.06833e-21
GO:0045944	positive regulation of transcription from RNA polymerase II promoter	601	1	0	-0.119368	0.0116241	-10.2691	9.71525e-25	2.59067e-20
GO:0000122	negative regulation of transcription from RNA polymerase II promoter	438	1	0	-0.129214	0.0129609	-9.96953	2.07207e-23	4.14404e-19
GO:0044255	cellular lipid metabolic process	146	1	0	-0.173375	0.018641	-9.3007	1.39525e-20	2.23235e-16
GO:0043065	positive regulation of apoptotic process	177	1	0	-0.157369	0.0179469	-8.76858	1.80934e-18	2.41239e-14
GO:0045893	positive regulation of transcription DNA-dependent	491	1	0	-0.113485	0.013031	-8.70884	3.07003e-18	3.50852e-14
GO:0007165	signal transduction	1051	1	0	-0.0856613	0.0102402	-8.36523	5.99964e-17	5.9995e-13
GO:0006468	protein phosphorylation	397	1	0	-0.117097	0.0141915	-8.2512	1.56817e-16	1.3939e-12
GO:0001525	angiogenesis	189	1	0	-0.144561	0.0182079	-7.93948	2.03037e-15	1.62426e-11
GO:0060021	palate development	63	1	0	-0.20235	0.0256033	-7.90327	2.71685e-15	1.93985e-11
GO:0008284	positive regulation of cell proliferation	354	1	0	-0.117887	0.0149324	-7.89471	2.90983e-15	1.93985e-11
GO:0001701	in utero embryonic development	172	1	0	-0.145312	0.0189989	-7.64846	2.03399e-14	1.25166e-10
GO:0008285	negative regulation of cell proliferation	353	1	0	-0.111769	0.015311	-7.29991	2.8797e-13	1.64551e-09
GO:0051056	regulation of small GTPase mediated signal transduction	156	1	0	-0.144516	0.0199733	-7.23547	4.6392e-13	2.47418e-09
GO:0007411	axon guidance	314	1	0	-0.112921	0.0161136	-7.0078	2.42093e-12	1.21044e-08
GO:0043066	negative regulation of apoptotic process	272	1	0	-0.11802	0.016915	-6.97727	3.00981e-12	1.41635e-08
GO:0030335	positive regulation of cell migration	100	1	0	-0.159386	0.0234798	-6.78823	1.1352e-11	5.04521e-08
GO:0007264	small GTPase mediated signal transduction	329	1	0	-0.107985	0.0160696	-6.71982	1.81945e-11	7.66068e-08
GO:0048008	platelet-derived growth factor receptor signaling pathway	20	1	0	-0.262936	0.0393375	-6.68412	2.32311e-11	9.29223e-08
GO:0007155	cell adhesion	451	1	0	-0.0959394	0.0145166	-6.60896	3.87019e-11	1.47432e-07
GO:0007243	intracellular protein kinase cascade	98	1	0	-0.157332	0.023887	-6.58651	4.50298e-11	1.63741e-07
GO:0044419	interspecies interaction between organisms	325	1	0	-0.106786	0.0162409	-6.57512	4.86142e-11	1.69089e-07
GO:0090090	negative regulation of canonical Wnt receptor signaling pathway	70	1	0	-0.173938	0.0265741	-6.54542	5.93289e-11	1.97758e-07
GO:0042493	response to drug	298	1	0	-0.107932	0.0168509	-6.40511	1.50257e-10	4.80813e-07
GO:0008283	cell proliferation	344	1	0	-0.102669	0.0160689	-6.38931	1.66636e-10	5.12713e-07
GO:0008624	induction of apoptosis by extracellular signals	110	1	0	-0.14721	0.0234301	-6.28295	3.32214e-10	9.84315e-07
GO:0030308	negative regulation of cell growth	115	1	0	-0.144853	0.0231304	-6.26245	3.78974e-10	1.08276e-06
GO:0007584	response to nutrient	73	1	0	-0.166575	0.026699	-6.23899	4.404e-10	1.21487e-06
GO:0006508	proteolysis	470	1	0	-0.0900898	0.0145747	-6.18126	6.3591e-10	1.69572e-06
GO:0045892	negative regulation of transcription DNA-dependent	438	1	0	-0.0912235	0.0150008	-6.08124	1.19254e-09	3.07744e-06
GO:0045087	innate immune response	343	1	0	-0.0989383	0.0163349	-6.05688	1.38788e-09	3.37633e-06
GO:0043123	positive regulation of I-kappaB kinase/NF-kappaB cascade	151	1	0	-0.129904	0.0214493	-6.05631	1.39277e-09	3.37633e-06
GO:0002244	hemopoietic progenitor cell differentiation	11	1	0	-0.30636	0.0508747	-6.02185	1.72438e-09	4.05728e-06
GO:0030514	negative regulation of BMP signaling pathway	28	1	0	-0.218699	0.0364721	-5.99634	2.01812e-09	4.61274e-06
GO:0050731	positive regulation of peptidyl-tyrosine phosphorylation	64	1	0	-0.168857	0.0282541	-5.97635	2.28196e-09	5.0709e-06
GO:0030879	mammary gland development	20	1	0	-0.241	0.0409005	-5.89235	3.80738e-09	8.23199e-06
GO:0048011	nerve growth factor receptor signaling pathway	226	1	0	-0.111253	0.018994	-5.85729	4.70485e-09	9.90473e-06
GO:0001666	response to hypoxia	177	1	0	-0.120518	0.0206029	-5.84954	4.92946e-09	1.01115e-05
GO:0007275	multicellular organismal development	467	1	0	-0.0865347	0.0148312	-5.83465	5.39036e-09	1.07805e-05
GO:0032496	response to lipopolysaccharide	132	1	0	-0.132071	0.0227082	-5.81599	6.02759e-09	1.17609e-05
GO:0010529	negative regulation of transposition	8	1	0	-0.350464	0.0604889	-5.79385	6.87909e-09	1.31027e-05
GO:0008360	regulation of cell shape	103	1	0	-0.141735	0.0246978	-5.73877	9.5368e-09	1.752e-05
GO:0007568	aging	107	1	0	-0.139999	0.0244027	-5.73701	9.63623e-09	1.752e-05
GO:0055085	transmembrane transport	462	1	0	-0.0855734	0.0149657	-5.71797	1.07801e-08	1.91642e-05
GO:0030324	lung development	77	1	0	-0.154709	0.0271359	-5.70128	1.18914e-08	2.06803e-05
GO:0007596	blood coagulation	485	1	0	-0.0838525	0.0147278	-5.69351	1.24457e-08	2.11836e-05
GO:0045766	positive regulation of angiogenesis	72	1	0	-0.156259	0.027887	-5.60327	2.10345e-08	3.50567e-05
GO:0001657	ureteric bud development	39	1	0	-0.188744	0.0337534	-5.59185	2.24665e-08	3.66792e-05
GO:0000722	telomere maintenance via recombination	27	1	0	-0.210451	0.0379571	-5.54444	2.9489e-08	4.71814e-05
GO:0032321	positive regulation of Rho GTPase activity	28	1	0	-0.207119	0.0376282	-5.50436	3.70512e-08	5.81182e-05
GO:0030154	cell differentiation	387	1	0	-0.0883443	0.0161	-5.48723	4.08285e-08	6.16164e-05
GO:0045445	myoblast differentiation	13	1	0	-0.265916	0.0484777	-5.48533	4.12687e-08	6.16164e-05
GO:0000723	telomere maintenance	49	1	0	-0.173751	0.0316836	-5.48396	4.1592e-08	6.16164e-05
GO:0001933	negative regulation of protein phosphorylation	31	1	0	-0.19948	0.0365819	-5.45298	4.9533e-08	7.20463e-05
GO:0007179	transforming growth factor beta receptor signaling pathway	78	1	0	-0.149524	0.0274858	-5.44003	5.32706e-08	7.60991e-05
GO:0006916	anti-apoptosis	214	1	0	-0.107088	0.0198337	-5.39928	6.691e-08	9.39066e-05
GO:0035556	intracellular signal transduction	259	1	0	-0.0998485	0.0186269	-5.36046	8.30103e-08	0.000114494
GO:0051897	positive regulation of protein kinase B signaling cascade	57	1	0	-0.162966	0.0305355	-5.33694	9.45266e-08	0.000128151
GO:0032201	telomere maintenance via semi-conservative replication	23	1	0	-0.21595	0.0404861	-5.33392	9.61155e-08	0.000128151
GO:0008584	male gonad development	70	1	0	-0.152445	0.0286741	-5.31646	1.05804e-07	0.000138756
GO:0050679	positive regulation of epithelial cell proliferation	63	1	0	-0.157291	0.0296675	-5.3018	1.14666e-07	0.000147952
GO:0045768	positive regulation of anti-apoptosis	42	1	0	-0.177862	0.0337147	-5.27551	1.32387e-07	0.000167249
GO:0045599	negative regulation of fat cell differentiation	30	1	0	-0.197332	0.0374191	-5.27356	1.33802e-07	0.000167249
GO:0007049	cell cycle	257	1	0	-0.0989004	0.0187697	-5.26914	1.37063e-07	0.000168689
GO:0010628	positive regulation of gene expression	110	1	0	-0.131138	0.0249143	-5.26357	1.41287e-07	0.000171252
GO:0030097	hemopoiesis	57	1	0	-0.161169	0.0307323	-5.24427	1.56903e-07	0.000187343
GO:0006917	induction of apoptosis	191	1	0	-0.108982	0.0207982	-5.23997	1.60607e-07	0.000188945
GO:0046697	decidualization	18	1	0	-0.230476	0.0440942	-5.2269	1.72379e-07	0.000199855
GO:0045669	positive regulation of osteoblast differentiation	50	1	0	-0.167285	0.0320786	-5.21484	1.83979e-07	0.000210257
GO:0006665	sphingolipid metabolic process	66	1	0	-0.153174	0.0294368	-5.20349	1.95575e-07	0.000220339
GO:0060070	canonical Wnt receptor signaling pathway	74	1	0	-0.147701	0.028399	-5.20091	1.9831e-07	0.000220339
GO:0051592	response to calcium ion	55	1	0	-0.161922	0.0311935	-5.1909	2.09275e-07	0.000229037
GO:0006954	inflammatory response	271	1	0	-0.0960468	0.0185111	-5.18861	2.11864e-07	0.000229037
GO:0043687	post-translational protein modification	180	1	0	-0.110312	0.0212914	-5.18109	2.20597e-07	0.000233871
GO:0001570	vasculogenesis	51	1	0	-0.165551	0.0319612	-5.17975	2.22183e-07	0.000233871
GO:0061036	positive regulation of cartilage development	11	1	0	-0.270533	0.0523384	-5.16892	2.35447e-07	0.000244615
GO:0051384	response to glucocorticoid stimulus	82	1	0	-0.142329	0.0275565	-5.165	2.40436e-07	0.000246595
GO:0009791	post-embryonic development	66	1	0	-0.152198	0.0295433	-5.15169	2.5815e-07	0.000261411
GO:0007420	brain development	160	1	0	-0.114262	0.0221901	-5.14924	2.61544e-07	0.000261538
GO:0006629	lipid metabolic process	158	1	0	-0.114352	0.0223185	-5.12365	2.99683e-07	0.000295976
GO:0046777	protein autophosphorylation	171	1	0	-0.111292	0.021743	-5.11854	3.07916e-07	0.000300399
GO:0002062	chondrocyte differentiation	25	1	0	-0.204366	0.0401114	-5.09497	3.48805e-07	0.00033619
GO:0030509	BMP signaling pathway	59	1	0	-0.156339	0.0307479	-5.08454	3.68526e-07	0.000350969
GO:0030900	forebrain development	47	1	0	-0.167467	0.0330515	-5.06686	4.04439e-07	0.00038064
GO:0032570	response to progesterone stimulus	25	1	0	-0.203575	0.0402032	-5.06365	4.11314e-07	0.000382609
GO:0042476	odontogenesis	31	1	0	-0.190351	0.0376167	-5.06029	4.18627e-07	0.000383311
GO:0042733	embryonic digit morphogenesis	39	1	0	-0.177235	0.0350446	-5.05742	4.2497e-07	0.000383311
GO:0001894	tissue homeostasis	14	1	0	-0.244884	0.048427	-5.05676	4.26443e-07	0.000383311
GO:0030279	negative regulation of ossification	14	1	0	-0.244568	0.0484572	-5.0471	4.48573e-07	0.000398723
GO:0001568	blood vessel development	36	1	0	-0.181329	0.0359644	-5.04191	4.60905e-07	0.000405182
GO:0006271	DNA strand elongation involved in DNA replication	32	1	0	-0.187689	0.0373441	-5.02592	5.01021e-07	0.000435661
GO:0000186	activation of MAPKK activity	49	1	0	-0.164337	0.0327386	-5.01967	5.17594e-07	0.000445232
GO:0006767	water-soluble vitamin metabolic process	50	1	0	-0.162922	0.0325777	-5.00102	5.70267e-07	0.000485322
GO:0033205	cell cycle cytokinesis	9	1	0	-0.284467	0.0569407	-4.99585	5.85762e-07	0.000488694
GO:0001938	positive regulation of endothelial cell proliferation	50	1	0	-0.162811	0.0325907	-4.99563	5.86447e-07	0.000488694
GO:0006853	carnitine shuttle	8	1	0	-0.29751	0.0598032	-4.97482	6.53077e-07	0.000538608
GO:0006270	DNA-dependent DNA replication initiation	22	1	0	-0.20926	0.0421448	-4.96526	6.8608e-07	0.000560052
GO:0014070	response to organic cyclic compound	92	1	0	-0.133512	0.0269441	-4.95514	7.2277e-07	0.000583715
GO:0042127	regulation of cell proliferation	96	1	0	-0.131657	0.0265796	-4.9533	7.29661e-07	0.000583715
GO:0042060	wound healing	71	1	0	-0.144871	0.0292944	-4.94533	7.60138e-07	0.000602076
GO:0032355	response to estradiol stimulus	84	1	0	-0.137168	0.027778	-4.93801	7.89256e-07	0.00061901
GO:0032436	positive regulation of proteasomal ubiquitin-dependent protein catabolic process	35	1	0	-0.180158	0.0366101	-4.92098	8.61122e-07	0.000667759
GO:0048286	lung alveolus development	33	1	0	-0.183436	0.0372882	-4.9194	8.68107e-07	0.000667759
GO:0043406	positive regulation of MAP kinase activity	37	1	0	-0.175768	0.0361466	-4.86265	1.15826e-06	0.000882464
GO:0060325	face morphogenesis	27	1	0	-0.193473	0.0398885	-4.85036	1.23238e-06	0.000930079
GO:0007517	muscle organ development	83	1	0	-0.135934	0.0280764	-4.84156	1.28822e-06	0.000963135
GO:0060484	lung-associated mesenchyme development	8	1	0	-0.290422	0.060076	-4.83424	1.33655e-06	0.000990016
GO:0048015	phosphatidylinositol-mediated signaling	77	1	0	-0.138675	0.028824	-4.81108	1.50116e-06	0.00110174
GO:0001553	luteinization	7	1	0	-0.305558	0.0636944	-4.79725	1.60856e-06	0.00116984
GO:0019915	lipid storage	18	1	0	-0.217965	0.0454734	-4.79323	1.64118e-06	0.0011828
GO:0035116	embryonic hindlimb morphogenesis	26	1	0	-0.193505	0.040637	-4.76181	1.91867e-06	0.00137045
GO:0071333	cellular response to glucose stimulus	19	1	0	-0.213224	0.044831	-4.75617	1.97304e-06	0.00139681
GO:0034605	cellular response to heat	19	1	0	-0.212183	0.0449579	-4.71959	2.36323e-06	0.00165837
GO:0008219	cell death	146	1	0	-0.110736	0.0235406	-4.70403	2.5508e-06	0.00177443
GO:0006461	protein complex assembly	113	1	0	-0.120333	0.0256674	-4.68816	2.75673e-06	0.00190115
GO:0006693	prostaglandin metabolic process	11	1	0	-0.252128	0.0538484	-4.68218	2.83836e-06	0.00194071
GO:0006694	steroid biosynthetic process	21	1	0	-0.204253	0.0437447	-4.6692	3.02368e-06	0.00204991
GO:0033540	fatty acid beta-oxidation using acyl-CoA oxidase	12	1	0	-0.244214	0.052348	-4.66519	3.08326e-06	0.00205683
GO:0048754	branching morphogenesis of a tube	28	1	0	-0.186698	0.0400223	-4.66484	3.08853e-06	0.00205683
GO:0032331	negative regulation of chondrocyte differentiation	9	1	0	-0.269886	0.0578738	-4.66335	3.11102e-06	0.00205683
GO:0045444	fat cell differentiation	46	1	0	-0.159739	0.0343378	-4.65199	3.28751e-06	0.00215569
GO:0007507	heart development	133	1	0	-0.113153	0.0243976	-4.6379	3.51974e-06	0.00228921
GO:0006695	cholesterol biosynthetic process	38	1	0	-0.168988	0.0365158	-4.62781	3.6955e-06	0.00238414
GO:0030500	regulation of bone mineralization	17	1	0	-0.216733	0.0469322	-4.618	3.87453e-06	0.00245299
GO:0010595	positive regulation of endothelial cell migration	27	1	0	-0.187617	0.0406299	-4.6177	3.8802e-06	0.00245299
GO:0010508	positive regulation of autophagy	12	1	0	-0.242516	0.0525272	-4.61695	3.89421e-06	0.00245299
GO:0044597	daunorubicin metabolic process	9	1	0	-0.266868	0.0581116	-4.59234	4.3831e-06	0.00271814
GO:0044598	doxorubicin metabolic process	9	1	0	-0.266868	0.0581116	-4.59234	4.3831e-06	0.00271814
GO:0007399	nervous system development	301	1	0	-0.0846594	0.0184493	-4.58875	4.45903e-06	0.00274396
GO:0001837	epithelial to mesenchymal transition	28	1	0	-0.184575	0.0402979	-4.58027	4.64381e-06	0.00283585
GO:0006766	vitamin metabolic process	57	1	0	-0.14745	0.0323263	-4.5613	5.0837e-06	0.0030694
GO:0006979	response to oxidative stress	96	1	0	-0.124638	0.0273299	-4.56051	5.103e-06	0.0030694
GO:0030501	positive regulation of bone mineralization	30	1	0	-0.1801	0.0395214	-4.55703	5.18818e-06	0.00309735
GO:0071395	cellular response to jasmonic acid stimulus	5	1	0	-0.345569	0.0760884	-4.54169	5.58064e-06	0.00330697
GO:0050772	positive regulation of axonogenesis	17	1	0	-0.214208	0.0472485	-4.53365	5.79726e-06	0.00341007
GO:0001822	kidney development	76	1	0	-0.133915	0.0295529	-4.53138	5.86002e-06	0.00341436
GO:0007422	peripheral nervous system development	35	1	0	-0.171058	0.0377586	-4.5303	5.8899e-06	0.00341436
GO:0000902	cell morphogenesis	40	1	0	-0.164025	0.0362309	-4.52722	5.97644e-06	0.0034396
GO:0033138	positive regulation of peptidyl-serine phosphorylation	36	1	0	-0.169389	0.0374529	-4.52274	6.10453e-06	0.00348822
GO:0042574	retinal metabolic process	12	1	0	-0.239085	0.0529028	-4.51934	6.20339e-06	0.00351957
GO:0032868	response to insulin stimulus	60	1	0	-0.143918	0.0319442	-4.50529	6.62815e-06	0.00373408
GO:0002053	positive regulation of mesenchymal cell proliferation	33	1	0	-0.173395	0.0385637	-4.49631	6.91414e-06	0.0038676
GO:0042517	positive regulation of tyrosine phosphorylation of Stat3 protein	26	1	0	-0.186643	0.0415264	-4.49456	6.97129e-06	0.0038676
GO:0007266	Rho protein signal transduction	46	1	0	-0.156263	0.0347762	-4.49338	7.01018e-06	0.0038676
GO:0071260	cellular response to mechanical stimulus	52	1	0	-0.150202	0.0334769	-4.48674	7.23229e-06	0.00393793
GO:0001934	positive regulation of protein phosphorylation	75	1	0	-0.133617	0.0297812	-4.48662	7.23612e-06	0.00393793
GO:0016477	cell migration	107	1	0	-0.118419	0.026569	-4.45705	8.30972e-06	0.00449164
GO:0043392	negative regulation of DNA binding	26	1	0	-0.185474	0.0416834	-4.44959	8.60364e-06	0.0046193
GO:0022409	positive regulation of cell-cell adhesion	12	1	0	-0.236044	0.053251	-4.43267	9.30751e-06	0.00496389
GO:0007229	integrin-mediated signaling pathway	67	1	0	-0.137319	0.0310316	-4.42511	9.63913e-06	0.00508518
GO:0048821	erythrocyte development	10	1	0	-0.250537	0.0566235	-4.4246	9.66207e-06	0.00508518
GO:0030325	adrenal gland development	27	1	0	-0.182619	0.0412939	-4.42242	9.76014e-06	0.00510322
GO:0001958	endochondral ossification	20	1	0	-0.200184	0.045354	-4.4138	1.0157e-05	0.00527622
GO:0048745	smooth muscle tissue development	13	1	0	-0.229189	0.0519791	-4.40925	1.03731e-05	0.00535373
GO:0042981	regulation of apoptotic process	184	1	0	-0.0974647	0.0222115	-4.38803	1.1438e-05	0.00586552
GO:0006281	DNA repair	303	1	0	-0.0816524	0.0186245	-4.38413	1.16448e-05	0.00590773
GO:0051260	protein homooligomerization	149	1	0	-0.104732	0.0238913	-4.3837	1.1668e-05	0.00590773
GO:0033077	T cell differentiation in thymus	27	1	0	-0.181156	0.0414937	-4.36587	1.2662e-05	0.00634229
GO:0042752	regulation of circadian rhythm	11	1	0	-0.240457	0.0550815	-4.36547	1.26849e-05	0.00634229
GO:0009612	response to mechanical stimulus	47	1	0	-0.152281	0.0349193	-4.36093	1.29509e-05	0.00642566
GO:0048705	skeletal system morphogenesis	23	1	0	-0.190186	0.0436333	-4.35874	1.30815e-05	0.00642566
GO:0030326	embryonic limb morphogenesis	37	1	0	-0.164088	0.0376473	-4.35855	1.30926e-05	0.00642566
GO:0010332	response to gamma radiation	27	1	0	-0.180579	0.0415732	-4.34363	1.40149e-05	0.00683639
GO:0071300	cellular response to retinoic acid	50	1	0	-0.148398	0.0343644	-4.31838	1.57179e-05	0.00761669
GO:0045668	negative regulation of osteoblast differentiation	31	1	0	-0.172323	0.0399236	-4.3163	1.58664e-05	0.00761669
GO:0060326	cell chemotaxis	20	1	0	-0.197335	0.0457432	-4.31399	1.60337e-05	0.00761669
GO:0070374	positive regulation of ERK1 and ERK2 cascade	81	1	0	-0.126987	0.0294361	-4.31398	1.6034e-05	0.00761669
GO:0007259	JAK-STAT cascade	31	1	0	-0.172245	0.0399343	-4.3132	1.60906e-05	0.00761669
GO:0001656	metanephros development	28	1	0	-0.177514	0.0412515	-4.30323	1.68329e-05	0.00792119
GO:0007289	spermatid nucleus differentiation	5	1	0	-0.321832	0.0752123	-4.27898	1.87755e-05	0.00878365
GO:0048010	vascular endothelial growth factor receptor signaling pathway	25	1	0	-0.182938	0.042855	-4.26876	1.96565e-05	0.00914233
GO:0051781	positive regulation of cell division	45	1	0	-0.152248	0.0356827	-4.26673	1.98362e-05	0.0091726
GO:0043433	negative regulation of sequence-specific DNA binding transcription factor activity	61	1	0	-0.138062	0.0324083	-4.26007	2.04362e-05	0.0093564
GO:0090184	positive regulation of kidney development	9	1	0	-0.253034	0.0594013	-4.25973	2.04676e-05	0.0093564
GO:0006796	phosphate-containing compound metabolic process	19	1	0	-0.198852	0.0467086	-4.25729	2.06919e-05	0.0094052
GO:0055114	oxidation-reduction process	112	1	0	-0.112997	0.0265609	-4.25425	2.09747e-05	0.00946898
GO:0006024	glycosaminoglycan biosynthetic process	11	1	0	-0.236344	0.0555679	-4.25325	2.1069e-05	0.00946898
GO:0016049	cell growth	53	1	0	-0.144025	0.0339485	-4.24246	2.21079e-05	0.00987638
GO:0050680	negative regulation of epithelial cell proliferation	39	1	0	-0.158651	0.0374063	-4.24131	2.22224e-05	0.00987638
GO:0060412	ventricular septum morphogenesis	16	1	0	-0.208945	0.0494006	-4.2296	2.34109e-05	0.0103471
GO:0032793	positive regulation of CREB transcription factor activity	13	1	0	-0.222944	0.0527734	-4.22456	2.3941e-05	0.0105233
GO:0045785	positive regulation of cell adhesion	32	1	0	-0.167805	0.0399247	-4.20304	2.63353e-05	0.0115124
GO:0042787	protein ubiquitination involved in ubiquitin-dependent protein catabolic process	48	1	0	-0.147553	0.0351772	-4.19457	2.7339e-05	0.0118862
GO:0060055	angiogenesis involved in wound healing	6	1	0	-0.289646	0.0693639	-4.17575	2.97009e-05	0.0128433
GO:0071777	positive regulation of cell cycle cytokinesis	12	1	0	-0.226876	0.0543875	-4.17148	3.02627e-05	0.0130119
GO:0001843	neural tube closure	55	1	0	-0.140763	0.0337536	-4.17033	3.04161e-05	0.0130119
GO:0009062	fatty acid catabolic process	9	1	0	-0.249324	0.0598034	-4.16906	3.05864e-05	0.0130152
GO:0016485	protein processing	29	1	0	-0.171888	0.0413273	-4.1592	3.1937e-05	0.013483
GO:0001554	luteolysis	4	1	0	-0.357869	0.0860555	-4.15858	3.20228e-05	0.013483
GO:0035115	embryonic forelimb morphogenesis	25	1	0	-0.179656	0.0433235	-4.14684	3.371e-05	0.0141191
GO:0018279	protein N-linked glycosylation via asparagine	90	1	0	-0.119287	0.0288275	-4.13795	3.50426e-05	0.0146008
GO:0016050	vesicle organization	11	1	0	-0.231994	0.0561124	-4.13445	3.55813e-05	0.0147216
GO:0051444	negative regulation of ubiquitin-protein ligase activity	5	1	0	-0.310906	0.075213	-4.13368	3.57007e-05	0.0147216
GO:0000910	cytokinesis	59	1	0	-0.136748	0.0331156	-4.12941	3.637e-05	0.0148609
GO:0040008	regulation of growth	55	1	0	-0.139861	0.0338716	-4.12915	3.64101e-05	0.0148609
GO:0048146	positive regulation of fibroblast proliferation	46	1	0	-0.147831	0.0358879	-4.11924	3.80126e-05	0.0154362
GO:0046627	negative regulation of insulin receptor signaling pathway	22	1	0	-0.186043	0.045201	-4.1159	3.85673e-05	0.0155824
GO:0007050	cell cycle arrest	136	1	0	-0.103134	0.0251515	-4.10051	4.12239e-05	0.016572
GO:0060707	trophoblast giant cell differentiation	8	1	0	-0.255148	0.0627541	-4.06585	4.78585e-05	0.019143
GO:0008299	isoprenoid biosynthetic process	11	1	0	-0.229009	0.0565037	-4.05299	5.05664e-05	0.0200793
GO:0006260	DNA replication	148	1	0	-0.0993346	0.024516	-4.05182	5.082e-05	0.0200793
GO:0042448	progesterone metabolic process	9	1	0	-0.244528	0.0603591	-4.05121	5.09525e-05	0.0200793
GO:0050678	regulation of epithelial cell proliferation	6	1	0	-0.282417	0.0698014	-4.04601	5.2098e-05	0.0204301
GO:0071407	cellular response to organic cyclic compound	37	1	0	-0.155848	0.0387913	-4.0176	5.87936e-05	0.0229433
GO:2000379	positive regulation of reactive oxygen species metabolic process	22	1	0	-0.183139	0.045631	-4.01348	5.98291e-05	0.0232341
GO:0009312	oligosaccharide biosynthetic process	14	1	0	-0.210686	0.0525326	-4.01057	6.05716e-05	0.023315
GO:0006357	regulation of transcription from RNA polymerase II promoter	239	1	0	-0.0832504	0.0207587	-4.01038	6.06205e-05	0.023315
GO:0030216	keratinocyte differentiation	50	1	0	-0.140934	0.0353591	-3.98579	6.72554e-05	0.0257431
GO:0001649	osteoblast differentiation	48	1	0	-0.14255	0.0358561	-3.97561	7.01989e-05	0.0267418
GO:0006351	transcription DNA-dependent	1820	1	0	-0.0381112	0.00959939	-3.97017	7.18218e-05	0.0271223
GO:0007052	mitotic spindle organization	18	1	0	-0.193564	0.0487603	-3.9697	7.19637e-05	0.0271223
GO:0030336	negative regulation of cell migration	76	1	0	-0.122668	0.0309075	-3.96887	7.22147e-05	0.0271223
GO:0045598	regulation of fat cell differentiation	6	1	0	-0.278064	0.0701163	-3.96576	7.31626e-05	0.0273499
GO:0008210	estrogen metabolic process	11	1	0	-0.225615	0.0569666	-3.96048	7.47994e-05	0.0278317
GO:0006914	autophagy	51	1	0	-0.139413	0.0352215	-3.95816	7.55281e-05	0.0279727
GO:0043518	negative regulation of DNA damage response signal transduction by p53 class mediator	11	1	0	-0.224883	0.0570689	-3.94056	8.12927e-05	0.029969
GO:0016042	lipid catabolic process	77	1	0	-0.1215	0.0308543	-3.93786	8.22108e-05	0.0301684
GO:0034394	protein localization to cell surface	18	1	0	-0.19252	0.048919	-3.93549	8.30258e-05	0.0303284
GO:0006473	protein acetylation	7	1	0	-0.261175	0.0664068	-3.93296	8.39078e-05	0.0305112
GO:0030206	chondroitin sulfate biosynthetic process	9	1	0	-0.239663	0.0609641	-3.93122	8.45171e-05	0.0305937
GO:0031100	organ regeneration	55	1	0	-0.135323	0.034477	-3.92503	8.67204e-05	0.0312499
GO:0007519	skeletal muscle tissue development	42	1	0	-0.147429	0.037598	-3.9212	8.8109e-05	0.0316079
GO:0045088	regulation of innate immune response	13	1	0	-0.212316	0.054263	-3.91273	9.12598e-05	0.0325921
GO:0060674	placenta blood vessel development	8	1	0	-0.248395	0.0635238	-3.91027	9.21936e-05	0.0327792
GO:0043536	positive regulation of blood vessel endothelial cell migration	15	1	0	-0.202741	0.0519251	-3.90449	9.44228e-05	0.0334232
GO:0031398	positive regulation of protein ubiquitination	44	1	0	-0.144798	0.0371123	-3.90162	9.55492e-05	0.033673
GO:0001503	ossification	72	1	0	-0.123316	0.0316604	-3.89496	9.82156e-05	0.0344608
GO:0048711	positive regulation of astrocyte differentiation	9	1	0	-0.237998	0.0611807	-3.89008	0.000100209	0.0350069
GO:0006366	transcription from RNA polymerase II promoter	308	1	0	-0.0741086	0.0190785	-3.88441	0.00010258	0.0356792
GO:2000377	regulation of reactive oxygen species metabolic process	8	1	0	-0.247042	0.0636882	-3.87893	0.000104918	0.0363345
GO:0008286	insulin receptor signaling pathway	152	1	0	-0.0951017	0.0246324	-3.86084	0.000112998	0.0388622
GO:0022614	membrane to membrane docking	6	1	0	-0.272446	0.0705802	-3.86009	0.000113346	0.0388622
GO:0030148	sphingolipid biosynthetic process	33	1	0	-0.157492	0.0408075	-3.85938	0.000113675	0.0388622
GO:0021795	cerebral cortex cell migration	7	1	0	-0.256924	0.0668645	-3.84247	0.000121804	0.0414644
GO:0014032	neural crest cell development	17	1	0	-0.192919	0.0502655	-3.83801	0.000124034	0.0420443
GO:0060173	limb development	12	1	0	-0.214879	0.056076	-3.83192	0.000127146	0.0428115
GO:0006068	ethanol catabolic process	5	1	0	-0.29077	0.0758932	-3.8313	0.000127469	0.0428115
GO:0002446	neutrophil mediated immunity	8	1	0	-0.244953	0.0639487	-3.83046	0.000127902	0.0428115
GO:0071230	cellular response to amino acid stimulus	33	1	0	-0.156469	0.0409599	-3.82006	0.000133421	0.0444725
GO:0048009	insulin-like growth factor receptor signaling pathway	14	1	0	-0.204259	0.0534988	-3.81802	0.000134529	0.0446559
GO:0043087	regulation of GTPase activity	11	1	0	-0.220068	0.0577641	-3.80978	0.000139091	0.0459796
GO:0070221	sulfide oxidation using sulfide:quinone oxidoreductase	5	1	0	-0.289342	0.0759752	-3.80838	0.000139883	0.0460509
GO:0010977	negative regulation of neuron projection development	22	1	0	-0.177203	0.046544	-3.80721	0.000140545	0.0460793
GO:0009086	methionine biosynthetic process	7	1	0	-0.255034	0.0670794	-3.80197	0.000143553	0.0468733
GO:0016202	regulation of striated muscle tissue development	4	1	0	-0.319297	0.0840303	-3.79979	0.000144818	0.0470942
GO:0045600	positive regulation of fat cell differentiation	22	1	0	-0.176886	0.0465939	-3.79633	0.000146854	0.047563
GO:0007160	cell-matrix adhesion	73	1	0	-0.120558	0.0317992	-3.79122	0.00014991	0.0483569
GO:0002089	lens morphogenesis in camera-type eye	12	1	0	-0.213271	0.0563199	-3.78677	0.000152618	0.0490327
GO:0032926	negative regulation of activin receptor signaling pathway	8	1	0	-0.242999	0.0641997	-3.78504	0.000153684	0.0491778
GO:0045597	positive regulation of cell differentiation	22	1	0	-0.176422	0.0466674	-3.78041	0.000156569	0.0498624
GO:0042592	homeostatic process	11	1	0	-0.218955	0.0579304	-3.77962	0.00015707	0.0498624

## Sheet: CRL.H
GO.ID	Term	Size	Conv	Error	LOR	SD	Z	P.Value	FDR
GO:0044281	small molecule metabolic process	2201	1	0	-0.0930604	0.00473164	-19.6677	4.07821e-86	3.25341e-81
GO:0006915	apoptotic process	1670	1	0	-0.0771511	0.0055694	-13.8527	1.22563e-43	4.88876e-39
GO:0042493	response to drug	670	1	0	-0.103247	0.00805867	-12.812	1.40521e-37	3.7367e-33
GO:0007596	blood coagulation	1178	1	0	-0.0813825	0.00648765	-12.5442	4.27596e-36	8.52792e-32
GO:0006916	anti-apoptosis	485	1	0	-0.112098	0.00924293	-12.1279	7.51092e-34	1.19838e-29
GO:0007165	signal transduction	2370	1	0	-0.05871	0.00497908	-11.7913	4.32639e-32	5.75233e-28
GO:0008285	negative regulation of cell proliferation	841	1	0	-0.086497	0.00751971	-11.5027	1.27856e-30	1.45711e-26
GO:0044255	cellular lipid metabolic process	352	1	0	-0.116618	0.0107072	-10.8915	1.26493e-27	1.26138e-23
GO:0001525	angiogenesis	471	1	0	-0.101052	0.0096085	-10.5169	7.22065e-26	6.40034e-22
GO:0043066	negative regulation of apoptotic process	649	1	0	-0.0865717	0.00851942	-10.1617	2.93942e-24	2.34493e-20
GO:0007411	axon guidance	900	1	0	-0.0755245	0.00749149	-10.0814	6.67823e-24	4.84326e-20
GO:0006928	cellular component movement	238	1	0	-0.121626	0.0128479	-9.46655	2.89236e-21	1.92283e-17
GO:0030335	positive regulation of cell migration	255	1	0	-0.118128	0.0125055	-9.44608	3.51743e-21	2.1585e-17
GO:0016477	cell migration	289	1	0	-0.112123	0.0119067	-9.41677	4.65181e-21	2.65072e-17
GO:0008360	regulation of cell shape	254	1	0	-0.117231	0.0125526	-9.33924	9.70271e-21	5.16025e-17
GO:0034329	cell junction assembly	214	1	0	-0.122643	0.0135124	-9.0763	1.1233e-19	5.60076e-16
GO:0045944	positive regulation of transcription from RNA polymerase II promoter	1502	1	0	-0.0554895	0.00621075	-8.93443	4.0928e-19	1.92062e-15
GO:0045893	positive regulation of transcription DNA-dependent	1288	1	0	-0.0581723	0.00662818	-8.77652	1.68609e-18	7.4727e-15
GO:0002576	platelet degranulation	219	1	0	-0.116708	0.013519	-8.6329	5.98175e-18	2.51156e-14
GO:0051897	positive regulation of protein kinase B signaling cascade	135	1	0	-0.139977	0.0164608	-8.50363	1.83755e-17	7.32957e-14
GO:0030036	actin cytoskeleton organization	298	1	0	-0.101569	0.0120102	-8.45687	2.74642e-17	1.04332e-13
GO:0030168	platelet activation	537	1	0	-0.079443	0.00951909	-8.34565	7.08218e-17	2.56811e-13
GO:0000122	negative regulation of transcription from RNA polymerase II promoter	1123	1	0	-0.0588891	0.00706157	-8.33937	7.4688e-17	2.59055e-13
GO:0007155	cell adhesion	1079	1	0	-0.0597317	0.00718028	-8.31885	8.88208e-17	2.95238e-13
GO:0034641	cellular nitrogen compound metabolic process	373	1	0	-0.0914448	0.011025	-8.2943	1.09224e-16	3.48535e-13
GO:0014070	response to organic cyclic compound	220	1	0	-0.112319	0.013614	-8.25029	1.58005e-16	4.84805e-13
GO:0051592	response to calcium ion	134	1	0	-0.136106	0.0166252	-8.18676	2.68354e-16	7.9289e-13
GO:0007179	transforming growth factor beta receptor signaling pathway	191	1	0	-0.116472	0.0144709	-8.04869	8.36834e-16	2.38424e-12
GO:0008284	positive regulation of cell proliferation	809	1	0	-0.06512	0.00812052	-8.01918	1.0645e-15	2.92832e-12
GO:0006917	induction of apoptosis	474	1	0	-0.0800877	0.0100998	-7.92963	2.19802e-15	5.82181e-12
GO:0042981	regulation of apoptotic process	407	1	0	-0.0851068	0.0107376	-7.92605	2.2623e-15	5.82181e-12
GO:0045669	positive regulation of osteoblast differentiation	133	1	0	-0.132702	0.0167837	-7.90658	2.64565e-15	6.59556e-12
GO:0006921	cellular component disassembly involved in apoptotic process	131	1	0	-0.131978	0.0169316	-7.79481	6.45072e-15	1.55942e-11
GO:0043434	response to peptide hormone stimulus	116	1	0	-0.138271	0.0177948	-7.77031	7.82935e-15	1.83703e-11
GO:0042127	regulation of cell proliferation	217	1	0	-0.106256	0.013892	-7.64874	2.02965e-14	4.62618e-11
GO:0034332	adherens junction organization	104	1	0	-0.142518	0.0186612	-7.63714	2.22105e-14	4.92182e-11
GO:0007275	multicellular organismal development	940	1	0	-0.058223	0.00770738	-7.5542	4.21455e-14	9.08696e-11
GO:0006805	xenobiotic metabolic process	262	1	0	-0.0973702	0.0129261	-7.53281	4.96593e-14	1.04252e-10
GO:0008283	cell proliferation	751	1	0	-0.0625668	0.00848182	-7.37658	1.62404e-13	3.32202e-10
GO:0006749	glutathione metabolic process	54	1	0	-0.180236	0.024818	-7.26231	3.80545e-13	7.58954e-10
GO:0042327	positive regulation of phosphorylation	58	1	0	-0.172236	0.0240905	-7.14954	8.70675e-13	1.66874e-09
GO:0045216	cell-cell junction organization	184	1	0	-0.10745	0.0150316	-7.14831	8.78556e-13	1.66874e-09
GO:0001701	in utero embryonic development	425	1	0	-0.0764415	0.0107618	-7.10307	1.22015e-12	2.26368e-09
GO:0007050	cell cycle arrest	364	1	0	-0.0811943	0.0114623	-7.0836	1.40455e-12	2.54656e-09
GO:0043123	positive regulation of I-kappaB kinase/NF-kappaB cascade	345	1	0	-0.0828343	0.0117165	-7.06989	1.55058e-12	2.74885e-09
GO:0006468	protein phosphorylation	979	1	0	-0.0536791	0.00766197	-7.00592	2.45376e-12	4.1979e-09
GO:0001836	release of cytochrome c from mitochondria	57	1	0	-0.170471	0.0243363	-7.00481	2.47321e-12	4.1979e-09
GO:0007264	small GTPase mediated signal transduction	783	1	0	-0.0587873	0.00840586	-6.99361	2.67894e-12	4.45238e-09
GO:0090200	positive regulation of release of cytochrome c from mitochondria	47	1	0	-0.183601	0.0265417	-6.91748	4.59747e-12	7.48501e-09
GO:0043154	negative regulation of cysteine-type endopeptidase activity involved in apoptotic process	158	1	0	-0.108758	0.0161624	-6.72906	1.70762e-11	2.72453e-08
GO:0006979	response to oxidative stress	197	1	0	-0.0994622	0.0148062	-6.71762	1.84712e-11	2.88931e-08
GO:0048661	positive regulation of smooth muscle cell proliferation	94	1	0	-0.133199	0.0199216	-6.68619	2.29058e-11	3.51408e-08
GO:0032331	negative regulation of chondrocyte differentiation	24	1	0	-0.24998	0.0377029	-6.63027	3.35064e-11	5.04338e-08
GO:0001501	skeletal system development	296	1	0	-0.0830689	0.0126269	-6.57875	4.74426e-11	7.00881e-08
GO:0050900	leukocyte migration	286	1	0	-0.0840561	0.0128087	-6.56242	5.29414e-11	7.67896e-08
GO:0043433	negative regulation of sequence-specific DNA binding transcription factor activity	137	1	0	-0.112466	0.0172057	-6.53655	6.29548e-11	8.9683e-08
GO:0055114	oxidation-reduction process	232	1	0	-0.0906561	0.013959	-6.49445	8.3338e-11	1.16637e-07
GO:0051289	protein homotetramerization	117	1	0	-0.118978	0.0183545	-6.48223	9.03759e-11	1.24307e-07
GO:0048011	nerve growth factor receptor signaling pathway	631	1	0	-0.0594517	0.00931835	-6.38006	1.77018e-10	2.3935e-07
GO:0006635	fatty acid beta-oxidation	63	1	0	-0.150651	0.0236657	-6.36578	1.94299e-10	2.58339e-07
GO:0019852	L-ascorbic acid metabolic process	22	1	0	-0.247672	0.0392871	-6.30417	2.8975e-10	3.78934e-07
GO:0061098	positive regulation of protein tyrosine kinase activity	44	1	0	-0.173757	0.0276096	-6.29336	3.10662e-10	3.99729e-07
GO:0006665	sphingolipid metabolic process	139	1	0	-0.108098	0.0172481	-6.26727	3.67428e-10	4.65266e-07
GO:0031397	negative regulation of protein ubiquitination	50	1	0	-0.163706	0.0261443	-6.26161	3.81028e-10	4.74948e-07
GO:0001558	regulation of cell growth	153	1	0	-0.10355	0.0166191	-6.23082	4.6401e-10	5.69486e-07
GO:0030855	epithelial cell differentiation	94	1	0	-0.12571	0.0201939	-6.22515	4.81108e-10	5.81524e-07
GO:0043406	positive regulation of MAP kinase activity	106	1	0	-0.119713	0.0192483	-6.21943	4.98971e-10	5.94115e-07
GO:0006184	GTP catabolic process	381	1	0	-0.0712689	0.0115235	-6.18466	6.2238e-10	7.30157e-07
GO:0048146	positive regulation of fibroblast proliferation	102	1	0	-0.120571	0.0195859	-6.15602	7.45955e-10	8.62448e-07
GO:0044419	interspecies interaction between organisms	823	1	0	-0.0512641	0.00839589	-6.10585	1.02253e-09	1.15039e-06
GO:0001666	response to hypoxia	446	1	0	-0.0661032	0.0108266	-6.10565	1.02385e-09	1.15039e-06
GO:0016044	cellular membrane organization	211	1	0	-0.0893168	0.0146804	-6.0841	1.17151e-09	1.29802e-06
GO:0030879	mammary gland development	61	1	0	-0.14699	0.0241707	-6.08131	1.19208e-09	1.30272e-06
GO:0007219	Notch signaling pathway	311	1	0	-0.0762726	0.0125555	-6.07484	1.24109e-09	1.33795e-06
GO:0042632	cholesterol homeostasis	133	1	0	-0.106823	0.0176809	-6.0417	1.52502e-09	1.62212e-06
GO:0016049	cell growth	113	1	0	-0.11351	0.0188892	-6.00923	1.86406e-09	1.95666e-06
GO:0030148	sphingolipid biosynthetic process	81	1	0	-0.128919	0.0216156	-5.9642	2.45834e-09	2.54695e-06
GO:0043687	post-translational protein modification	394	1	0	-0.0678377	0.0114485	-5.92549	3.11369e-09	3.17344e-06
GO:0001938	positive regulation of endothelial cell proliferation	133	1	0	-0.105146	0.0177492	-5.92397	3.1426e-09	3.17344e-06
GO:0007229	integrin-mediated signaling pathway	174	1	0	-0.0941755	0.0159514	-5.90391	3.54979e-09	3.53983e-06
GO:0009611	response to wounding	145	1	0	-0.100684	0.0171841	-5.85912	4.65329e-09	4.58295e-06
GO:0009306	protein secretion	49	1	0	-0.155488	0.026655	-5.83338	5.43163e-09	5.27981e-06
GO:0031103	axon regeneration	28	1	0	-0.199244	0.0341669	-5.8315	5.49322e-09	5.27981e-06
GO:0045740	positive regulation of DNA replication	89	1	0	-0.121366	0.020926	-5.79974	6.64194e-09	6.3079e-06
GO:0055085	transmembrane transport	990	1	0	-0.0452086	0.00782398	-5.77821	7.55014e-09	7.08607e-06
GO:0030154	cell differentiation	784	1	0	-0.049869	0.00863392	-5.77594	7.65256e-09	7.09869e-06
GO:0044597	daunorubicin metabolic process	16	1	0	-0.271275	0.0473606	-5.72786	1.01707e-08	9.22016e-06
GO:0044598	doxorubicin metabolic process	16	1	0	-0.271275	0.0473606	-5.72786	1.01707e-08	9.22016e-06
GO:0001974	blood vessel remodeling	67	1	0	-0.134568	0.0235191	-5.72163	1.05509e-08	9.45732e-06
GO:0030032	lamellipodium assembly	56	1	0	-0.14421	0.0253246	-5.69446	1.2376e-08	1.09701e-05
GO:0016567	protein ubiquitination	736	1	0	-0.0505604	0.00888437	-5.69094	1.26342e-08	1.10074e-05
GO:0022904	respiratory electron transport chain	163	1	0	-0.093832	0.0164903	-5.69013	1.26942e-08	1.10074e-05
GO:0000186	activation of MAPKK activity	137	1	0	-0.100347	0.0176893	-5.67276	1.40513e-08	1.18359e-05
GO:0006006	glucose metabolic process	209	1	0	-0.0846933	0.014931	-5.67231	1.40884e-08	1.18359e-05
GO:0008584	male gonad development	167	1	0	-0.0926758	0.0163412	-5.6713	1.4172e-08	1.18359e-05
GO:0043065	positive regulation of apoptotic process	476	1	0	-0.0604714	0.0106643	-5.67044	1.4243e-08	1.18359e-05
GO:0045785	positive regulation of cell adhesion	70	1	0	-0.131091	0.0231523	-5.6621	1.49529e-08	1.22977e-05
GO:0030336	negative regulation of cell migration	194	1	0	-0.0870273	0.0153959	-5.65263	1.58012e-08	1.28628e-05
GO:0001570	vasculogenesis	102	1	0	-0.112292	0.0199278	-5.63492	1.75139e-08	1.4113e-05
GO:0045892	negative regulation of transcription DNA-dependent	1101	1	0	-0.042169	0.00750442	-5.61922	1.9182e-08	1.53026e-05
GO:0008629	induction of apoptosis by intracellular signals	126	1	0	-0.102667	0.0183381	-5.59858	2.16111e-08	1.70697e-05
GO:0055086	nucleobase-containing small molecule metabolic process	147	1	0	-0.0961957	0.0172558	-5.5747	2.47961e-08	1.93933e-05
GO:0030195	negative regulation of blood coagulation	27	1	0	-0.193229	0.0348435	-5.54561	2.92925e-08	2.26876e-05
GO:0071407	cellular response to organic cyclic compound	79	1	0	-0.122617	0.0221492	-5.53596	3.09532e-08	2.37434e-05
GO:0045214	sarcomere organization	60	1	0	-0.136363	0.024774	-5.50428	3.7069e-08	2.81638e-05
GO:0006950	response to stress	260	1	0	-0.0753665	0.0137517	-5.48054	4.24036e-08	3.19129e-05
GO:0008354	germ cell migration	25	1	0	-0.198067	0.036162	-5.47721	4.32094e-08	3.22154e-05
GO:0002053	positive regulation of mesenchymal cell proliferation	98	1	0	-0.110943	0.0203882	-5.44153	5.28258e-08	3.90204e-05
GO:0006853	carnitine shuttle	26	1	0	-0.192818	0.0355105	-5.42991	5.63834e-08	4.12661e-05
GO:0071456	cellular response to hypoxia	117	1	0	-0.103094	0.0190066	-5.42411	5.82432e-08	4.22398e-05
GO:0048286	lung alveolus development	94	1	0	-0.112364	0.0207504	-5.41504	6.12745e-08	4.40379e-05
GO:0045454	cell redox homeostasis	108	1	0	-0.106063	0.0196416	-5.39991	6.66737e-08	4.74904e-05
GO:0006919	activation of cysteine-type endopeptidase activity involved in apoptotic process	187	1	0	-0.0849776	0.0157646	-5.3904	7.02999e-08	4.96302e-05
GO:0051591	response to cAMP	120	1	0	-0.101333	0.0188477	-5.3764	7.59907e-08	5.31771e-05
GO:0060070	canonical Wnt receptor signaling pathway	168	1	0	-0.0884867	0.0164703	-5.37248	7.76591e-08	5.38721e-05
GO:0006090	pyruvate metabolic process	53	1	0	-0.140458	0.0261788	-5.36532	8.08043e-08	5.55707e-05
GO:0055072	iron ion homeostasis	55	1	0	-0.138266	0.0257905	-5.36111	8.271e-08	5.63951e-05
GO:0015031	protein transport	871	1	0	-0.0444677	0.00834483	-5.32878	9.88761e-08	6.68465e-05
GO:0043388	positive regulation of DNA binding	54	1	0	-0.138342	0.0260241	-5.31593	1.06112e-07	7.11354e-05
GO:0046320	regulation of fatty acid oxidation	50	1	0	-0.141982	0.0268861	-5.28086	1.28579e-07	8.52776e-05
GO:0048870	cell motility	45	1	0	-0.148237	0.0280763	-5.27977	1.29345e-07	8.52776e-05
GO:0010757	negative regulation of plasminogen activation	13	1	0	-0.281332	0.0533336	-5.27494	1.32798e-07	8.68363e-05
GO:0051260	protein homooligomerization	303	1	0	-0.0684936	0.0130057	-5.26644	1.39092e-07	9.02122e-05
GO:0043588	skin development	110	1	0	-0.102764	0.0196136	-5.2394	1.61099e-07	0.000103643
GO:0015718	monocarboxylic acid transport	17	1	0	-0.230178	0.0440947	-5.22007	1.78853e-07	0.000114145
GO:0030512	negative regulation of transforming growth factor beta receptor signaling pathway	79	1	0	-0.1167	0.0224165	-5.20597	1.92982e-07	0.000122184
GO:0009790	embryo development	258	1	0	-0.0723208	0.013925	-5.19358	2.06292e-07	0.000129583
GO:0051918	negative regulation of fibrinolysis	24	1	0	-0.191303	0.0369767	-5.17361	2.29619e-07	0.000143109
GO:0051017	actin filament bundle assembly	64	1	0	-0.1257	0.0244496	-5.14119	2.72999e-07	0.000168826
GO:0043569	negative regulation of insulin-like growth factor receptor signaling pathway	20	1	0	-0.207259	0.0403883	-5.13166	2.872e-07	0.000176242
GO:0043161	proteasomal ubiquitin-dependent protein catabolic process	163	1	0	-0.0861809	0.0168212	-5.12334	3.00172e-07	0.000182796
GO:0014911	positive regulation of smooth muscle cell migration	39	1	0	-0.153188	0.0299528	-5.1143	3.14912e-07	0.00019032
GO:0000165	MAPK cascade	186	1	0	-0.0815248	0.0159553	-5.10957	3.22899e-07	0.00019368
GO:0035025	positive regulation of Rho protein signal transduction	24	1	0	-0.188808	0.0370132	-5.1011	3.37691e-07	0.000201041
GO:0048013	ephrin receptor signaling pathway	66	1	0	-0.12317	0.0241958	-5.09055	3.57019e-07	0.000210973
GO:0009612	response to mechanical stimulus	99	1	0	-0.104629	0.0205781	-5.0845	3.6859e-07	0.000216209
GO:0022604	regulation of cell morphogenesis	57	1	0	-0.130245	0.0256863	-5.07061	3.96545e-07	0.000230909
GO:0051403	stress-activated MAPK cascade	141	1	0	-0.0904204	0.0178766	-5.05802	4.23629e-07	0.000244893
GO:0042060	wound healing	191	1	0	-0.0798532	0.0158197	-5.04772	4.47118e-07	0.000256612
GO:0007250	activation of NF-kappaB-inducing kinase activity	39	1	0	-0.15116	0.0300323	-5.03324	4.82262e-07	0.000274805
GO:0060742	epithelial cell differentiation involved in prostate gland development	13	1	0	-0.258648	0.0516821	-5.00459	5.59813e-07	0.000316733
GO:0045765	regulation of angiogenesis	54	1	0	-0.131052	0.0263494	-4.97361	6.57184e-07	0.000369205
GO:0048008	platelet-derived growth factor receptor signaling pathway	59	1	0	-0.126003	0.0254476	-4.95149	7.36476e-07	0.000410859
GO:0031954	positive regulation of protein autophosphorylation	33	1	0	-0.15983	0.032295	-4.94907	7.45671e-07	0.000413099
GO:0042326	negative regulation of phosphorylation	44	1	0	-0.141725	0.0286662	-4.944	7.65367e-07	0.000421086
GO:0030449	regulation of complement activation	24	1	0	-0.183211	0.0371157	-4.93621	7.96544e-07	0.000435237
GO:0006595	polyamine metabolic process	34	1	0	-0.157442	0.0319058	-4.93459	8.03211e-07	0.000435895
GO:0007185	transmembrane receptor protein tyrosine phosphatase signaling pathway	28	1	0	-0.170542	0.0346782	-4.91785	8.75018e-07	0.000471656
GO:0015711	organic anion transport	42	1	0	-0.143716	0.0292498	-4.9134	8.95121e-07	0.000476759
GO:0045666	positive regulation of neuron differentiation	143	1	0	-0.0878144	0.0178735	-4.91311	8.96439e-07	0.000476759
GO:0071230	cellular response to amino acid stimulus	77	1	0	-0.112436	0.0229119	-4.90729	9.23421e-07	0.000487857
GO:0048015	phosphatidylinositol-mediated signaling	194	1	0	-0.0774834	0.0158021	-4.90336	9.42123e-07	0.000494463
GO:0007163	establishment or maintenance of cell polarity	63	1	0	-0.121633	0.0248378	-4.89711	9.72548e-07	0.000507095
GO:0014912	negative regulation of smooth muscle cell migration	22	1	0	-0.188251	0.0386651	-4.86876	1.12299e-06	0.000581734
GO:0009636	response to toxin	146	1	0	-0.0864001	0.0177567	-4.86578	1.14004e-06	0.000586759
GO:0043524	negative regulation of neuron apoptotic process	192	1	0	-0.0769873	0.0159057	-4.84023	1.29687e-06	0.000663193
GO:0034446	substrate adhesion-dependent cell spreading	59	1	0	-0.123522	0.0255692	-4.83088	1.35928e-06	0.000690684
GO:0045176	apical protein localization	25	1	0	-0.176364	0.0365284	-4.82814	1.37814e-06	0.000695836
GO:0006767	water-soluble vitamin metabolic process	122	1	0	-0.0921815	0.0191223	-4.82063	1.43104e-06	0.00071703
GO:0032092	positive regulation of protein binding	89	1	0	-0.104585	0.0216997	-4.81965	1.4381e-06	0.00071703
GO:0006099	tricarboxylic acid cycle	60	1	0	-0.122246	0.0254196	-4.80911	1.51603e-06	0.000751195
GO:0034138	toll-like receptor 3 signaling pathway	164	1	0	-0.0815572	0.0169815	-4.80271	1.56532e-06	0.000770826
GO:0016266	O-glycan processing	135	1	0	-0.0882132	0.0183726	-4.80135	1.57603e-06	0.000771339
GO:0008624	induction of apoptosis by extracellular signals	319	1	0	-0.0619736	0.0129289	-4.79342	1.63963e-06	0.000797577
GO:0031175	neuron projection development	117	1	0	-0.0931829	0.0194743	-4.78492	1.71057e-06	0.000827042
GO:0042730	fibrinolysis	32	1	0	-0.157293	0.0328908	-4.78229	1.7331e-06	0.000832887
GO:2000379	positive regulation of reactive oxygen species metabolic process	53	1	0	-0.127765	0.0267557	-4.77524	1.79489e-06	0.000857414
GO:0071681	cellular response to indole-3-methanol	14	1	0	-0.231511	0.048616	-4.76203	1.91658e-06	0.000910094
GO:0008210	estrogen metabolic process	28	1	0	-0.16565	0.0348366	-4.75505	1.98393e-06	0.000933098
GO:0016337	cell-cell adhesion	195	1	0	-0.0753872	0.0158556	-4.7546	1.98841e-06	0.000933098
GO:0032869	cellular response to insulin stimulus	158	1	0	-0.0820585	0.0172746	-4.75023	2.03184e-06	0.0009479
GO:0050727	regulation of inflammatory response	72	1	0	-0.112444	0.0236901	-4.74644	2.07027e-06	0.000960216
GO:0043280	positive regulation of cysteine-type endopeptidase activity involved in apoptotic process	64	1	0	-0.117709	0.0248411	-4.73848	2.15329e-06	0.000992947
GO:0071395	cellular response to jasmonic acid stimulus	9	1	0	-0.345289	0.0729792	-4.73133	2.2305e-06	0.00102174
GO:0035666	TRIF-dependent toll-like receptor signaling pathway	158	1	0	-0.081778	0.0172879	-4.73035	2.24134e-06	0.00102174
GO:0071277	cellular response to calcium ion	67	1	0	-0.115133	0.0244126	-4.71611	2.40392e-06	0.00108749
GO:0030199	collagen fibril organization	92	1	0	-0.1014	0.0215061	-4.71493	2.41795e-06	0.00108749
GO:0006986	response to unfolded protein	103	1	0	-0.0969018	0.0205552	-4.71421	2.42647e-06	0.00108749
GO:0051272	positive regulation of cellular component movement	36	1	0	-0.147591	0.0314086	-4.69908	2.61341e-06	0.00116473
GO:0008633	activation of pro-apoptotic gene products	76	1	0	-0.109093	0.0232327	-4.69567	2.65735e-06	0.00117773
GO:0042271	susceptibility to natural killer cell mediated cytotoxicity	17	1	0	-0.205234	0.0438013	-4.68556	2.79196e-06	0.0012291
GO:0043536	positive regulation of blood vessel endothelial cell migration	42	1	0	-0.138211	0.0295029	-4.68467	2.80408e-06	0.0012291
GO:0043117	positive regulation of vascular permeability	11	1	0	-0.264748	0.0566015	-4.6774	2.90538e-06	0.00126655
GO:0045786	negative regulation of cell cycle	85	1	0	-0.103881	0.0222386	-4.67123	2.99407e-06	0.00129812
GO:0060389	pathway-restricted SMAD protein phosphorylation	24	1	0	-0.174064	0.0373452	-4.66096	3.14737e-06	0.00135468
GO:0030033	microvillus assembly	12	1	0	-0.24781	0.0531755	-4.66023	3.15849e-06	0.00135468
GO:0034097	response to cytokine stimulus	144	1	0	-0.0838254	0.0180029	-4.65623	3.2206e-06	0.00137393
GO:0009083	branched-chain amino acid catabolic process	43	1	0	-0.136163	0.0292576	-4.65393	3.25671e-06	0.00138194
GO:0071229	cellular response to acid	13	1	0	-0.235014	0.0505661	-4.64767	3.35713e-06	0.00141702
GO:0048711	positive regulation of astrocyte differentiation	21	1	0	-0.184123	0.0396535	-4.64329	3.42908e-06	0.00143977
GO:0035246	peptidyl-arginine N-methylation	12	1	0	-0.24635	0.0531033	-4.63908	3.4996e-06	0.00145538
GO:0014823	response to activity	68	1	0	-0.112942	0.0243475	-4.63873	3.50561e-06	0.00145538
GO:0050921	positive regulation of chemotaxis	22	1	0	-0.18011	0.0388351	-4.63782	3.52098e-06	0.00145538
GO:0031100	organ regeneration	117	1	0	-0.0906751	0.0196002	-4.62624	3.72364e-06	0.00153121
GO:0008206	bile acid metabolic process	76	1	0	-0.107568	0.0233129	-4.61407	3.9486e-06	0.00161539
GO:0030307	positive regulation of cell growth	136	1	0	-0.085058	0.0184598	-4.60774	4.0706e-06	0.00165681
GO:0071276	cellular response to cadmium ion	19	1	0	-0.191132	0.041552	-4.59984	4.22815e-06	0.0017122
GO:0002224	toll-like receptor signaling pathway	182	1	0	-0.0753914	0.0164073	-4.595	4.32742e-06	0.00174355
GO:0007568	aging	240	1	0	-0.0672157	0.0146498	-4.58816	4.47173e-06	0.00179264
GO:0010761	fibroblast migration	22	1	0	-0.17823	0.0388835	-4.58369	4.56839e-06	0.00182223
GO:0034130	toll-like receptor 1 signaling pathway	173	1	0	-0.0766393	0.0167657	-4.57119	4.84952e-06	0.00192474
GO:0043583	ear development	29	1	0	-0.157683	0.0345297	-4.5666	4.95699e-06	0.0019511
GO:0007566	embryo implantation	87	1	0	-0.101039	0.0221316	-4.5654	4.98541e-06	0.0019511
GO:0006879	cellular iron ion homeostasis	153	1	0	-0.0804803	0.017629	-4.56524	4.9893e-06	0.0019511
GO:0030509	BMP signaling pathway	121	1	0	-0.0883186	0.0193945	-4.55381	5.26834e-06	0.00205017
GO:0045768	positive regulation of anti-apoptosis	120	1	0	-0.0884814	0.0194663	-4.54536	5.48402e-06	0.00212374
GO:0042593	glucose homeostasis	144	1	0	-0.0821456	0.0180855	-4.54207	5.57035e-06	0.00214675
GO:0042246	tissue regeneration	49	1	0	-0.126595	0.0278839	-4.54009	5.62307e-06	0.00215665
GO:0030224	monocyte differentiation	34	1	0	-0.146475	0.0323683	-4.52526	6.03204e-06	0.00230243
GO:0051491	positive regulation of filopodium assembly	42	1	0	-0.134184	0.0297024	-4.51761	6.25406e-06	0.00236276
GO:0007507	heart development	364	1	0	-0.0557712	0.0123473	-4.51686	6.27625e-06	0.00236276
GO:0033148	positive regulation of intracellular estrogen receptor signaling pathway	35	1	0	-0.144516	0.0319954	-4.51677	6.27893e-06	0.00236276
GO:0034142	toll-like receptor 4 signaling pathway	184	1	0	-0.0739402	0.0163864	-4.51228	6.4134e-06	0.00240203
GO:2001244	positive regulation of intrinsic apoptotic signaling pathway	41	1	0	-0.135261	0.0300062	-4.50777	6.55132e-06	0.00244222
GO:0048662	negative regulation of smooth muscle cell proliferation	47	1	0	-0.127832	0.0284033	-4.50061	6.77587e-06	0.00251418
GO:0002755	MyD88-dependent toll-like receptor signaling pathway	186	1	0	-0.0734325	0.0163226	-4.49882	6.83333e-06	0.00252376
GO:0007173	epidermal growth factor receptor signaling pathway	395	1	0	-0.0536692	0.0119376	-4.49583	6.93006e-06	0.00254603
GO:0016197	endosomal transport	108	1	0	-0.0914873	0.0203532	-4.49499	6.95745e-06	0.00254603
GO:0048024	regulation of nuclear mRNA splicing via spliceosome	19	1	0	-0.186615	0.0416318	-4.48252	7.37677e-06	0.00268715
GO:0001655	urogenital system development	36	1	0	-0.141754	0.0316814	-4.47437	7.66353e-06	0.00277892
GO:0031581	hemidesmosome assembly	35	1	0	-0.143299	0.0320538	-4.47057	7.8013e-06	0.00281608
GO:0043627	response to estrogen stimulus	150	1	0	-0.0796918	0.0178421	-4.46651	7.95048e-06	0.00285391
GO:0006309	apoptotic DNA fragmentation	53	1	0	-0.121045	0.0271051	-4.46578	7.97766e-06	0.00285391
GO:0002756	MyD88-independent toll-like receptor signaling pathway	164	1	0	-0.0767895	0.0172088	-4.46223	8.11102e-06	0.00288026
GO:0007044	cell-substrate junction assembly	13	1	0	-0.224269	0.0502631	-4.4619	8.12352e-06	0.00288026
GO:0090240	positive regulation of histone H4 acetylation	10	1	0	-0.264638	0.0593524	-4.45876	8.24366e-06	0.0028971
GO:0002329	pre-B cell differentiation	10	1	0	-0.264638	0.0593524	-4.45876	8.24366e-06	0.0028971
GO:0001649	osteoblast differentiation	94	1	0	-0.0959333	0.0215637	-4.44883	8.63399e-06	0.00301499
GO:0007049	cell cycle	591	1	0	-0.0447989	0.0100738	-4.44707	8.70508e-06	0.00301499
GO:0010909	positive regulation of heparan sulfate proteoglycan biosynthetic process	10	1	0	-0.263536	0.059269	-4.44645	8.73029e-06	0.00301499
GO:0044334	canonical Wnt receptor signaling pathway involved in positive regulation of epithelial to mesenchymal transition	10	1	0	-0.263536	0.059269	-4.44645	8.73029e-06	0.00301499
GO:0043410	positive regulation of MAPK cascade	170	1	0	-0.0754373	0.0169697	-4.44542	8.77215e-06	0.00301639
GO:0034134	toll-like receptor 2 signaling pathway	176	1	0	-0.0743535	0.0167319	-4.44381	8.83783e-06	0.00302593
GO:0042026	protein refolding	14	1	0	-0.214357	0.0482936	-4.43862	9.0536e-06	0.00308656
GO:0006534	cysteine metabolic process	11	1	0	-0.245647	0.0554263	-4.43195	9.33831e-06	0.00317008
GO:0043206	fibril organization	26	1	0	-0.16074	0.0363343	-4.42391	9.69287e-06	0.0032765
GO:0019432	triglyceride biosynthetic process	92	1	0	-0.096293	0.0217762	-4.42194	9.78165e-06	0.00329256
GO:0009267	cellular response to starvation	54	1	0	-0.11904	0.026963	-4.41494	1.0104e-05	0.00338677
GO:0000902	cell morphogenesis	110	1	0	-0.0894853	0.0202735	-4.41391	1.01518e-05	0.00338763
GO:0048010	vascular endothelial growth factor receptor signaling pathway	74	1	0	-0.104899	0.0237702	-4.41307	1.01915e-05	0.00338763
GO:0034614	cellular response to reactive oxygen species	38	1	0	-0.136804	0.0310845	-4.40103	1.07738e-05	0.00356634
GO:0006766	vitamin metabolic process	131	1	0	-0.0831055	0.0189063	-4.39565	1.1044e-05	0.00364066
GO:0007265	Ras protein signal transduction	191	1	0	-0.0712274	0.0162126	-4.39334	1.11621e-05	0.00366402
GO:0001676	long-chain fatty acid metabolic process	24	1	0	-0.165297	0.0376381	-4.39175	1.12442e-05	0.00366402
GO:0043403	skeletal muscle tissue regeneration	14	1	0	-0.211962	0.0482752	-4.3907	1.12986e-05	0.00366402
GO:0021517	ventral spinal cord development	14	1	0	-0.211962	0.0482752	-4.3907	1.12986e-05	0.00366402
GO:0006081	cellular aldehyde metabolic process	22	1	0	-0.171341	0.0390897	-4.38328	1.16907e-05	0.00377584
GO:0060021	palate development	138	1	0	-0.0809136	0.0185346	-4.36553	1.26812e-05	0.00407924
GO:0007589	body fluid secretion	23	1	0	-0.167367	0.0383689	-4.36204	1.28853e-05	0.00412823
GO:0090005	negative regulation of establishment of protein localization to plasma membrane	15	1	0	-0.203318	0.0466298	-4.36025	1.29911e-05	0.0041455
GO:0045766	positive regulation of angiogenesis	173	1	0	-0.0736916	0.0169074	-4.35855	1.30928e-05	0.00416129
GO:0060056	mammary gland involution	30	1	0	-0.149442	0.0343099	-4.35565	1.32675e-05	0.0042001
GO:0001959	regulation of cytokine-mediated signaling pathway	11	1	0	-0.239739	0.055153	-4.3468	1.3814e-05	0.00435581
GO:0030308	negative regulation of cell growth	286	1	0	-0.0597133	0.0137405	-4.34578	1.38783e-05	0.00435884
GO:0048660	regulation of smooth muscle cell proliferation	11	1	0	-0.238787	0.055113	-4.33268	1.47306e-05	0.00459927
GO:2001141	regulation of RNA biosynthetic process	15	1	0	-0.202036	0.0466353	-4.33225	1.47591e-05	0.00459927
GO:0017148	negative regulation of translation	76	1	0	-0.102075	0.0236134	-4.32275	1.54096e-05	0.00478329
GO:0055015	ventricular cardiac muscle cell development	22	1	0	-0.169031	0.0391692	-4.31541	1.5931e-05	0.00492598
GO:0008063	Toll signaling pathway	184	1	0	-0.071234	0.0165153	-4.31321	1.60905e-05	0.00495608
GO:0008298	intracellular mRNA localization	10	1	0	-0.252189	0.0584985	-4.31104	1.62489e-05	0.00498562
GO:0030522	intracellular receptor mediated signaling pathway	115	1	0	-0.0861455	0.0200062	-4.30594	1.66281e-05	0.00508244
GO:0044267	cellular protein metabolic process	867	1	0	-0.0369001	0.00857175	-4.30485	1.67102e-05	0.00508803
GO:0048705	skeletal system morphogenesis	72	1	0	-0.103861	0.0241553	-4.29974	1.70998e-05	0.00517517
GO:0014068	positive regulation of phosphatidylinositol 3-kinase cascade	110	1	0	-0.0875952	0.0203746	-4.29924	1.71387e-05	0.00517517
GO:0006897	endocytosis	304	1	0	-0.0576716	0.0134165	-4.29856	1.7191e-05	0.00517517
GO:0051146	striated muscle cell differentiation	12	1	0	-0.224668	0.0523294	-4.29335	1.75998e-05	0.00527833
GO:0071294	cellular response to zinc ion	18	1	0	-0.183426	0.0428417	-4.28148	1.85654e-05	0.00552766
GO:0014032	neural crest cell development	35	1	0	-0.138314	0.0323057	-4.28143	1.85698e-05	0.00552766
GO:0033327	Leydig cell differentiation	27	1	0	-0.153792	0.0359533	-4.27756	1.88952e-05	0.00560361
GO:0046697	decidualization	39	1	0	-0.132232	0.0309255	-4.27582	1.90437e-05	0.00562367
GO:0032868	response to insulin stimulus	131	1	0	-0.0812409	0.0190032	-4.27512	1.91038e-05	0.00562367
GO:0045987	positive regulation of smooth muscle contraction	27	1	0	-0.153579	0.0359631	-4.27046	1.95074e-05	0.00572136
GO:0006633	fatty acid biosynthetic process	98	1	0	-0.0912282	0.0213754	-4.2679	1.97322e-05	0.0057661
GO:0006629	lipid metabolic process	316	1	0	-0.0563136	0.013218	-4.26038	2.0408e-05	0.00594183
GO:0045921	positive regulation of exocytosis	31	1	0	-0.144535	0.0339909	-4.25217	2.11713e-05	0.00614163
GO:0001843	neural tube closure	121	1	0	-0.0834918	0.0196468	-4.24964	2.14111e-05	0.0061887
GO:0051048	negative regulation of secretion	12	1	0	-0.22182	0.05227	-4.24374	2.19826e-05	0.00633094
GO:0048839	inner ear development	65	1	0	-0.107016	0.025232	-4.24128	2.22249e-05	0.0063777
GO:0010811	positive regulation of cell-substrate adhesion	65	1	0	-0.106948	0.0252359	-4.23792	2.25596e-05	0.00645054
GO:0006750	glutathione biosynthetic process	30	1	0	-0.145925	0.0344808	-4.23207	2.31547e-05	0.00659707
GO:0043129	surfactant homeostasis	24	1	0	-0.16005	0.037848	-4.22874	2.35e-05	0.00667162
GO:0001578	microtubule bundle formation	48	1	0	-0.120395	0.0285148	-4.22218	2.41952e-05	0.00684462
GO:0006195	purine nucleotide catabolic process	21	1	0	-0.169143	0.0400853	-4.21959	2.44749e-05	0.00689927
GO:0010613	positive regulation of cardiac muscle hypertrophy	35	1	0	-0.136632	0.0323952	-4.21766	2.46851e-05	0.00693404
GO:0001837	epithelial to mesenchymal transition	72	1	0	-0.102178	0.0242518	-4.2132	2.51777e-05	0.00702294
GO:0046686	response to cadmium ion	54	1	0	-0.114643	0.027212	-4.21295	2.52052e-05	0.00702294
GO:0045542	positive regulation of cholesterol biosynthetic process	17	1	0	-0.185487	0.0440334	-4.21241	2.52657e-05	0.00702294
GO:0043525	positive regulation of neuron apoptotic process	113	1	0	-0.0851477	0.0202356	-4.20781	2.57859e-05	0.00714264
GO:0034392	negative regulation of smooth muscle cell apoptotic process	12	1	0	-0.219626	0.052231	-4.2049	2.61192e-05	0.00720203
GO:0060054	positive regulation of epithelial cell proliferation involved in wound healing	12	1	0	-0.219597	0.0522305	-4.20437	2.61808e-05	0.00720203
GO:0000096	sulfur amino acid metabolic process	55	1	0	-0.113558	0.0270271	-4.20164	2.64986e-05	0.0072644
GO:0008150	biological_process	1231	1	0	-0.0309181	0.00737625	-4.19157	2.77033e-05	0.00756864
GO:0033673	negative regulation of kinase activity	20	1	0	-0.171599	0.0409854	-4.18684	2.8286e-05	0.00769037
GO:0010595	positive regulation of endothelial cell migration	92	1	0	-0.0921298	0.0220069	-4.1864	2.83416e-05	0.00769037
GO:0001306	age-dependent response to oxidative stress	8	1	0	-0.286608	0.0685513	-4.18093	2.9032e-05	0.00785098
GO:0014834	satellite cell maintenance involved in skeletal muscle regeneration	7	1	0	-0.345221	0.0827241	-4.17316	3.004e-05	0.00809614
GO:0002011	morphogenesis of an epithelial sheet	17	1	0	-0.18344	0.0440815	-4.16138	3.16323e-05	0.00849658
GO:0007519	skeletal muscle tissue development	116	1	0	-0.083476	0.0200643	-4.16043	3.17648e-05	0.00850353
GO:0034205	beta-amyloid formation	10	1	0	-0.240648	0.0578832	-4.15748	3.2178e-05	0.00858533
GO:0035767	endothelial cell chemotaxis	13	1	0	-0.207954	0.0500771	-4.15267	3.2862e-05	0.00873861
GO:0050427	3'-phosphoadenosine 5'-phosphosulfate metabolic process	28	1	0	-0.147754	0.0355946	-4.15102	3.30998e-05	0.00877259
GO:0060370	susceptibility to T cell mediated cytotoxicity	11	1	0	-0.226966	0.0547113	-4.14843	3.34759e-05	0.0088429
GO:0045022	early endosome to late endosome transport	37	1	0	-0.131704	0.0317779	-4.14451	3.40543e-05	0.008966
GO:0090307	spindle assembly involved in mitosis	18	1	0	-0.177988	0.0429874	-4.14046	3.46611e-05	0.00909573
GO:0006200	ATP catabolic process	174	1	0	-0.0703938	0.0170214	-4.1356	3.54031e-05	0.00926001
GO:0001953	negative regulation of cell-matrix adhesion	31	1	0	-0.141242	0.0341619	-4.13449	3.5574e-05	0.00927429
GO:0061045	negative regulation of wound healing	14	1	0	-0.199567	0.0482855	-4.13306	3.57958e-05	0.00930171
GO:0002244	hemopoietic progenitor cell differentiation	34	1	0	-0.1359	0.0329073	-4.12977	3.6313e-05	0.00940547
GO:0030521	androgen receptor signaling pathway	128	1	0	-0.0796997	0.0193056	-4.12832	3.65421e-05	0.00943419
GO:0071363	cellular response to growth factor stimulus	107	1	0	-0.0855669	0.0207689	-4.11996	3.78946e-05	0.00975181
GO:0006418	tRNA aminoacylation for protein translation	90	1	0	-0.0917319	0.0222718	-4.11875	3.80936e-05	0.00977149
GO:0035338	long-chain fatty-acyl-CoA biosynthetic process	44	1	0	-0.122096	0.029678	-4.11404	3.888e-05	0.00994126
GO:0050650	chondroitin sulfate proteoglycan biosynthetic process	10	1	0	-0.236755	0.0577146	-4.10216	4.09304e-05	0.0104321
GO:0032873	negative regulation of stress-activated MAPK cascade	10	1	0	-0.236669	0.0577111	-4.10092	4.11506e-05	0.0104548
GO:0060571	morphogenesis of an epithelial fold	16	1	0	-0.185977	0.0453754	-4.09863	4.15608e-05	0.0105255
GO:0033690	positive regulation of osteoblast proliferation	13	1	0	-0.20518	0.050077	-4.0973	4.18005e-05	0.0105527
GO:0030194	positive regulation of blood coagulation	32	1	0	-0.138291	0.0337837	-4.09343	4.2503e-05	0.0106807
GO:0021940	positive regulation of cerebellar granule cell precursor proliferation	7	1	0	-0.319449	0.0780519	-4.09278	4.26232e-05	0.0106807
GO:0044257	cellular protein catabolic process	12	1	0	-0.213384	0.0521446	-4.09215	4.2739e-05	0.0106807
GO:0019344	cysteine biosynthetic process	7	1	0	-0.319159	0.0780036	-4.09159	4.2843e-05	0.0106807
GO:0035264	multicellular organism growth	105	1	0	-0.085701	0.0209572	-4.08933	4.3262e-05	0.0107516
GO:0042149	cellular response to glucose starvation	28	1	0	-0.145903	0.0356892	-4.08815	4.34831e-05	0.0107729
GO:0015949	nucleobase-containing small molecule interconversion	38	1	0	-0.128643	0.031532	-4.07976	4.50821e-05	0.0111345
GO:0010821	regulation of mitochondrion organization	9	1	0	-0.251074	0.0615889	-4.07662	4.56955e-05	0.0112512
GO:0046683	response to organophosphorus	11	1	0	-0.22239	0.0546032	-4.07284	4.64435e-05	0.0113667
GO:0006693	prostaglandin metabolic process	25	1	0	-0.152427	0.0374255	-4.07281	4.64495e-05	0.0113667
GO:0035088	establishment or maintenance of apical/basal cell polarity	10	1	0	-0.234606	0.0576301	-4.07089	4.68338e-05	0.0114257
GO:0090263	positive regulation of canonical Wnt receptor signaling pathway	120	1	0	-0.080792	0.0198748	-4.06506	4.80204e-05	0.0116794
GO:0007289	spermatid nucleus differentiation	13	1	0	-0.203544	0.0500812	-4.06427	4.8182e-05	0.0116831
GO:0051450	myoblast proliferation	15	1	0	-0.189918	0.0467786	-4.05994	4.90844e-05	0.0118659
GO:0042692	muscle cell differentiation	106	1	0	-0.0847949	0.0209096	-4.05531	5.00674e-05	0.0120669
GO:0030178	negative regulation of Wnt receptor signaling pathway	70	1	0	-0.100184	0.0247125	-4.05399	5.03512e-05	0.0120789
GO:0007016	cytoskeletal anchoring at plasma membrane	30	1	0	-0.140851	0.0347465	-4.05367	5.042e-05	0.0120789
GO:0048102	autophagic cell death	14	1	0	-0.195847	0.0483236	-4.05283	5.06011e-05	0.012086
GO:0031529	ruffle organization	35	1	0	-0.132179	0.0326435	-4.04918	5.1398e-05	0.0122397
GO:0010628	positive regulation of gene expression	251	1	0	-0.0593562	0.0146738	-4.04504	5.23135e-05	0.0124206
GO:0043408	regulation of MAPK cascade	29	1	0	-0.142353	0.0352567	-4.03762	5.39961e-05	0.0127821
GO:0001568	blood vessel development	105	1	0	-0.0847001	0.0210138	-4.03069	5.56135e-05	0.0131111
GO:0010033	response to organic substance	72	1	0	-0.0985836	0.0244635	-4.02982	5.58196e-05	0.0131111
GO:0042475	odontogenesis of dentin-containing tooth	118	1	0	-0.0807649	0.0200431	-4.02957	5.5879e-05	0.0131111
GO:0045600	positive regulation of fat cell differentiation	55	1	0	-0.109784	0.0272522	-4.02844	5.61489e-05	0.0131358
GO:0071347	cellular response to interleukin-1	68	1	0	-0.100637	0.0250445	-4.01831	5.86169e-05	0.0136731
GO:0030705	cytoskeleton-dependent intracellular transport	21	1	0	-0.16203	0.0403687	-4.01374	5.97637e-05	0.0138999
GO:0014916	regulation of lung blood pressure	7	1	0	-0.302612	0.0754307	-4.01179	6.02594e-05	0.0139745
GO:0030968	endoplasmic reticulum unfolded protein response	196	1	0	-0.0653127	0.0162891	-4.0096	6.08225e-05	0.0140642
GO:0033152	immunoglobulin V(D)J recombination	30	1	0	-0.139376	0.034828	-4.00184	6.28524e-05	0.0144634
GO:0001825	blastocyst formation	11	1	0	-0.218199	0.0545278	-4.00162	6.29116e-05	0.0144634
GO:0040008	regulation of growth	119	1	0	-0.0799127	0.0200064	-3.99436	6.48701e-05	0.0148597
GO:0060052	neurofilament cytoskeleton organization	13	1	0	-0.200095	0.0501007	-3.99385	6.5008e-05	0.0148597
GO:0008610	lipid biosynthetic process	32	1	0	-0.135133	0.0339617	-3.97898	6.92121e-05	0.0157755
GO:0030206	chondroitin sulfate biosynthetic process	20	1	0	-0.16413	0.0412729	-3.9767	6.98785e-05	0.015882
GO:0051271	negative regulation of cellular component movement	17	1	0	-0.175774	0.0443022	-3.9676	7.25989e-05	0.0164534
GO:0010870	positive regulation of receptor biosynthetic process	12	1	0	-0.206683	0.0521159	-3.96584	7.31388e-05	0.0165289
GO:0070207	protein homotrimerization	38	1	0	-0.125686	0.0317072	-3.96396	7.37172e-05	0.0166125
GO:0050999	regulation of nitric-oxide synthase activity	46	1	0	-0.11635	0.0293701	-3.9615	7.44813e-05	0.0167374
GO:0051099	positive regulation of binding	17	1	0	-0.175475	0.0443121	-3.95997	7.49597e-05	0.0167956
GO:0072112	glomerular visceral epithelial cell differentiation	16	1	0	-0.180241	0.0455231	-3.95933	7.51613e-05	0.0167956
GO:0009743	response to carbohydrate stimulus	25	1	0	-0.148687	0.0376149	-3.95289	7.72124e-05	0.0172057
GO:0034605	cellular response to heat	50	1	0	-0.112126	0.0284306	-3.94386	8.01791e-05	0.0178171
GO:0006457	protein folding	426	1	0	-0.0463221	0.0117748	-3.93399	8.3547e-05	0.0185139
GO:0046902	regulation of mitochondrial membrane permeability	26	1	0	-0.14557	0.037051	-3.92891	8.5331e-05	0.0188067
GO:0006396	RNA processing	200	1	0	-0.0636702	0.0162069	-3.92858	8.54472e-05	0.0188067
GO:0006284	base-excision repair	66	1	0	-0.100007	0.0254585	-3.92822	8.55755e-05	0.0188067
GO:0051881	regulation of mitochondrial membrane potential	30	1	0	-0.13722	0.0349505	-3.92612	8.63267e-05	0.0189197
GO:0021819	layer formation in cerebral cortex	9	1	0	-0.239225	0.0609438	-3.92535	8.66041e-05	0.0189285
GO:0022027	interkinetic nuclear migration	26	1	0	-0.14541	0.0370597	-3.92368	8.72076e-05	0.0190083
GO:0019221	cytokine-mediated signaling pathway	528	1	0	-0.042114	0.0107408	-3.92093	8.82091e-05	0.0191742
GO:0072593	reactive oxygen species metabolic process	47	1	0	-0.114292	0.0291841	-3.91623	8.99441e-05	0.0194982
GO:0001764	neuron migration	175	1	0	-0.0670927	0.0171397	-3.91446	9.06051e-05	0.0195883
GO:0072139	glomerular parietal epithelial cell differentiation	7	1	0	-0.285306	0.0731147	-3.90217	9.5334e-05	0.0200999
GO:0035630	bone mineralization involved in bone maturation	7	1	0	-0.285306	0.0731147	-3.90217	9.5334e-05	0.0200999
GO:0002581	negative regulation of antigen processing and presentation of peptide or polysaccharide antigen via MHC class II	7	1	0	-0.285306	0.0731147	-3.90217	9.5334e-05	0.0200999
GO:0002605	negative regulation of dendritic cell antigen processing and presentation	7	1	0	-0.285306	0.0731147	-3.90217	9.5334e-05	0.0200999
GO:0010751	negative regulation of nitric oxide mediated signal transduction	7	1	0	-0.285306	0.0731147	-3.90217	9.5334e-05	0.0200999
GO:0010754	negative regulation of cGMP-mediated signaling	7	1	0	-0.285306	0.0731147	-3.90217	9.5334e-05	0.0200999
GO:0043652	engulfment of apoptotic cell	7	1	0	-0.285306	0.0731147	-3.90217	9.5334e-05	0.0200999
GO:0034389	lipid particle organization	7	1	0	-0.285306	0.0731147	-3.90217	9.5334e-05	0.0200999
GO:0046033	AMP metabolic process	6	1	0	-0.4299	0.110181	-3.90177	9.5491e-05	0.0200999
GO:0046039	GTP metabolic process	6	1	0	-0.4299	0.110181	-3.90177	9.5491e-05	0.0200999
GO:0031508	centromeric heterochromatin assembly	8	1	0	-0.256215	0.0656802	-3.90095	9.58145e-05	0.0201149
GO:0006954	inflammatory response	488	1	0	-0.0433515	0.01112	-3.89853	9.67785e-05	0.0202639
GO:0042476	odontogenesis	78	1	0	-0.0929295	0.023843	-3.89755	9.717e-05	0.0202926
GO:0030838	positive regulation of actin filament polymerization	52	1	0	-0.109289	0.0280561	-3.89537	9.80501e-05	0.020423
GO:0030104	water homeostasis	14	1	0	-0.188625	0.048444	-3.89367	9.87397e-05	0.0204959
GO:0000226	microtubule cytoskeleton organization	142	1	0	-0.0727965	0.0186982	-3.89324	9.8914e-05	0.0204959
GO:0046882	negative regulation of follicle-stimulating hormone secretion	8	1	0	-0.255229	0.0656083	-3.89019	0.000100167	0.0207017
GO:0048741	skeletal muscle fiber development	23	1	0	-0.151839	0.0390499	-3.88832	0.000100941	0.0207735
GO:0042986	positive regulation of amyloid precursor protein biosynthetic process	8	1	0	-0.254996	0.0655915	-3.88763	0.000101228	0.0207735
GO:0006112	energy reserve metabolic process	262	1	0	-0.056367	0.0144997	-3.88747	0.000101296	0.0207735
GO:0060749	mammary gland alveolus development	44	1	0	-0.116641	0.0300101	-3.88671	0.000101611	0.0207848
GO:0046677	response to antibiotic	64	1	0	-0.10036	0.0258295	-3.8855	0.000102119	0.0208354
GO:0010951	negative regulation of endopeptidase activity	113	1	0	-0.0796926	0.0205405	-3.87978	0.000104553	0.0212774
GO:0046209	nitric oxide metabolic process	35	1	0	-0.127556	0.0329186	-3.87488	0.000106676	0.0216345
GO:0045087	innate immune response	666	1	0	-0.0376776	0.00972552	-3.8741	0.000107021	0.0216345
GO:0033603	positive regulation of dopamine secretion	13	1	0	-0.194315	0.0501659	-3.87345	0.000107306	0.0216345
GO:0071109	superior temporal gyrus development	9	1	0	-0.235404	0.0607767	-3.87325	0.000107392	0.0216345
GO:0001889	liver development	190	1	0	-0.0642637	0.0165948	-3.87252	0.000107714	0.0216447
GO:0010887	negative regulation of cholesterol storage	19	1	0	-0.163932	0.0423521	-3.87068	0.000108531	0.0216987
GO:0032008	positive regulation of TOR signaling cascade	28	1	0	-0.139494	0.0360407	-3.87045	0.000108636	0.0216987
GO:0006464	cellular protein modification process	249	1	0	-0.0573676	0.0148233	-3.87008	0.000108799	0.0216987
GO:0044319	wound healing spreading of cells	6	1	0	-0.345187	0.0893374	-3.86386	0.000111609	0.0219844
GO:0042178	xenobiotic catabolic process	6	1	0	-0.345187	0.0893374	-3.86386	0.000111609	0.0219844
GO:0032597	B cell receptor transport into membrane raft	6	1	0	-0.345187	0.0893374	-3.86386	0.000111609	0.0219844
GO:0032600	chemokine receptor transport out of membrane raft	6	1	0	-0.345187	0.0893374	-3.86386	0.000111609	0.0219844
GO:0032913	negative regulation of transforming growth factor beta3 production	6	1	0	-0.345187	0.0893374	-3.86386	0.000111609	0.0219844
GO:0043086	negative regulation of catalytic activity	54	1	0	-0.106919	0.0276817	-3.86244	0.00011226	0.0220581
GO:0046827	positive regulation of protein export from nucleus	30	1	0	-0.13529	0.0350636	-3.85841	0.000114128	0.0223701
GO:0022038	corpus callosum development	16	1	0	-0.175875	0.0456603	-3.85181	0.000117246	0.0229249
GO:0018242	protein O-linked glycosylation via serine	11	1	0	-0.208922	0.0544415	-3.83755	0.000124267	0.0241791
GO:0018243	protein O-linked glycosylation via threonine	11	1	0	-0.208922	0.0544415	-3.83755	0.000124267	0.0241791
GO:0010510	regulation of acetyl-CoA biosynthetic process from pyruvate	30	1	0	-0.134577	0.0351063	-3.83342	0.000126372	0.0245123
GO:0060325	face morphogenesis	79	1	0	-0.0912142	0.0237971	-3.83299	0.000126594	0.0245123
GO:0032364	oxygen homeostasis	15	1	0	-0.179977	0.0470219	-3.82752	0.000129442	0.0250032
GO:0060154	cellular process regulating host cell cycle in response to virus	14	1	0	-0.185628	0.0485122	-3.82642	0.00013002	0.0250541
GO:0019216	regulation of lipid metabolic process	30	1	0	-0.134194	0.0351294	-3.81999	0.000133459	0.0256444
GO:0009968	negative regulation of signal transduction	43	1	0	-0.116081	0.0303918	-3.81949	0.000133726	0.0256444
GO:0043320	natural killer cell degranulation	8	1	0	-0.248921	0.0651816	-3.81889	0.000134054	0.0256456
GO:0000303	response to superoxide	10	1	0	-0.217925	0.0571822	-3.81105	0.000138376	0.0263792
GO:0003085	negative regulation of systemic arterial blood pressure	9	1	0	-0.230961	0.060608	-3.81074	0.00013855	0.0263792
GO:0070886	positive regulation of calcineurin-NFAT signaling cascade	8	1	0	-0.247351	0.0650842	-3.80048	0.000144416	0.0273006
GO:0003104	positive regulation of glomerular filtration	8	1	0	-0.247351	0.0650842	-3.80048	0.000144416	0.0273006
GO:2000768	positive regulation of nephron tubule epithelial cell differentiation	8	1	0	-0.247351	0.0650842	-3.80048	0.000144416	0.0273006
GO:0000098	sulfur amino acid catabolic process	12	1	0	-0.198066	0.0521614	-3.79718	0.000146349	0.0276007
GO:0046903	secretion	14	1	0	-0.183987	0.0485541	-3.78932	0.000151061	0.028422
GO:0046326	positive regulation of glucose import	72	1	0	-0.0936905	0.0247646	-3.78324	0.000154798	0.0290138
GO:0071333	cellular response to glucose stimulus	47	1	0	-0.11116	0.0293838	-3.78303	0.000154933	0.0290138
GO:0003183	mitral valve morphogenesis	9	1	0	-0.228465	0.0605252	-3.77471	0.000160192	0.02984
GO:0035051	cardiac cell differentiation	13	1	0	-0.189662	0.050248	-3.77452	0.000160313	0.02984
GO:0042574	retinal metabolic process	22	1	0	-0.150884	0.0399768	-3.77428	0.000160467	0.02984
GO:2000008	regulation of protein localization to cell surface	6	1	0	-0.315399	0.0835834	-3.77346	0.000160998	0.0298687
GO:0051056	regulation of small GTPase mediated signal transduction	411	1	0	-0.0453539	0.0120226	-3.77238	0.000161698	0.0298687
GO:0035624	receptor transactivation	6	1	0	-0.315118	0.0835346	-3.77231	0.000161745	0.0298687
GO:0071542	dopaminergic neuron differentiation	22	1	0	-0.150458	0.0399997	-3.76148	0.000168908	0.0311195
GO:0043149	stress fiber assembly	25	1	0	-0.142648	0.0379486	-3.75899	0.000170598	0.0313585
GO:0048679	regulation of axon regeneration	7	1	0	-0.267342	0.0711751	-3.75611	0.000172572	0.0316483
GO:0016055	Wnt receptor signaling pathway	367	1	0	-0.047398	0.0126297	-3.75289	0.000174806	0.0319846
GO:0043552	positive regulation of phosphatidylinositol 3-kinase activity	53	1	0	-0.105192	0.0280525	-3.74983	0.000176957	0.0323039
GO:0006144	purine nucleobase metabolic process	67	1	0	-0.0956909	0.0255391	-3.74684	0.000179079	0.0326167
GO:0000086	G2/M transition of mitotic cell cycle	288	1	0	-0.0524666	0.0140077	-3.74555	0.000179998	0.0327094
GO:0031077	post-embryonic camera-type eye development	9	1	0	-0.226432	0.0604643	-3.74489	0.000180472	0.0327209
GO:0032026	response to magnesium ion	24	1	0	-0.144527	0.0386231	-3.74197	0.000182581	0.0330283
GO:0048260	positive regulation of receptor-mediated endocytosis	32	1	0	-0.128545	0.0343606	-3.74106	0.000183245	0.0330734
GO:2001237	negative regulation of extrinsic apoptotic signaling pathway	33	1	0	-0.126875	0.0339425	-3.73794	0.000185536	0.0333501
GO:0050775	positive regulation of dendrite morphogenesis	33	1	0	-0.126872	0.0339427	-3.73783	0.000185614	0.0333501
GO:0001937	negative regulation of endothelial cell proliferation	77	1	0	-0.0902413	0.024164	-3.73454	0.000188061	0.0337138
GO:0009749	response to glucose stimulus	178	1	0	-0.0640429	0.0171524	-3.73376	0.000188641	0.0337168
GO:2000727	positive regulation of cardiac muscle cell differentiation	15	1	0	-0.17603	0.0471503	-3.73339	0.000188923	0.0337168
GO:0040037	negative regulation of fibroblast growth factor receptor signaling pathway	24	1	0	-0.144223	0.0386406	-3.73243	0.000189643	0.0337322
GO:0008045	motor axon guidance	41	1	0	-0.116127	0.0311194	-3.73166	0.000190223	0.0337322
GO:0002042	cell migration involved in sprouting angiogenesis	36	1	0	-0.122344	0.0327861	-3.73159	0.000190278	0.0337322
GO:0055093	response to hyperoxia	50	1	0	-0.107233	0.0287438	-3.73063	0.000190998	0.0337848
GO:0015721	bile acid and bile salt transport	31	1	0	-0.129851	0.0348259	-3.72857	0.000192571	0.0339878
GO:0010839	negative regulation of keratinocyte proliferation	16	1	0	-0.170818	0.0458464	-3.72587	0.000194643	0.0342776
GO:0006729	tetrahydrobiopterin biosynthetic process	10	1	0	-0.212434	0.0571166	-3.71931	0.000199771	0.0351031
GO:0007097	nuclear migration	15	1	0	-0.175337	0.0471748	-3.71674	0.000201806	0.0353828
GO:0021670	lateral ventricle development	27	1	0	-0.136949	0.0368532	-3.71608	0.000202338	0.0353983
GO:0032496	response to lipopolysaccharide	303	1	0	-0.0509565	0.0137262	-3.71235	0.000205344	0.0358455
GO:0035148	tube formation	12	1	0	-0.193425	0.0522247	-3.7037	0.000212474	0.0368651
GO:0040007	growth	66	1	0	-0.0953751	0.0257516	-3.70366	0.000212509	0.0368651
GO:0000079	regulation of cyclin-dependent protein kinase activity	104	1	0	-0.0793555	0.0214267	-3.70359	0.000212571	0.0368651
GO:0031585	regulation of inositol 1 4 5-trisphosphate-sensitive calcium-release channel activity	12	1	0	-0.192963	0.0522325	-3.6943	0.000220493	0.0380263
GO:0050731	positive regulation of peptidyl-tyrosine phosphorylation	163	1	0	-0.0658374	0.0178219	-3.69419	0.000220593	0.0380263
GO:0008347	glial cell migration	16	1	0	-0.169549	0.0458976	-3.69407	0.000220696	0.0380263
GO:0007623	circadian rhythm	85	1	0	-0.0858711	0.0232709	-3.69006	0.000224204	0.0385474
GO:0071377	cellular response to glucagon stimulus	90	1	0	-0.0838442	0.0227422	-3.68672	0.000227165	0.0389724
GO:0006543	glutamine catabolic process	12	1	0	-0.192514	0.0522403	-3.68517	0.000228552	0.0390424
GO:0031345	negative regulation of cell projection organization	12	1	0	-0.192514	0.0522403	-3.68517	0.000228552	0.0390424
GO:0031398	positive regulation of protein ubiquitination	89	1	0	-0.0841638	0.0228493	-3.68344	0.000230109	0.0392245
GO:0006626	protein targeting to mitochondrion	98	1	0	-0.0808841	0.0219761	-3.68054	0.000232737	0.0395878
GO:0043508	negative regulation of JUN kinase activity	22	1	0	-0.147729	0.0401508	-3.67936	0.000233821	0.0396799
GO:0042167	heme catabolic process	12	1	0	-0.192206	0.0522459	-3.67887	0.000234273	0.0396799
GO:0071380	cellular response to prostaglandin E stimulus	28	1	0	-0.13378	0.0363856	-3.67672	0.000236253	0.0399306
GO:0008634	negative regulation of survival gene product expression	23	1	0	-0.144936	0.0394285	-3.67591	0.000237002	0.0399724
GO:0051893	regulation of focal adhesion assembly	29	1	0	-0.13166	0.0358873	-3.66871	0.000243775	0.041028
GO:0048754	branching morphogenesis of a tube	66	1	0	-0.0946219	0.0258006	-3.66744	0.000244994	0.0411464
GO:0009791	post-embryonic development	177	1	0	-0.0632114	0.0172439	-3.66572	0.000246646	0.0413368
GO:0010634	positive regulation of epithelial cell migration	43	1	0	-0.112173	0.0306482	-3.66002	0.000252196	0.0421782
GO:0022900	electron transport chain	86	1	0	-0.0848292	0.0232009	-3.6563	0.000255885	0.0427058
GO:0045618	positive regulation of keratinocyte differentiation	21	1	0	-0.149778	0.0409774	-3.65513	0.000257051	0.0428109
GO:0071985	multivesicular body sorting pathway	14	1	0	-0.178068	0.048732	-3.65403	0.000258156	0.0429053
GO:0030511	positive regulation of transforming growth factor beta receptor signaling pathway	53	1	0	-0.10297	0.0281994	-3.65148	0.000260734	0.0431846
GO:0048009	insulin-like growth factor receptor signaling pathway	36	1	0	-0.120221	0.0329256	-3.6513	0.00026092	0.0431846
GO:0008543	fibroblast growth factor receptor signaling pathway	340	1	0	-0.0477434	0.013101	-3.64426	0.000268165	0.044292
GO:0048630	skeletal muscle tissue growth	9	1	0	-0.219691	0.0603039	-3.64306	0.000269415	0.0444064
GO:0042325	regulation of phosphorylation	36	1	0	-0.119969	0.0329424	-3.64178	0.000270761	0.0445363
GO:0007413	axonal fasciculation	32	1	0	-0.125733	0.0345423	-3.63998	0.000272664	0.0447254
GO:0006892	post-Golgi vesicle-mediated transport	112	1	0	-0.075899	0.0208535	-3.63963	0.000273032	0.0447254
GO:0021575	hindbrain morphogenesis	8	1	0	-0.234264	0.0644113	-3.63701	0.000275824	0.0450902
GO:0034454	microtubule anchoring at centrosome	19	1	0	-0.155329	0.0427671	-3.63197	0.000281264	0.0456966
GO:0001822	kidney development	177	1	0	-0.0627205	0.0172698	-3.63181	0.00028144	0.0456966
GO:0022614	membrane to membrane docking	14	1	0	-0.17709	0.0487654	-3.63147	0.000281813	0.0456966
GO:0007243	intracellular protein kinase cascade	257	1	0	-0.0536156	0.0147663	-3.63094	0.000282388	0.0456966
GO:0060744	mammary gland branching involved in thelarche	15	1	0	-0.171762	0.0473098	-3.63058	0.000282786	0.0456966
GO:0070723	response to cholesterol	20	1	0	-0.151966	0.0418648	-3.62993	0.000283498	0.0456966
GO:0001958	endochondral ossification	65	1	0	-0.0944171	0.026011	-3.62989	0.000283543	0.0456966
GO:0043653	mitochondrial fragmentation involved in apoptotic process	14	1	0	-0.176753	0.0487772	-3.62369	0.000290435	0.0467129
GO:0045663	positive regulation of myoblast differentiation	30	1	0	-0.128552	0.0354845	-3.62277	0.000291463	0.046784
GO:0006692	prostanoid metabolic process	24	1	0	-0.140608	0.0388522	-3.61905	0.000295689	0.0473669
GO:2000017	positive regulation of determination of dorsal identity	9	1	0	-0.218082	0.0602752	-3.61811	0.000296765	0.047444
GO:0045210	FasL biosynthetic process	6	1	0	-0.286027	0.0790762	-3.6171	0.000297923	0.047534
GO:0018401	peptidyl-proline hydroxylation to 4-hydroxy-L-proline	7	1	0	-0.253037	0.0699674	-3.6165	0.000298615	0.0475492
GO:0046511	sphinganine biosynthetic process	8	1	0	-0.23243	0.064337	-3.61269	0.00030304	0.0481577
GO:0071320	cellular response to cAMP	49	1	0	-0.10526	0.0291673	-3.60884	0.000307569	0.0487802
GO:0032319	regulation of Rho GTPase activity	26	1	0	-0.135626	0.0376369	-3.60354	0.000313911	0.0496874
