# Supplementary material for: TGF-β stimulation in human and murine cells reveals commonly affected biological processes and pathways at transcription level
Source: BMC Syst Biol. 2014 May 15;8:55. doi: 10.1186/1752-0509-8-55 (PMC4049504; doi:10.1186/1752-0509-8-55)
Supplement: Additional file 2: Table S1-S18 — Tables and excel files with results: Tgf- Stimulation in human and murine cells reveals commonly affected biological processes and pathways at transcription level. [file 1752-0509-8-55-S2.zip › Tables S12 KEGG Pathways Analyses (at 4h).xls]

## Sheet: Preview
Cell Type	FDR < 0.10	FDR < 0.05	FDR < 0.01
MPP.M	27	22	11
CDP.M	47	44	33
HPC.M	48	44	39
HPC.H	30	27	19
MSC.H	8	6	4
CRL.H	59	57	45

## Sheet: MPP.M
Path.ID	Path.Name	No.Genes	NO.TGFbeta.Genes	Conv	Error	LOR	SD	Z	P.Value	FDR.BY
"04740"	Olfactory transduction	1007	0	1	0	2.79942	0.311957	8.97371	2.86684e-19	3.86736e-16
"04144"	Endocytosis	220	15	1	0	-0.261995	0.0480913	-5.44787	5.09767e-08	3.43837e-05
"03010"	Ribosome	119	0	1	0	2.51663	0.483185	5.20841	1.90463e-07	8.56446e-05
"04062"	Chemokine signaling pathway	185	6	1	0	-0.263755	0.0519645	-5.07568	3.8612e-07	0.000130219
"04070"	Phosphatidylinositol signaling system	78	0	1	0	-0.296475	0.0632762	-4.68542	2.79386e-06	0.000753782
"04510"	Focal adhesion	200	11	1	0	-0.236752	0.05412	-4.37457	1.2167e-05	0.00273554
"04020"	Calcium signaling pathway	178	0	1	0	-0.236554	0.0574579	-4.11699	3.83854e-05	0.00637949
"01100"	Metabolic pathways	1184	0	1	0	-0.146801	0.0357246	-4.10924	3.96968e-05	0.00637949
"04010"	MAPK signaling pathway	268	9	1	0	-0.214234	0.0523402	-4.09312	4.25616e-05	0.00637949
"04210"	Apoptosis	86	1	1	0	-0.271809	0.0670538	-4.05359	5.04378e-05	0.00680403
"05144"	Malaria	46	10	1	0	-0.309073	0.0777417	-3.97564	7.019e-05	0.00860782
"04060"	Cytokine-cytokine receptor interaction	245	22	1	0	-0.209048	0.0563615	-3.70905	0.000208036	0.0231666
"04350"	TGF-beta signaling pathway	85	85	1	0	-0.260683	0.0706239	-3.69114	0.000223252	0.0231666
"04662"	B cell receptor signaling pathway	76	2	1	0	-0.265911	0.0733781	-3.62385	0.000290253	0.0264062
"00760"	Nicotinate and nicotinamide metabolism	26	0	1	0	-0.319899	0.0883488	-3.62086	0.00029362	0.0264062
"04970"	Salivary secretion	77	0	1	0	-0.261704	0.0731651	-3.57689	0.000347709	0.0293162
"00534"	Glycosaminoglycan biosynthesis - heparan sulfate	26	0	1	0	-0.323065	0.0912437	-3.54069	0.000399084	0.0303585
"04664"	Fc epsilon RI signaling pathway	80	3	1	0	-0.260973	0.0737889	-3.53675	0.000405081	0.0303585
"04512"	ECM-receptor interaction	86	5	1	0	-0.252607	0.0742364	-3.40274	0.000667136	0.0463708
"04912"	GnRH signaling pathway	99	2	1	0	-0.243076	0.071616	-3.39416	0.000688404	0.0463708
"00604"	Glycosphingolipid biosynthesis - ganglio series	15	0	1	0	-0.337571	0.0998395	-3.38114	0.00072186	0.0463708
"00531"	Glycosaminoglycan degradation	21	0	1	0	-0.325941	0.0968086	-3.36686	0.000760285	0.0466191

## Sheet: CDP.M
Path.ID	Path.Name	No.Genes	NO.TGFbeta.Genes	Conv	Error	LOR	SD	Z	P.Value	FDR.BY
"04010"	MAPK signaling pathway	268	9	1	0	-0.222462	0.028513	-7.80213	6.08694e-15	4.39902e-12
"04144"	Endocytosis	220	15	1	0	-0.23252	0.0298354	-7.79342	6.52192e-15	4.39902e-12
"04510"	Focal adhesion	200	11	1	0	-0.226543	0.0315728	-7.17526	7.21706e-13	3.24526e-10
"04740"	Olfactory transduction	1007	0	1	0	1.16813	0.165304	7.06655	1.58838e-12	5.35681e-10
"00534"	Glycosaminoglycan biosynthesis - heparan sulfate	26	0	1	0	-0.332706	0.0518249	-6.4198	1.3645e-10	3.68141e-08
"01100"	Metabolic pathways	1184	0	1	0	-0.131574	0.0210284	-6.25697	3.92537e-10	8.82552e-08
"04350"	TGF-beta signaling pathway	85	85	1	0	-0.249529	0.0419801	-5.94399	2.78163e-09	5.36057e-07
"00532"	Glycosaminoglycan biosynthesis - chondroitin sulfate	22	0	1	0	-0.328595	0.0567565	-5.78955	7.05756e-09	1.19008e-06
"04380"	Osteoclast differentiation	118	8	1	0	-0.225211	0.0408993	-5.50646	3.66117e-08	5.48767e-06
"04662"	B cell receptor signaling pathway	76	2	1	0	-0.244706	0.0456709	-5.35803	8.41358e-08	1.13499e-05
"04810"	Regulation of actin cytoskeleton	216	6	1	0	-0.186585	0.0359189	-5.19461	2.05149e-07	2.27692e-05
"04670"	Leukocyte transendothelial migration	120	4	1	0	-0.216212	0.0417041	-5.18443	2.16675e-07	2.27692e-05
"00510"	N-Glycan biosynthesis	50	0	1	0	-0.262618	0.0506781	-5.18208	2.19422e-07	2.27692e-05
"03010"	Ribosome	119	0	1	0	2.19499	0.42503	5.16431	2.4133e-07	2.32538e-05
"04060"	Cytokine-cytokine receptor interaction	245	22	1	0	-0.179825	0.0354008	-5.07968	3.78066e-07	3.40006e-05
"05210"	Colorectal cancer	65	13	1	0	-0.244441	0.0483256	-5.05821	4.23205e-07	3.56814e-05
"04062"	Chemokine signaling pathway	185	6	1	0	-0.190271	0.0387073	-4.91563	8.84958e-07	7.02238e-05
"05142"	Chagas disease (American trypanosomiasis)	100	15	1	0	-0.217005	0.0451922	-4.80183	1.57223e-06	0.00011783
"04912"	GnRH signaling pathway	99	2	1	0	-0.215013	0.0455843	-4.71681	2.39571e-06	0.000170095
"04664"	Fc epsilon RI signaling pathway	80	3	1	0	-0.226084	0.0487065	-4.64176	3.45461e-06	0.000233013
"04666"	Fc gamma R-mediated phagocytosis	90	4	1	0	-0.217277	0.0477532	-4.54999	5.36473e-06	0.000344619
"04660"	T cell receptor signaling pathway	110	6	1	0	-0.205158	0.0459811	-4.4618	8.12744e-06	0.000498358
"05200"	"Pathways in cancer"	325	19	1	0	-0.151396	0.0342959	-4.41439	1.01293e-05	0.000594106
"04514"	"Cell adhesion molecules (CAMs)"	149	0	1	0	-0.187277	0.0432399	-4.33112	1.48351e-05	0.000833853
"05212"	"Pancreatic cancer"	71	10	1	0	-0.219228	0.0526931	-4.16046	3.1761e-05	0.00171382
"04650"	"Natural killer cell mediated cytotoxicity"	125	4	1	0	-0.192699	0.0464698	-4.14676	3.37218e-05	0.00174963
"05211"	"Renal cell carcinoma"	71	8	1	0	-0.216046	0.0524598	-4.11832	3.81637e-05	0.00190677
"04012"	"ErbB signaling pathway"	87	5	1	0	-0.206243	0.050394	-4.0926	4.26565e-05	0.00205513
"04310"	"Wnt signaling pathway"	154	17	1	0	-0.175623	0.0435928	-4.02873	5.60796e-05	0.00259119
"04141"	"Protein processing in endoplasmic reticulum"	169	3	1	0	-0.169485	0.0421944	-4.01675	5.90051e-05	0.00259119
"05219"	"Bladder cancer"	43	4	1	0	-0.241601	0.0601805	-4.0146	5.95456e-05	0.00259119
"00601"	"Glycosphingolipid biosynthesis - lacto and neolacto series"	26	0	1	0	-0.26625	0.0683372	-3.89612	9.77458e-05	0.00412058
"05220"	"Chronic myeloid leukemia"	74	10	1	0	-0.203213	0.0545788	-3.7233	0.000196633	0.00803808
"04070"	"Phosphatidylinositol signaling system"	78	0	1	0	-0.198421	0.0547973	-3.621	0.000293463	0.0116435
"04210"	"Apoptosis"	86	1	1	0	-0.192742	0.053513	-3.60178	0.00031605	0.0119535
"00230"	"Purine metabolism"	168	0	1	0	-0.163116	0.0453179	-3.59936	0.000318996	0.0119535
"05145"	"Toxoplasmosis"	127	7	1	0	-0.174539	0.0486311	-3.58905	0.000331891	0.0120017
"05221"	"Acute myeloid leukemia"	57	5	1	0	-0.2147	0.0599013	-3.58423	0.000338076	0.0120017
"04370"	"VEGF signaling pathway"	76	2	1	0	-0.197362	0.0557037	-3.54307	0.000395504	0.0136804
"05213"	"Endometrial cancer"	52	3	1	0	-0.217028	0.0618282	-3.51018	0.000447797	0.0151019
"04020"	"Calcium signaling pathway"	178	0	1	0	-0.155069	0.044927	-3.45157	0.000557329	0.0182123
"04520"	"Adherens junction"	75	11	1	0	-0.191531	0.0555658	-3.44692	0.000567026	0.0182123
"04630"	"Jak-STAT signaling pathway"	153	4	1	0	-0.157026	0.0481388	-3.26194	0.00110654	0.0347145
"05216"	"Thyroid cancer"	30	3	1	0	-0.234694	0.0731966	-3.20636	0.00134428	0.0412142

## Sheet: HPC.M
Path.ID	Path.Name	No.Genes	NO.TGFbeta.Genes	Conv	Error	LOR	SD	Z	P.Value	FDR.BY
"04740"	Olfactory transduction	1007	0	1	0	2.19588	0.144876	15.157	6.8157e-52	9.19435e-49
"01100"	Metabolic pathways	1184	0	1	0	-0.427639	0.031973	-13.375	8.46134e-41	5.70715e-38
"04610"	Complement and coagulation cascades	76	0	1	0	-0.973147	0.0745972	-13.0454	6.75372e-39	3.03691e-36
"05150"	Staphylococcus aureus infection	50	0	1	0	-0.924038	0.0942207	-9.80716	1.04876e-22	3.53694e-20
"00982"	Drug metabolism - cytochrome P450	87	0	1	0	-0.748153	0.0835897	-8.9503	3.54516e-19	9.56482e-17
"00830"	Retinol metabolism	77	0	1	0	-0.750126	0.0910991	-8.23417	1.80801e-16	4.06499e-14
"00980"	Metabolism of xenobiotics by cytochrome P450	77	0	1	0	-0.719259	0.0905801	-7.94059	2.01224e-15	3.87787e-13
"05322"	Systemic lupus erythematosus	149	2	1	0	-0.567946	0.0787845	-7.20886	5.64237e-13	9.51441e-11
"00380"	Tryptophan metabolism	45	0	1	0	-0.774254	0.108405	-7.14221	9.18427e-13	1.37662e-10
"00280"	Valine leucine and isoleucine degradation	50	0	1	0	-0.743681	0.106037	-7.01342	2.32558e-12	3.1372e-10
"03010"	Ribosome	119	0	1	0	1.136	0.163663	6.94109	3.89074e-12	4.77144e-10
"04142"	Lysosome	123	0	1	0	-0.554826	0.0806738	-6.87741	6.09516e-12	6.85196e-10
"00983"	Drug metabolism - other enzymes	59	0	1	0	-0.649587	0.111925	-5.80378	6.48368e-09	6.72805e-07
"00260"	Glycine serine and threonine metabolism	34	0	1	0	-0.70679	0.123846	-5.70701	1.14979e-08	1.1079e-06
"00640"	Propanoate metabolism	33	0	1	0	-0.715127	0.129467	-5.52361	3.32101e-08	2.98669e-06
"00250"	Alanine aspartate and glutamate metabolism	33	0	1	0	-0.710263	0.130093	-5.45965	4.77067e-08	3.77054e-06
"03320"	PPAR signaling pathway	80	0	1	0	-0.548317	0.100521	-5.45477	4.90362e-08	3.77054e-06
"00053"	Ascorbate and aldarate metabolism	25	0	1	0	-0.866962	0.15907	-5.45021	5.03112e-08	3.77054e-06
"00120"	Primary bile acid biosynthesis	15	0	1	0	-0.876346	0.162431	-5.3952	6.84475e-08	4.85976e-06
"00040"	Pentose and glucuronate interconversions	31	0	1	0	-0.785025	0.148304	-5.29335	1.20097e-07	8.10052e-06
"05020"	Prion diseases	35	2	1	0	-0.672158	0.131546	-5.10967	3.22725e-07	2.07312e-05
"00140"	Steroid hormone biosynthesis	55	0	1	0	-0.613002	0.120573	-5.08407	3.69431e-07	2.26528e-05
"00330"	"Arginine and proline metabolism"	54	0	1	0	-0.561075	0.110981	-5.05557	4.29101e-07	2.51676e-05
"04141"	"Protein processing in endoplasmic reticulum"	169	3	1	0	-0.388011	0.0791323	-4.90331	9.42328e-07	5.29665e-05
"00591"	"Linoleic acid metabolism"	46	0	1	0	-0.58183	0.123279	-4.71963	2.36279e-06	0.000127496
"00480"	"Glutathione metabolism"	54	0	1	0	-0.540454	0.119752	-4.51311	6.38825e-06	0.000331451
"00071"	"Fatty acid metabolism"	48	0	1	0	-0.57547	0.129167	-4.45525	8.37957e-06	0.000418667
"00100"	"Steroid biosynthesis"	18	0	1	0	-0.740144	0.170216	-4.34827	1.37215e-05	0.000661079
"04146"	"Peroxisome"	80	0	1	0	-0.458877	0.108778	-4.21846	2.45973e-05	0.0011442
"00910"	"Nitrogen metabolism"	23	0	1	0	-0.669052	0.159952	-4.18284	2.87894e-05	0.00129456
"00340"	"Histidine metabolism"	26	0	1	0	-0.654329	0.159302	-4.10748	4.00003e-05	0.00174065
"04145"	"Phagosome"	176	5	1	0	-0.337312	0.0833494	-4.04697	5.18858e-05	0.0021873
"04380"	"Osteoclast differentiation"	118	8	1	0	-0.393381	0.0976659	-4.02782	5.62964e-05	0.00230132
"00020"	"Citrate cycle (TCA cycle)"	31	0	1	0	-0.595254	0.152922	-3.89254	9.92018e-05	0.00393597
"04612"	"Antigen processing and presentation"	78	2	1	0	-0.428012	0.112893	-3.7913	0.000149861	0.00577605
"00410"	"beta-Alanine metabolism"	23	0	1	0	-0.633309	0.169387	-3.73883	0.000184881	0.00692788
"00630"	"Glyoxylate and dicarboxylate metabolism"	19	0	1	0	-0.660185	0.180215	-3.66332	0.000248968	0.00907721
"00650"	"Butanoate metabolism"	30	0	1	0	-0.571818	0.156715	-3.64877	0.0002635	0.00918445
"00770"	"Pantothenate and CoA biosynthesis"	15	0	1	0	-0.702297	0.192579	-3.6468	0.000265526	0.00918445
"00590"	"Arachidonic acid metabolism"	90	0	1	0	-0.398637	0.111791	-3.56592	0.000362584	0.0122281
"01040"	"Biosynthesis of unsaturated fatty acids"	25	0	1	0	-0.586372	0.16787	-3.49302	0.000477595	0.015714
"04670"	"Leukocyte transendothelial migration"	120	4	1	0	-0.347779	0.100167	-3.47198	0.000516635	0.0165938
"00620"	"Pyruvate metabolism"	43	0	1	0	-0.484267	0.141967	-3.41113	0.000646941	0.0202958
"00760"	"Nicotinate and nicotinamide metabolism"	26	0	1	0	-0.54776	0.168745	-3.24609	0.00117002	0.0358718

## Sheet: HPC.H
Path.ID	Path.Name	No.Genes	NO.TGFbeta.Genes	Conv	Error	LOR	SD	Z	P.Value	FDR.BY
"04740"	Olfactory transduction	388	0	1	0	1.29202	0.150082	8.60877	7.38474e-18	1.01688e-14
"04110"	Cell cycle	124	18	1	0	-0.284559	0.0433016	-6.57156	4.97921e-11	2.54485e-08
"04350"	TGF-beta signaling pathway	84	84	1	0	-0.319626	0.0487567	-6.55553	5.54431e-11	2.54485e-08
"01100"	Metabolic pathways	1130	0	1	0	-0.131718	0.0207026	-6.36237	1.98662e-10	6.83896e-08
"04360"	Axon guidance	129	5	1	0	-0.259186	0.0451543	-5.74	9.46746e-09	2.60735e-06
"04146"	Peroxisome	79	0	1	0	-0.301887	0.0536978	-5.62196	1.88803e-08	4.33304e-06
"04610"	Complement and coagulation cascades	69	0	1	0	-0.285071	0.0584409	-4.87794	1.07201e-06	0.000210881
"00640"	Propanoate metabolism	32	0	1	0	-0.353129	0.0758112	-4.65801	3.19282e-06	0.000549566
"04115"	p53 signaling pathway	68	1	1	0	-0.270866	0.0614006	-4.41145	1.02681e-05	0.00130013
"02010"	ABC transporters	44	0	1	0	-0.301221	0.0682959	-4.41053	1.0312e-05	0.00130013
"04080"	Neuroactive ligand-receptor interaction	272	0	1	0	0.40939	0.0928537	4.40898	1.03859e-05	0.00130013
"05200"	Pathways in cancer	326	18	1	0	-0.147822	0.035753	-4.13453	3.55684e-05	0.00385654
"00910"	Nitrogen metabolism	23	0	1	0	-0.35322	0.0855427	-4.12916	3.64088e-05	0.00385654
"04144"	Endocytosis	201	14	1	0	-0.1751	0.0425884	-4.11144	3.93203e-05	0.00386745
"00120"	Primary bile acid biosynthesis	16	0	1	0	-0.397329	0.0975448	-4.0733	4.63523e-05	0.00417886
"03410"	Base excision repair	33	0	1	0	-0.319737	0.078705	-4.06247	4.85559e-05	0.00417886
"03010"	Ribosome	92	0	1	0	0.66361	0.165146	4.01832	5.8615e-05	0.00474783
"00140"	Steroid hormone biosynthesis	56	0	1	0	-0.275898	0.0698365	-3.95063	7.79467e-05	0.00596294
"05212"	Pancreatic cancer	70	10	1	0	-0.244109	0.0634785	-3.84554	0.000120288	0.00871777
"00980"	Metabolism of xenobiotics by cytochrome P450	71	0	1	0	-0.248951	0.0661034	-3.76609	0.000165827	0.0114172
"04141"	Protein processing in endoplasmic reticulum	165	3	1	0	-0.174903	0.0465952	-3.75367	0.000174265	0.0114268
"05215"	Prostate cancer	89	4	1	0	-0.209985	0.0590251	-3.55755	0.000374328	0.0234296
"00260"	"Glycine serine and threonine metabolism"	32	0	1	0	-0.289907	0.0836723	-3.46479	0.000530637	0.0317691
"00310"	"Lysine degradation"	44	0	1	0	-0.260027	0.0766413	-3.39278	0.000691881	0.0396968
"00071"	"Fatty acid metabolism"	43	0	1	0	-0.262812	0.0778958	-3.37389	0.000741138	0.040822
"00410"	"beta-Alanine metabolism"	22	0	1	0	-0.31946	0.095493	-3.34538	0.000821708	0.0435191
"00340"	"Histidine metabolism"	29	0	1	0	-0.290278	0.087516	-3.31686	0.00091036	0.0464285

## Sheet: MSC.H
Path.ID	Path.Name	No.Genes	NO.TGFbeta.Genes	Conv	Error	LOR	SD	Z	P.Value	FDR.BY
"03010"	Ribosome	92	0	1	0	12.733	1.64861	7.72349	1.13187e-14	1.55858e-11
"05217"	Basal cell carcinoma	55	2	1	0	-1.09663	0.207563	-5.28334	1.26847e-07	8.73342e-05
"04740"	Olfactory transduction	388	0	1	0	1.22646	0.266447	4.60303	4.16388e-06	0.00191123
"00190"	Oxidative phosphorylation	132	0	1	0	2.77881	0.660035	4.21009	2.55264e-05	0.00878749
"05200"	Pathways in cancer	326	18	1	0	-0.555788	0.13459	-4.1295	3.63548e-05	0.0100121
"05010"	Alzheimer's disease	167	3	1	0	1.76647	0.465114	3.79792	0.000145913	0.0334872

## Sheet: CRL.H
Path.ID	Path.Name	No.Genes	NO.TGFbeta.Genes	Conv	Error	LOR	SD	Z	P.Value	FDR.BY
"05200"	Pathways in cancer	326	18	1	0	-0.469885	0.0493984	-9.51215	1.86759e-21	2.57169e-18
"04144"	Endocytosis	201	14	1	0	-0.508176	0.0610372	-8.32568	8.38436e-17	5.77265e-14
"04010"	MAPK signaling pathway	268	9	1	0	-0.450646	0.0569217	-7.91696	2.43396e-15	1.11719e-12
"05212"	Pancreatic cancer	70	10	1	0	-0.625199	0.0889119	-7.03167	2.04079e-12	7.02544e-10
"04115"	p53 signaling pathway	68	1	1	0	-0.629111	0.0918723	-6.84767	7.50626e-12	2.03122e-09
"05220"	Chronic myeloid leukemia	73	10	1	0	-0.600484	0.0879952	-6.82405	8.85062e-12	2.03122e-09
"05210"	"Colorectal cancer"	62	12	1	0	-0.626637	0.0951539	-6.58552	4.53304e-11	8.91717e-09
"04520"	"Adherens junction"	73	10	1	0	-0.561677	0.0855923	-6.56223	5.30079e-11	9.12401e-09
"04310"	"Wnt signaling pathway"	150	16	1	0	-0.476493	0.0728432	-6.54135	6.09664e-11	9.32788e-09
"05412"	"Arrhythmogenic right ventricular cardiomyopathy (ARVC)"	74	0	1	0	-0.530158	0.0953569	-5.55972	2.70212e-08	3.72084e-06
"04510"	"Focal adhesion"	200	10	1	0	-0.365947	0.0660396	-5.54133	3.00191e-08	3.75786e-06
"05215"	"Prostate cancer"	89	4	1	0	-0.470263	0.0878376	-5.35378	8.61344e-08	9.88395e-06
"05142"	"Chagas disease (American trypanosomiasis)"	104	15	1	0	-0.467723	0.0891176	-5.24838	1.53446e-07	1.62535e-05
"05213"	"Endometrial cancer"	52	3	1	0	-0.550575	0.106355	-5.17675	2.25779e-07	2.2207e-05
"04062"	"Chemokine signaling pathway"	189	5	1	0	-0.394198	0.0773893	-5.0937	3.51138e-07	3.22346e-05
"04350"	"TGF-beta signaling pathway"	84	84	1	0	-0.49492	0.0984439	-5.02743	4.971e-07	4.27818e-05
"04060"	"Cytokine-cytokine receptor interaction"	265	22	1	0	-0.357248	0.0729283	-4.89863	9.65092e-07	7.81727e-05
"00532"	"Glycosaminoglycan biosynthesis - chondroitin sulfate"	22	0	1	0	-0.815276	0.168111	-4.84963	1.23692e-06	9.46248e-05
"04910"	"Insulin signaling pathway"	138	4	1	0	-0.392284	0.081104	-4.83679	1.3195e-06	9.56291e-05
"04210"	"Apoptosis"	87	1	1	0	-0.46831	0.098686	-4.74546	2.08036e-06	0.000142349
"05221"	"Acute myeloid leukemia"	57	5	1	0	-0.517051	0.109155	-4.73683	2.17089e-06	0.000142349
"05120"	"Epithelial cell signaling in Helicobacter pylori infection"	68	0	1	0	-0.510048	0.108787	-4.68851	2.752e-06	0.000172251
"00600"	"Sphingolipid metabolism"	40	0	1	0	-0.664902	0.142386	-4.66973	3.016e-06	0.000180567
"05219"	"Bladder cancer"	42	4	1	0	-0.586072	0.126218	-4.64333	3.42845e-06	0.000196708
"04012"	"ErbB signaling pathway"	87	5	1	0	-0.421874	0.0926824	-4.55182	5.31829e-06	0.000286583
"04920"	"Adipocytokine signaling pathway"	68	1	1	0	-0.491888	0.10815	-4.54818	5.41113e-06	0.000286583
"05211"	"Renal cell carcinoma"	70	8	1	0	-0.451639	0.101818	-4.43575	9.17508e-06	0.000467931
"04530"	"Tight junction"	132	5	1	0	-0.364026	0.0822448	-4.42613	9.59408e-06	0.000471825
"00480"	"Glutathione metabolism"	50	0	1	0	-0.614369	0.14093	-4.35938	1.30434e-05	0.000619336
"04916"	"Melanogenesis"	101	4	1	0	-0.413258	0.0952429	-4.33899	1.43138e-05	0.000657005
"04950"	"Maturity onset diabetes of the young"	25	0	1	0	-0.747072	0.172822	-4.32278	1.54074e-05	0.000684389
"04610"	"Complement and coagulation cascades"	69	0	1	0	-0.535084	0.124816	-4.28698	1.8112e-05	0.000779386
"00514"	"Other types of O-glycan biosynthesis"	46	0	1	0	-0.615348	0.148857	-4.13382	3.5678e-05	0.00148875
"04670"	"Leukocyte transendothelial migration"	116	3	1	0	-0.37995	0.0922838	-4.11719	3.83518e-05	0.00155325
"04380"	"Osteoclast differentiation"	128	8	1	0	-0.359687	0.0885087	-4.06386	4.82671e-05	0.00186502
"04662"	"B cell receptor signaling pathway"	75	2	1	0	-0.428213	0.105432	-4.0615	4.87586e-05	0.00186502
"05222"	"Small cell lung cancer"	85	2	1	0	-0.400284	0.0997023	-4.01479	5.9498e-05	0.0022143
"03010"	"Ribosome"	92	0	1	0	1.17094	0.292866	3.99821	6.38222e-05	0.00231272
"05216"	"Thyroid cancer"	29	3	1	0	-0.575946	0.146913	-3.92031	8.84357e-05	0.00306578
"04080"	"Neuroactive ligand-receptor interaction"	272	0	1	0	0.519781	0.132644	3.91862	8.90566e-05	0.00306578
"04666"	"Fc gamma R-mediated phagocytosis"	94	4	1	0	-0.395263	0.101352	-3.89989	9.62365e-05	0.00323215
"05223"	"Non-small cell lung cancer"	54	2	1	0	-0.438453	0.115057	-3.81076	0.000138542	0.00454221
"05130"	"Pathogenic Escherichia coli infection"	56	3	1	0	-0.456068	0.12325	-3.70036	0.000215297	0.00689454
"00512"	"Mucin type O-Glycan biosynthesis"	30	0	1	0	-0.59261	0.163727	-3.6195	0.000295177	0.00921823
"00920"	"Sulfur metabolism"	13	0	1	0	-0.818934	0.226586	-3.61422	0.000301248	0.00921823
"04320"	"Dorso-ventral axis formation"	24	2	1	0	-0.549154	0.154718	-3.54938	0.000386139	0.011559
"05217"	"Basal cell carcinoma"	55	2	1	0	-0.466748	0.132224	-3.52997	0.000415607	0.0121764
"04912"	"GnRH signaling pathway"	101	2	1	0	-0.335496	0.0952176	-3.52346	0.000425945	0.0122193
"05214"	"Glioma"	65	2	1	0	-0.376666	0.107728	-3.49645	0.000471498	0.0132501
"05100"	"Bacterial invasion of epithelial cells"	70	1	1	0	-0.375964	0.109061	-3.4473	0.000566229	0.015594
"04660"	"T cell receptor signaling pathway"	108	5	1	0	-0.329238	0.0973423	-3.38227	0.000718904	0.0194105
"04330"	"Notch signaling pathway"	47	2	1	0	-0.455191	0.135093	-3.36947	0.00075313	0.0199435
"05218"	"Melanoma"	71	2	1	0	-0.366873	0.109324	-3.35582	0.000791309	0.0205592
"05145"	"Toxoplasmosis"	132	7	1	0	-0.307899	0.0932838	-3.30067	0.000964541	0.0244775
"04710"	"Circadian rhythm - mammal"	22	3	1	0	-0.558606	0.169435	-3.29687	0.000977674	0.0244775
"04722"	"Neurotrophin signaling pathway"	127	3	1	0	-0.279904	0.0898074	-3.11672	0.00182876	0.0449682
"04810"	"Regulation of actin cytoskeleton"	213	5	1	0	-0.229223	0.0738425	-3.10421	0.00190788	0.0460904
