# Supplementary material for: TGF-β stimulation in human and murine cells reveals commonly affected biological processes and pathways at transcription level
Source: BMC Syst Biol. 2014 May 15;8:55. doi: 10.1186/1752-0509-8-55 (PMC4049504; doi:10.1186/1752-0509-8-55)
Supplement: Additional file 2: Table S1-S18 — Tables and excel files with results: Tgf- Stimulation in human and murine cells reveals commonly affected biological processes and pathways at transcription level. [file 1752-0509-8-55-S2.zip › Tables S13 GO Analses (at 4h).xls]

## Sheet: Preview
Cell.Type	FDR < 0.10	FDR < 0.05	FDR < 0.01
MPP.M	184	143	87
CDP.M	283	199	134
HPC.M	110	92	55
HPC.H	142	110	71
MSC.H	139	93	59
CRL.H	560	460	338

## Sheet: MPP.M
GO.ID	Term	Size	Conv	Error	LOR	SD	Z	P.Value	FDR
GO:0050911	detection of chemical stimulus involved in sensory perception of smell	1097	1	0	4.17816	0.375312	11.1325	8.71671e-29	7.00927e-24
GO:0007608	sensory perception of smell	1121	1	0	3.69355	0.346046	10.6736	1.35301e-26	5.43991e-22
GO:0043547	positive regulation of GTPase activity	200	1	0	-0.354919	0.0408158	-8.69562	3.44956e-18	9.24619e-14
GO:0030512	negative regulation of transforming growth factor beta receptor signaling pathway	40	1	0	-0.439934	0.0534452	-8.2315	1.84881e-16	3.71665e-12
GO:0035556	intracellular signal transduction	282	1	0	-0.310311	0.0401648	-7.72596	1.11018e-14	1.78543e-10
GO:0048147	negative regulation of fibroblast proliferation	22	1	0	-0.436636	0.0633096	-6.89684	5.31713e-12	7.126e-08
GO:0030036	actin cytoskeleton organization	122	1	0	-0.331743	0.0491856	-6.74471	1.5333e-11	1.76136e-07
GO:0000122	negative regulation of transcription from RNA polymerase II promoter	597	1	0	-0.24384	0.03666	-6.65139	2.90346e-11	2.91841e-07
GO:0030514	negative regulation of BMP signaling pathway	32	1	0	-0.404747	0.0613565	-6.59665	4.20563e-11	3.75758e-07
GO:0016043	cellular component organization	14	1	0	-0.454136	0.0695512	-6.52952	6.59797e-11	4.86768e-07
GO:0008152	metabolic process	1744	1	0	-0.189867	0.0290844	-6.52815	6.65878e-11	4.86768e-07
GO:0009948	anterior/posterior axis specification	18	1	0	-0.432711	0.0680524	-6.35851	2.03725e-10	1.36516e-06
GO:0010626	negative regulation of Schwann cell proliferation	3	1	0	-0.582226	0.0924365	-6.29866	3.00224e-10	1.85705e-06
GO:0070207	protein homotrimerization	21	1	0	-0.418418	0.0674874	-6.19994	5.64832e-10	3.24423e-06
GO:0048741	skeletal muscle fiber development	15	1	0	-0.438025	0.0711062	-6.16016	7.26732e-10	3.89586e-06
GO:0042981	regulation of apoptotic process	172	1	0	-0.296609	0.0483968	-6.12869	8.86052e-10	4.45307e-06
GO:0031064	negative regulation of histone deacetylation	3	1	0	-0.565968	0.0932485	-6.06946	1.28343e-09	6.07078e-06
GO:0008285	negative regulation of cell proliferation	324	1	0	-0.260168	0.0431449	-6.0301	1.63856e-09	7.31999e-06
GO:0006915	apoptotic process	585	1	0	-0.225028	0.0385466	-5.83782	5.28877e-09	2.13932e-05
GO:0045944	positive regulation of transcription from RNA polymerase II promoter	798	1	0	-0.209736	0.0359387	-5.83592	5.34947e-09	2.13932e-05
GO:0022011	myelination in peripheral nervous system	8	1	0	-0.468515	0.0803811	-5.82867	5.58697e-09	2.13932e-05
GO:0009968	negative regulation of signal transduction	50	1	0	-0.35545	0.0615844	-5.77175	7.84503e-09	2.86742e-05
GO:0043585	nose morphogenesis	2	1	0	-0.62406	0.108518	-5.75074	8.88554e-09	3.10653e-05
GO:0032926	negative regulation of activin receptor signaling pathway	8	1	0	-0.464518	0.0813311	-5.71144	1.12022e-08	3.7533e-05
GO:0007179	transforming growth factor beta receptor signaling pathway	62	1	0	-0.34045	0.0600681	-5.66773	1.447e-08	4.62317e-05
GO:0060058	positive regulation of apoptotic process involved in mammary gland involution	4	1	0	-0.514935	0.0909433	-5.66216	1.49484e-08	4.62317e-05
GO:0014902	myotube differentiation	10	1	0	-0.44482	0.0799855	-5.56126	2.67839e-08	7.97681e-05
GO:0035019	somatic stem cell maintenance	43	1	0	-0.356518	0.0647235	-5.50833	3.6226e-08	0.000102309
GO:0045907	positive regulation of vasoconstriction	27	1	0	-0.383021	0.0695757	-5.50509	3.68972e-08	0.000102309
GO:0007264	small GTPase mediated signal transduction	203	1	0	-0.270788	0.0493514	-5.48694	4.08951e-08	0.000109615
GO:0051056	regulation of small GTPase mediated signal transduction	45	1	0	-0.351877	0.064736	-5.43557	5.46224e-08	0.000141687
GO:0048844	artery morphogenesis	51	1	0	-0.34304	0.0638582	-5.3719	7.7912e-08	0.000195783
GO:0007204	elevation of cytosolic calcium ion concentration	110	1	0	-0.299701	0.0561508	-5.33743	9.42745e-08	0.000229721
GO:0002260	lymphocyte homeostasis	8	1	0	-0.451053	0.0849141	-5.31188	1.085e-07	0.000256608
GO:0060021	palate development	96	1	0	-0.305986	0.0577696	-5.29666	1.17938e-07	0.000270961
GO:0050869	negative regulation of B cell activation	5	1	0	-0.482298	0.0913086	-5.28207	1.27733e-07	0.000279811
GO:0045618	positive regulation of keratinocyte differentiation	10	1	0	-0.435729	0.0825148	-5.28062	1.2875e-07	0.000279811
GO:0038032	termination of G-protein coupled receptor signaling pathway	34	1	0	-0.362744	0.068918	-5.26341	1.4141e-07	0.000299238
GO:0006468	protein phosphorylation	619	1	0	-0.206655	0.0396301	-5.21459	1.84226e-07	0.000373406
GO:0007200	phospholipase C-activating G-protein coupled receptor signaling pathway	25	1	0	-0.378832	0.0726698	-5.21306	1.85747e-07	0.000373406
GO:0021503	neural fold bending	2	1	0	-0.563632	0.108584	-5.19074	2.09459e-07	0.000410804
GO:0007341	penetration of zona pellucida	7	1	0	-0.453852	0.0883727	-5.13566	2.81149e-07	0.000530565
GO:0051897	positive regulation of protein kinase B signaling cascade	63	1	0	-0.324517	0.0632101	-5.13395	2.83718e-07	0.000530565
GO:0008624	induction of apoptosis by extracellular signals	24	1	0	-0.378027	0.074013	-5.10758	3.26319e-07	0.000596362
GO:0006897	endocytosis	143	1	0	-0.277976	0.054896	-5.06369	4.11225e-07	0.000734831
GO:0006355	regulation of transcription DNA-dependent	1951	1	0	-0.151663	0.0299916	-5.05685	4.26249e-07	0.000745118
GO:0002089	lens morphogenesis in camera-type eye	17	1	0	-0.394294	0.0791025	-4.9846	6.20912e-07	0.00106231
GO:0060394	negative regulation of pathway-restricted SMAD protein phosphorylation	5	1	0	-0.470794	0.0947249	-4.97012	6.69123e-07	0.00110041
GO:0009166	nucleotide catabolic process	4	1	0	-0.486873	0.0979683	-4.9697	6.70549e-07	0.00110041
GO:0010572	positive regulation of platelet activation	6	1	0	-0.457372	0.09254	-4.94242	7.71586e-07	0.00123645
GO:0021772	olfactory bulb development	18	1	0	-0.389554	0.0788689	-4.93926	7.84199e-07	0.00123645
GO:0046580	negative regulation of Ras protein signal transduction	24	1	0	-0.372004	0.0757942	-4.90808	9.19744e-07	0.00142227
GO:0043065	positive regulation of apoptotic process	287	1	0	-0.235839	0.0485121	-4.86144	1.16533e-06	0.00176805
GO:0008360	regulation of cell shape	98	1	0	-0.291948	0.060331	-4.8391	1.30432e-06	0.00191035
GO:0035023	regulation of Rho protein signal transduction	64	1	0	-0.314935	0.065174	-4.83222	1.35018e-06	0.00191035
GO:0048593	camera-type eye morphogenesis	21	1	0	-0.377335	0.0780891	-4.8321	1.35097e-06	0.00191035
GO:0019915	lipid storage	36	1	0	-0.346775	0.0717718	-4.83164	1.35415e-06	0.00191035
GO:0010839	negative regulation of keratinocyte proliferation	5	1	0	-0.464918	0.0966702	-4.80932	1.51448e-06	0.00209969
GO:0060745	mammary gland branching involved in pregnancy	3	1	0	-0.502109	0.104698	-4.7958	1.62025e-06	0.00220826
GO:0032320	positive regulation of Ras GTPase activity	21	1	0	-0.376032	0.0785062	-4.78984	1.66912e-06	0.00223696
GO:0006968	cellular defense response	12	1	0	-0.407572	0.0857565	-4.75267	2.00748e-06	0.00264631
GO:0010980	positive regulation of vitamin D 24-hydroxylase activity	3	1	0	-0.499965	0.105354	-4.74558	2.07907e-06	0.00269648
GO:0060349	bone morphogenesis	21	1	0	-0.374351	0.0790529	-4.73545	2.18571e-06	0.0027898
GO:0032803	regulation of low-density lipoprotein particle receptor catabolic process	2	1	0	-0.533928	0.113662	-4.69751	2.63356e-06	0.00329305
GO:0001501	skeletal system development	121	1	0	-0.276452	0.0588916	-4.69425	2.67581e-06	0.00329305
GO:0050790	regulation of catalytic activity	213	1	0	-0.246558	0.0525463	-4.6922	2.70285e-06	0.00329305
GO:0016310	phosphorylation	751	1	0	-0.183944	0.0392444	-4.68714	2.77054e-06	0.00332514
GO:0048643	positive regulation of skeletal muscle tissue development	6	1	0	-0.448173	0.0957434	-4.68098	2.85502e-06	0.00337614
GO:0045785	positive regulation of cell adhesion	37	1	0	-0.340258	0.0729236	-4.66595	3.07192e-06	0.00357998
GO:0043010	camera-type eye development	87	1	0	-0.292647	0.0630463	-4.64178	3.4542e-06	0.00396798
GO:0055098	response to low-density lipoprotein particle stimulus	2	1	0	-0.528416	0.115029	-4.59375	4.35359e-06	0.00493071
GO:0009313	oligosaccharide catabolic process	3	1	0	-0.492958	0.107639	-4.57972	4.65597e-06	0.00519993
GO:0006689	ganglioside catabolic process	3	1	0	-0.492561	0.107775	-4.57025	4.87136e-06	0.00531157
GO:0060041	retina development in camera-type eye	84	1	0	-0.292412	0.0639917	-4.56954	4.88804e-06	0.00531157
GO:0006816	calcium ion transport	138	1	0	-0.26526	0.0583064	-4.54942	5.37932e-06	0.00576219
GO:0010989	negative regulation of low-density lipoprotein particle clearance	4	1	0	-0.47055	0.10349	-4.54683	5.44605e-06	0.00576219
GO:0070848	response to growth factor stimulus	5	1	0	-0.455202	0.1002	-4.54294	5.54742e-06	0.00579323
GO:0060395	SMAD protein signal transduction	19	1	0	-0.372679	0.0828264	-4.49952	6.8107e-06	0.00702129
GO:0043066	negative regulation of apoptotic process	396	1	0	-0.209577	0.0466073	-4.49666	6.9029e-06	0.00702627
GO:0030307	positive regulation of cell growth	70	1	0	-0.299712	0.066848	-4.48349	7.34325e-06	0.00738106
GO:0043615	astrocyte cell migration	6	1	0	-0.440294	0.0987629	-4.4581	8.26911e-06	0.00820906
GO:0001825	blastocyst formation	7	1	0	-0.430359	0.0966705	-4.45181	8.51507e-06	0.00835015
GO:0001569	patterning of blood vessels	40	1	0	-0.329177	0.0740562	-4.44496	8.79062e-06	0.00851651
GO:0070306	lens fiber cell differentiation	9	1	0	-0.414294	0.0934625	-4.43273	9.30469e-06	0.00881043
GO:0006351	transcription DNA-dependent	1826	1	0	-0.139519	0.0314762	-4.43254	9.31313e-06	0.00881043
GO:0045671	negative regulation of osteoclast differentiation	18	1	0	-0.373186	0.0844582	-4.41859	9.93467e-06	0.00928913
GO:0045648	positive regulation of erythrocyte differentiation	18	1	0	-0.373053	0.0845073	-4.41445	1.01268e-05	0.00935996
GO:0086100	endothelin receptor signaling pathway	2	1	0	-0.518168	0.117955	-4.39292	1.11839e-05	0.0102195
GO:0060389	pathway-restricted SMAD protein phosphorylation	14	1	0	-0.386189	0.0883087	-4.37318	1.22452e-05	0.0110636
GO:0006196	AMP catabolic process	1	1	0	-0.632831	0.146633	-4.31576	1.59057e-05	0.0136998
GO:0046086	adenosine biosynthetic process	1	1	0	-0.632831	0.146633	-4.31576	1.59057e-05	0.0136998
GO:0008049	male courtship behavior	1	1	0	-0.629644	0.145966	-4.31362	1.60602e-05	0.0136998
GO:0031323	regulation of cellular metabolic process	1	1	0	-0.629644	0.145966	-4.31362	1.60602e-05	0.0136998
GO:0060558	regulation of calcidiol 1-monooxygenase activity	1	1	0	-0.64282	0.14908	-4.31191	1.61852e-05	0.0136998
GO:0070561	vitamin D receptor signaling pathway	1	1	0	-0.64282	0.14908	-4.31191	1.61852e-05	0.0136998
GO:0060840	artery development	10	1	0	-0.403534	0.0938209	-4.30111	1.69942e-05	0.0142348
GO:0048642	negative regulation of skeletal muscle tissue development	7	1	0	-0.424801	0.09896	-4.29265	1.76552e-05	0.014636
GO:0001701	in utero embryonic development	318	1	0	-0.214609	0.0500473	-4.28813	1.80182e-05	0.0147844
GO:0007507	heart development	171	1	0	-0.246215	0.0574628	-4.28478	1.82923e-05	0.0148577
GO:0006687	glycosphingolipid metabolic process	9	1	0	-0.408743	0.0957337	-4.26959	1.95834e-05	0.0157473
GO:0007040	lysosome organization	29	1	0	-0.340422	0.0803777	-4.23528	2.28267e-05	0.0181736
GO:0006917	induction of apoptosis	184	1	0	-0.240747	0.056929	-4.2289	2.3484e-05	0.0185137
GO:0031397	negative regulation of protein ubiquitination	20	1	0	-0.360622	0.085547	-4.21549	2.49238e-05	0.019458
GO:0072012	glomerulus vasculature development	2	1	0	-0.508714	0.12111	-4.20042	2.66423e-05	0.0204317
GO:0009967	positive regulation of signal transduction	45	1	0	-0.315052	0.0750106	-4.2001	2.66793e-05	0.0204317
GO:0030203	glycosaminoglycan metabolic process	6	1	0	-0.430431	0.102918	-4.18227	2.88613e-05	0.0216957
GO:0032496	response to lipopolysaccharide	89	1	0	-0.277512	0.0663937	-4.1798	2.9177e-05	0.0216957
GO:0038112	interleukin-8-mediated signaling pathway	2	1	0	-0.507683	0.121483	-4.17903	2.9275e-05	0.0216957
GO:0002092	positive regulation of receptor internalization	13	1	0	-0.384011	0.0919127	-4.178	2.94089e-05	0.0216957
GO:0032925	regulation of activin receptor signaling pathway	5	1	0	-0.441173	0.106023	-4.16112	3.16695e-05	0.0231509
GO:0030210	heparin biosynthetic process	2	1	0	-0.505922	0.122133	-4.1424	3.43692e-05	0.0248981
GO:0050853	B cell receptor signaling pathway	29	1	0	-0.337327	0.0814961	-4.13918	3.48542e-05	0.025024
GO:0070059	intrinsic apoptotic signaling pathway in response to endoplasmic reticulum stress	12	1	0	-0.387274	0.0936103	-4.13709	3.5174e-05	0.0250302
GO:0032436	positive regulation of proteasomal ubiquitin-dependent protein catabolic process	39	1	0	-0.32061	0.0776634	-4.12819	3.65624e-05	0.0257899
GO:0003281	ventricular septum development	17	1	0	-0.366715	0.0889924	-4.12074	3.77651e-05	0.0264066
GO:0050851	antigen receptor-mediated signaling pathway	3	1	0	-0.473311	0.115275	-4.10594	4.02676e-05	0.0278244
GO:0045668	negative regulation of osteoblast differentiation	47	1	0	-0.309642	0.0754361	-4.1047	4.04848e-05	0.0278244
GO:0006955	immune response	146	1	0	-0.248965	0.0606843	-4.10263	4.08475e-05	0.0278358
GO:0003160	endocardium morphogenesis	1	1	0	-0.583493	0.142569	-4.0927	4.26386e-05	0.0285721
GO:0014842	regulation of satellite cell proliferation	1	1	0	-0.583493	0.142569	-4.0927	4.26386e-05	0.0285721
GO:0045779	negative regulation of bone resorption	9	1	0	-0.402012	0.0986566	-4.07487	4.60409e-05	0.030597
GO:0045656	negative regulation of monocyte differentiation	3	1	0	-0.471004	0.116296	-4.05004	5.12083e-05	0.0337521
GO:0016311	dephosphorylation	212	1	0	-0.227675	0.0564059	-4.03636	5.42861e-05	0.0354898
GO:0045542	positive regulation of cholesterol biosynthetic process	6	1	0	-0.4246	0.105579	-4.02164	5.77931e-05	0.0374778
GO:0008015	blood circulation	38	1	0	-0.317548	0.079592	-3.9897	6.61576e-05	0.0425588
GO:0007171	activation of transmembrane receptor protein tyrosine kinase activity	7	1	0	-0.413955	0.103811	-3.98757	6.67543e-05	0.0426019
GO:0010955	negative regulation of protein processing	6	1	0	-0.423245	0.106219	-3.98464	6.75811e-05	0.0427899
GO:0051929	positive regulation of calcium ion transport via voltage-gated calcium channel activity	10	1	0	-0.39258	0.0985777	-3.98244	6.82107e-05	0.0428512
GO:0043393	regulation of protein binding	15	1	0	-0.368705	0.0929091	-3.96844	7.23436e-05	0.0448408
GO:0060373	regulation of ventricular cardiomyocyte membrane depolarization	3	1	0	-0.467613	0.117848	-3.96795	7.24931e-05	0.0448408
GO:0015798	myo-inositol transport	2	1	0	-0.497324	0.125543	-3.96137	7.45205e-05	0.0453954
GO:0006629	lipid metabolic process	266	1	0	-0.213876	0.0540129	-3.95973	7.50355e-05	0.0453954
GO:0060325	face morphogenesis	33	1	0	-0.324303	0.0819061	-3.95945	7.51213e-05	0.0453954
GO:0019722	calcium-mediated signaling	37	1	0	-0.317963	0.0803386	-3.95779	7.56479e-05	0.0453954
GO:0045659	negative regulation of neutrophil differentiation	1	1	0	-0.568876	0.143992	-3.95075	7.79064e-05	0.0464044
GO:0007186	G-protein coupled receptor signaling pathway	1740	1	0	0.330868	0.0838231	3.94721	7.90669e-05	0.0465019
GO:0042632	cholesterol homeostasis	52	1	0	-0.299048	0.0757711	-3.94673	7.92266e-05	0.0465019
GO:0032312	regulation of ARF GTPase activity	19	1	0	-0.354388	0.0899273	-3.94083	8.12e-05	0.0470872
GO:0016477	cell migration	127	1	0	-0.251213	0.0637556	-3.94026	8.1395e-05	0.0470872
GO:0034333	adherens junction assembly	6	1	0	-0.421438	0.107086	-3.9355	8.30224e-05	0.047398
GO:0034629	cellular protein complex localization	3	1	0	-0.466204	0.11851	-3.93388	8.35871e-05	0.047398
GO:0002691	regulation of cellular extravasation	1	1	0	-0.567304	0.144222	-3.93355	8.37006e-05	0.047398
GO:0031623	receptor internalization	30	1	0	-0.328263	0.0837315	-3.92043	8.83922e-05	0.0497047

## Sheet: CDP.M
GO.ID	Term	Size	Conv	Error	LOR	SD	Z	P.Value	FDR
GO:0048844	artery morphogenesis	51	1	0	-0.360011	0.0359531	-10.0133	1.33172e-23	1.07086e-18
GO:0030217	T cell differentiation	65	1	0	-0.331195	0.0356673	-9.28568	1.60671e-20	6.45993e-16
GO:0008015	blood circulation	38	1	0	-0.365569	0.0395633	-9.24011	2.46242e-20	6.60027e-16
GO:0050890	cognition	47	1	0	-0.341951	0.0391301	-8.7388	2.356e-18	4.47567e-14
GO:0007628	adult walking behavior	63	1	0	-0.322803	0.0370944	-8.7022	3.25522e-18	4.47567e-14
GO:0001568	blood vessel development	90	1	0	-0.301096	0.0346308	-8.69447	3.48465e-18	4.47567e-14
GO:0007179	transforming growth factor beta receptor signaling pathway	62	1	0	-0.323427	0.0372535	-8.68178	3.89615e-18	4.47567e-14
GO:0060123	regulation of growth hormone secretion	32	1	0	-0.365067	0.0423778	-8.61457	7.02045e-18	6.66212e-14
GO:0030540	female genitalia development	32	1	0	-0.364928	0.0423957	-8.60766	7.4565e-18	6.66212e-14
GO:0048806	genitalia development	33	1	0	-0.361399	0.0423387	-8.5359	1.39074e-17	9.41031e-14
GO:0043584	nose development	34	1	0	-0.359269	0.0421173	-8.53019	1.46108e-17	9.41031e-14
GO:0042471	ear morphogenesis	33	1	0	-0.361272	0.0423555	-8.52951	1.46971e-17	9.41031e-14
GO:0030512	negative regulation of transforming growth factor beta receptor signaling pathway	40	1	0	-0.34825	0.040882	-8.51842	1.6175e-17	9.41031e-14
GO:0006468	protein phosphorylation	619	1	0	-0.195187	0.0229175	-8.51693	1.63837e-17	9.41031e-14
GO:0060041	retina development in camera-type eye	84	1	0	-0.301461	0.0355541	-8.47895	2.2724e-17	1.21818e-13
GO:0021545	cranial nerve development	34	1	0	-0.357904	0.0422991	-8.46127	2.64487e-17	1.32924e-13
GO:0048752	semicircular canal morphogenesis	36	1	0	-0.353058	0.0419858	-8.40899	4.13553e-17	1.95615e-13
GO:0060021	palate development	96	1	0	-0.291036	0.0349374	-8.33023	8.06876e-17	3.60458e-13
GO:0060324	face development	37	1	0	-0.348797	0.0421073	-8.28353	1.19581e-16	5.0609e-13
GO:0007512	adult heart development	43	1	0	-0.336351	0.0413147	-8.1412	3.91378e-16	1.57357e-12
GO:0040018	positive regulation of multicellular organism growth	62	1	0	-0.312928	0.0386244	-8.10182	5.4144e-16	2.07325e-12
GO:0050911	detection of chemical stimulus involved in sensory perception of smell	1097	1	0	1.55672	0.193859	8.03019	9.7321e-16	3.55716e-12
GO:0001501	skeletal system development	121	1	0	-0.272428	0.0339726	-8.01906	1.06561e-15	3.72555e-12
GO:0060173	limb development	48	1	0	-0.325416	0.0410349	-7.93023	2.18734e-15	7.32866e-12
GO:0043010	camera-type eye development	87	1	0	-0.28915	0.0366176	-7.89647	2.86921e-15	9.22874e-12
GO:0016310	phosphorylation	751	1	0	-0.176985	0.0224471	-7.88455	3.1566e-15	9.76261e-12
GO:0043547	positive regulation of GTPase activity	200	1	0	-0.239116	0.0311452	-7.67747	1.6226e-14	4.83246e-11
GO:0006897	endocytosis	143	1	0	-0.256643	0.0335836	-7.64191	2.1402e-14	6.14633e-11
GO:0001701	in utero embryonic development	318	1	0	-0.213544	0.0281553	-7.58451	3.33751e-14	9.25432e-11
GO:0007608	sensory perception of smell	1121	1	0	1.19291	0.15923	7.49176	6.79583e-14	1.82155e-10
GO:0035116	embryonic hindlimb morphogenesis	64	1	0	-0.291152	0.0413489	-7.04135	1.90387e-12	4.93849e-09
GO:0008152	metabolic process	1744	1	0	-0.12975	0.0185386	-6.99889	2.57999e-12	6.48317e-09
GO:0006355	regulation of transcription DNA-dependent	1951	1	0	-0.125073	0.0179934	-6.95105	3.62572e-12	8.83488e-09
GO:0007155	cell adhesion	492	1	0	-0.181496	0.0262397	-6.91683	4.61868e-12	1.09234e-08
GO:0000122	negative regulation of transcription from RNA polymerase II promoter	597	1	0	-0.171461	0.025046	-6.84584	7.60294e-12	1.74676e-08
GO:0003007	heart morphogenesis	89	1	0	-0.265854	0.039654	-6.70433	2.02338e-11	4.51956e-08
GO:0048147	negative regulation of fibroblast proliferation	22	1	0	-0.346933	0.0527459	-6.57745	4.78589e-11	1.04011e-07
GO:0006898	receptor-mediated endocytosis	84	1	0	-0.263394	0.0410728	-6.41286	1.42813e-10	3.02208e-07
GO:0030032	lamellipodium assembly	24	1	0	-0.337402	0.05269	-6.40352	1.51834e-10	3.13059e-07
GO:0060326	cell chemotaxis	26	1	0	-0.331847	0.0520021	-6.3814	1.75474e-10	3.52754e-07
GO:0030514	negative regulation of BMP signaling pathway	32	1	0	-0.31778	0.0502292	-6.3266	2.5063e-10	4.91551e-07
GO:0006915	apoptotic process	585	1	0	-0.161912	0.0260842	-6.20728	5.39099e-10	1.03214e-06
GO:0007264	small GTPase mediated signal transduction	203	1	0	-0.212223	0.03424	-6.19811	5.71469e-10	1.06867e-06
GO:0006351	transcription DNA-dependent	1826	1	0	-0.11654	0.0188529	-6.18153	6.34851e-10	1.16022e-06
GO:0043066	negative regulation of apoptotic process	396	1	0	-0.179168	0.0290035	-6.17744	6.51482e-10	1.16415e-06
GO:0007626	locomotory behavior	108	1	0	-0.244324	0.0397521	-6.14621	7.93571e-10	1.38612e-06
GO:0008285	negative regulation of cell proliferation	324	1	0	-0.188075	0.0306165	-6.14292	8.10174e-10	1.38612e-06
GO:0042981	regulation of apoptotic process	172	1	0	-0.217656	0.0360484	-6.03787	1.56157e-09	2.61602e-06
GO:0032312	regulation of ARF GTPase activity	19	1	0	-0.342491	0.0572553	-5.98182	2.20659e-09	3.62115e-06
GO:0070848	response to growth factor stimulus	5	1	0	-0.442388	0.0745405	-5.93486	2.94092e-09	4.72969e-06
GO:0050790	regulation of catalytic activity	213	1	0	-0.20452	0.0345503	-5.91947	3.22988e-09	5.09257e-06
GO:0042472	inner ear morphogenesis	98	1	0	-0.243976	0.0415669	-5.86949	4.37148e-09	6.75997e-06
GO:0014063	negative regulation of serotonin secretion	4	1	0	-0.463159	0.0790361	-5.8601	4.62581e-09	7.0183e-06
GO:0018105	peptidyl-serine phosphorylation	76	1	0	-0.257505	0.0440005	-5.85231	4.84804e-09	7.21926e-06
GO:0045944	positive regulation of transcription from RNA polymerase II promoter	798	1	0	-0.141296	0.0245079	-5.7653	8.15137e-09	1.19176e-05
GO:0002260	lymphocyte homeostasis	8	1	0	-0.39646	0.0688815	-5.75569	8.62903e-09	1.23906e-05
GO:0022011	myelination in peripheral nervous system	8	1	0	-0.395241	0.0691666	-5.71434	1.10133e-08	1.55368e-05
GO:0045893	positive regulation of transcription DNA-dependent	567	1	0	-0.154767	0.0270984	-5.7113	1.12117e-08	1.55441e-05
GO:0007417	central nervous system development	106	1	0	-0.235194	0.0416333	-5.64918	1.61212e-08	2.17525e-05
GO:0060058	positive regulation of apoptotic process involved in mammary gland involution	4	1	0	-0.453956	0.0803744	-5.64802	1.62309e-08	2.17525e-05
GO:2000573	positive regulation of DNA biosynthetic process	8	1	0	-0.392455	0.0698324	-5.61996	1.90999e-08	2.5178e-05
GO:0050821	protein stabilization	69	1	0	-0.257379	0.0459804	-5.59758	2.17359e-08	2.81908e-05
GO:0016568	chromatin modification	283	1	0	-0.184292	0.0329624	-5.59097	2.2581e-08	2.88219e-05
GO:0030036	actin cytoskeleton organization	122	1	0	-0.22636	0.0405524	-5.58192	2.37879e-08	2.98879e-05
GO:0007605	sensory perception of sound	150	1	0	-0.214735	0.0387739	-5.53814	3.05708e-08	3.78192e-05
GO:0035023	regulation of Rho protein signal transduction	64	1	0	-0.259779	0.0470833	-5.51744	3.43974e-08	4.13569e-05
GO:0007243	intracellular protein kinase cascade	79	1	0	-0.248204	0.0449879	-5.51713	3.4459e-08	4.13569e-05
GO:0006024	glycosaminoglycan biosynthetic process	9	1	0	-0.380605	0.0690875	-5.50904	3.60798e-08	4.26653e-05
GO:0060394	negative regulation of pathway-restricted SMAD protein phosphorylation	5	1	0	-0.426435	0.0776032	-5.49507	3.90552e-08	4.55144e-05
GO:0043161	proteasomal ubiquitin-dependent protein catabolic process	62	1	0	-0.260908	0.0475332	-5.48896	4.04303e-08	4.6444e-05
GO:0070306	lens fiber cell differentiation	9	1	0	-0.377829	0.0698061	-5.41254	6.21353e-08	7.0372e-05
GO:0048741	skeletal muscle fiber development	15	1	0	-0.342214	0.0637668	-5.36666	8.02092e-08	8.95801e-05
GO:0016477	cell migration	127	1	0	-0.219357	0.0410076	-5.34917	8.83603e-08	9.73317e-05
GO:0045907	positive regulation of vasoconstriction	27	1	0	-0.304845	0.0572611	-5.32376	1.01643e-07	0.00011045
GO:0051056	regulation of small GTPase mediated signal transduction	45	1	0	-0.273396	0.0520799	-5.24956	1.52465e-07	0.000161824
GO:0018107	peptidyl-threonine phosphorylation	39	1	0	-0.28154	0.0536371	-5.24898	1.52945e-07	0.000161824
GO:0010626	negative regulation of Schwann cell proliferation	3	1	0	-0.467594	0.0893738	-5.23189	1.67787e-07	0.000175221
GO:0031064	negative regulation of histone deacetylation	3	1	0	-0.465533	0.0896762	-5.19127	2.08865e-07	0.000215323
GO:0035556	intracellular signal transduction	282	1	0	-0.176406	0.0340435	-5.18177	2.19789e-07	0.000223717
GO:0007229	integrin-mediated signaling pathway	78	1	0	-0.241041	0.046674	-5.16434	2.41287e-07	0.000242529
GO:0031397	negative regulation of protein ubiquitination	20	1	0	-0.318787	0.0618039	-5.15804	2.49548e-07	0.000247736
GO:0006486	protein glycosylation	64	1	0	-0.251462	0.0488241	-5.15037	2.5997e-07	0.000254935
GO:0045908	negative regulation of vasodilation	5	1	0	-0.412613	0.0808619	-5.10269	3.34864e-07	0.000324422
GO:0032320	positive regulation of Ras GTPase activity	21	1	0	-0.314181	0.0616688	-5.09464	3.49398e-07	0.000334473
GO:0046580	negative regulation of Ras protein signal transduction	24	1	0	-0.305983	0.0601358	-5.0882	3.6148e-07	0.000341967
GO:0055098	response to low-density lipoprotein particle stimulus	2	1	0	-0.527509	0.104178	-5.06355	4.11519e-07	0.000384779
GO:0043585	nose morphogenesis	2	1	0	-0.525654	0.104083	-5.05034	4.41022e-07	0.000407625
GO:0031295	T cell costimulation	15	1	0	-0.332283	0.0665222	-4.99507	5.88148e-07	0.000537433
GO:0009948	anterior/posterior axis specification	18	1	0	-0.320723	0.0643266	-4.98585	6.16908e-07	0.000553966
GO:0070207	protein homotrimerization	21	1	0	-0.311302	0.0624602	-4.984	6.22841e-07	0.000553966
GO:0008624	induction of apoptosis by extracellular signals	24	1	0	-0.303277	0.0608654	-4.98274	6.26909e-07	0.000553966
GO:0045785	positive regulation of cell adhesion	37	1	0	-0.277566	0.0559355	-4.96225	6.96821e-07	0.000609051
GO:0008360	regulation of cell shape	98	1	0	-0.224156	0.0452302	-4.95588	7.2002e-07	0.000622561
GO:0006810	transport	1784	1	0	-0.0988614	0.0199744	-4.94942	7.44363e-07	0.000636762
GO:0007595	lactation	30	1	0	-0.288884	0.0585674	-4.9325	8.11826e-07	0.000687162
GO:0000165	MAPK cascade	75	1	0	-0.23658	0.0484631	-4.88165	1.05202e-06	0.000881194
GO:0001952	regulation of cell-matrix adhesion	10	1	0	-0.355121	0.0727902	-4.8787	1.06788e-06	0.000885258
GO:0030031	cell projection assembly	8	1	0	-0.369836	0.0760016	-4.86616	1.13788e-06	0.000929957
GO:0032792	negative regulation of CREB transcription factor activity	4	1	0	-0.422683	0.0868835	-4.86494	1.14493e-06	0.000929957
GO:0060444	branching involved in mammary gland duct morphogenesis	13	1	0	-0.337263	0.0695528	-4.84902	1.24074e-06	0.000988004
GO:0010818	T cell chemotaxis	2	1	0	-0.504043	0.103948	-4.84898	1.24097e-06	0.000988004
GO:0048732	gland development	5	1	0	-0.402909	0.0834992	-4.8253	1.39792e-06	0.00110205
GO:0060389	pathway-restricted SMAD protein phosphorylation	14	1	0	-0.331197	0.0690066	-4.79949	1.5907e-06	0.00124186
GO:0001937	negative regulation of endothelial cell proliferation	23	1	0	-0.299712	0.0630828	-4.75109	2.02326e-06	0.00156437
GO:0031954	positive regulation of protein autophosphorylation	13	1	0	-0.333856	0.0705946	-4.7292	2.25402e-06	0.00172619
GO:0001525	angiogenesis	188	1	0	-0.185514	0.0394742	-4.69963	2.60639e-06	0.00197721
GO:0031398	positive regulation of protein ubiquitination	44	1	0	-0.260401	0.055784	-4.66802	3.04116e-06	0.00227236
GO:0000188	inactivation of MAPK activity	21	1	0	-0.302837	0.0648849	-4.66729	3.05197e-06	0.00227236
GO:0043535	regulation of blood vessel endothelial cell migration	3	1	0	-0.440654	0.094496	-4.66321	3.11321e-06	0.00229668
GO:0042322	negative regulation of circadian sleep/wake cycle REM sleep	2	1	0	-0.487455	0.10508	-4.63888	3.50298e-06	0.00256073
GO:0030307	positive regulation of cell growth	70	1	0	-0.232732	0.0509036	-4.57201	4.83057e-06	0.0034922
GO:0032926	negative regulation of activin receptor signaling pathway	8	1	0	-0.360651	0.0789072	-4.57057	4.86404e-06	0.0034922
GO:0009967	positive regulation of signal transduction	45	1	0	-0.256042	0.0563091	-4.54708	5.43952e-06	0.00383779
GO:0043276	anoikis	3	1	0	-0.435491	0.0957748	-4.54703	5.44084e-06	0.00383779
GO:0042060	wound healing	52	1	0	-0.247718	0.054662	-4.53182	5.84771e-06	0.00408892
GO:0008150	biological_process	7282	1	0	-0.0596832	0.0132374	-4.50868	6.5231e-06	0.00450857
GO:0045602	negative regulation of endothelial cell differentiation	4	1	0	-0.409001	0.0907382	-4.50749	6.56001e-06	0.00450857
GO:0046777	protein autophosphorylation	171	1	0	-0.185472	0.0412483	-4.49647	6.9092e-06	0.00463749
GO:0007346	regulation of mitotic cell cycle	20	1	0	-0.300992	0.0669436	-4.49621	6.91764e-06	0.00463749
GO:0043087	regulation of GTPase activity	11	1	0	-0.337576	0.0750817	-4.49612	6.9206e-06	0.00463749
GO:0070098	chemokine-mediated signaling pathway	9	1	0	-0.350091	0.0780984	-4.48269	7.37077e-06	0.00489832
GO:0042632	cholesterol homeostasis	52	1	0	-0.245573	0.0551979	-4.44896	8.62854e-06	0.00568719
GO:0055085	transmembrane transport	466	1	0	-0.138811	0.0313285	-4.43084	9.38656e-06	0.00613651
GO:0070723	response to cholesterol	6	1	0	-0.375527	0.0849479	-4.42067	9.8394e-06	0.00638068
GO:0090231	regulation of spindle checkpoint	3	1	0	-0.429778	0.0973051	-4.4168	1.00172e-05	0.00644398
GO:0045656	negative regulation of monocyte differentiation	3	1	0	-0.428768	0.0975883	-4.39364	1.11467e-05	0.00711368
GO:0050853	B cell receptor signaling pathway	29	1	0	-0.276401	0.062997	-4.38753	1.14647e-05	0.00725902
GO:0032091	negative regulation of protein binding	29	1	0	-0.27603	0.0631055	-4.3741	1.21937e-05	0.00766029
GO:0016043	cellular component organization	14	1	0	-0.318364	0.0730909	-4.35572	1.32627e-05	0.0082673
GO:0007050	cell cycle arrest	89	1	0	-0.214599	0.0493236	-4.35084	1.35618e-05	0.00838866
GO:0015031	protein transport	558	1	0	-0.129545	0.0298775	-4.33588	1.4518e-05	0.00891159
GO:0007010	cytoskeleton organization	93	1	0	-0.211705	0.0489405	-4.32575	1.52011e-05	0.0092602
GO:0030239	myofibril assembly	5	1	0	-0.385116	0.0891145	-4.32159	1.54908e-05	0.00936573
GO:0060073	micturition	4	1	0	-0.401738	0.0930468	-4.31759	1.57743e-05	0.00946596
GO:0002032	desensitization of G-protein coupled receptor protein signaling pathway by arrestin	2	1	0	-0.463307	0.108724	-4.26132	2.0322e-05	0.0121047
GO:0045892	negative regulation of transcription DNA-dependent	478	1	0	-0.134155	0.0315119	-4.25728	2.0693e-05	0.012235
GO:0045618	positive regulation of keratinocyte differentiation	10	1	0	-0.335966	0.0790857	-4.24813	2.15559e-05	0.0126522
GO:0038083	peptidyl-tyrosine autophosphorylation	2	1	0	-0.460791	0.109244	-4.21801	2.46471e-05	0.0143618
GO:0071472	cellular response to salt stress	2	1	0	-0.460463	0.109313	-4.21231	2.52767e-05	0.0146226
GO:0060055	angiogenesis involved in wound healing	4	1	0	-0.397623	0.0944369	-4.21046	2.54848e-05	0.0146377
GO:0060054	positive regulation of epithelial cell proliferation involved in wound healing	4	1	0	-0.397249	0.0945664	-4.20074	2.66047e-05	0.0151256
GO:0032803	regulation of low-density lipoprotein particle receptor catabolic process	2	1	0	-0.459746	0.109468	-4.19984	2.67104e-05	0.0151256
GO:0014832	urinary bladder smooth muscle contraction	5	1	0	-0.38023	0.0908385	-4.18578	2.84189e-05	0.0159805
GO:0051270	regulation of cellular component movement	2	1	0	-0.458749	0.109686	-4.1824	2.88446e-05	0.0161073
GO:0043407	negative regulation of MAP kinase activity	37	1	0	-0.256919	0.0614861	-4.17849	2.93452e-05	0.0162179
GO:0050691	regulation of defense response to virus by host	4	1	0	-0.396361	0.0948753	-4.17771	2.94462e-05	0.0162179
GO:0048681	negative regulation of axon regeneration	3	1	0	-0.419269	0.100442	-4.17423	2.99002e-05	0.0162237
GO:0033234	negative regulation of protein sumoylation	2	1	0	-0.458233	0.1098	-4.17334	3.00162e-05	0.0162237
GO:0010830	regulation of myotube differentiation	5	1	0	-0.379767	0.0910059	-4.173	3.00618e-05	0.0162237
GO:0045661	regulation of myoblast differentiation	2	1	0	-0.458118	0.109826	-4.17132	3.02847e-05	0.016235
GO:0006917	induction of apoptosis	184	1	0	-0.173793	0.0418613	-4.15165	3.30083e-05	0.0175779
GO:0051928	positive regulation of calcium ion transport	25	1	0	-0.278061	0.0670424	-4.14754	3.36062e-05	0.0177785
GO:0006470	protein dephosphorylation	148	1	0	-0.183917	0.0444129	-4.14107	3.45683e-05	0.018168
GO:0030316	osteoclast differentiation	22	1	0	-0.28507	0.0689186	-4.13633	3.5291e-05	0.0184274
GO:0048593	camera-type eye morphogenesis	21	1	0	-0.287711	0.0695852	-4.13465	3.55492e-05	0.0184424
GO:0060745	mammary gland branching involved in pregnancy	3	1	0	-0.416847	0.101226	-4.11798	3.82203e-05	0.019701
GO:0007049	cell cycle	612	1	0	-0.121439	0.0295095	-4.11524	3.86783e-05	0.0198102
GO:0060395	SMAD protein signal transduction	19	1	0	-0.292758	0.0712539	-4.10866	3.97959e-05	0.0202535
GO:0043393	regulation of protein binding	15	1	0	-0.306521	0.0747236	-4.10207	4.09474e-05	0.0207085
GO:0045721	negative regulation of gluconeogenesis	7	1	0	-0.353641	0.0865719	-4.08494	4.40881e-05	0.0221575
GO:0014902	myotube differentiation	10	1	0	-0.330403	0.0810983	-4.0741	4.61919e-05	0.0230707
GO:0016311	dephosphorylation	212	1	0	-0.165035	0.0406301	-4.06188	4.8679e-05	0.0241627
GO:0001836	release of cytochrome c from mitochondria	25	1	0	-0.275465	0.0678651	-4.05901	4.92811e-05	0.0241756
GO:0055007	cardiac muscle cell differentiation	22	1	0	-0.282732	0.0696802	-4.05756	4.95871e-05	0.0241756
GO:0008633	activation of pro-apoptotic gene products	5	1	0	-0.375562	0.0925606	-4.05747	4.96068e-05	0.0241756
GO:0021772	olfactory bulb development	18	1	0	-0.29414	0.0726302	-4.04983	5.12544e-05	0.0248281
GO:0019722	calcium-mediated signaling	37	1	0	-0.25323	0.0625522	-4.04831	5.15896e-05	0.0248408
GO:0010944	negative regulation of transcription by competitive promoter binding	9	1	0	-0.335476	0.0833107	-4.02681	5.65389e-05	0.0270619
GO:0042982	amyloid precursor protein metabolic process	2	1	0	-0.449913	0.111806	-4.02406	5.72025e-05	0.0272175
GO:0001825	blastocyst formation	7	1	0	-0.351153	0.0875185	-4.01232	6.01237e-05	0.0284392
GO:0006919	activation of cysteine-type endopeptidase activity involved in apoptotic process	69	1	0	-0.218675	0.0545997	-4.00506	6.20022e-05	0.0291562
GO:0030168	platelet activation	28	1	0	-0.267392	0.0668047	-4.00259	6.26516e-05	0.0292903
GO:0060046	regulation of acrosome reaction	2	1	0	-0.44826	0.11224	-3.99375	6.50351e-05	0.0300972
GO:0007352	zygotic specification of dorsal/ventral axis	2	1	0	-0.448242	0.112245	-3.99342	6.51261e-05	0.0300972
GO:0030183	B cell differentiation	43	1	0	-0.243328	0.0610008	-3.98893	6.63719e-05	0.0304976
GO:0045953	negative regulation of natural killer cell mediated cytotoxicity	4	1	0	-0.388718	0.0976539	-3.98057	6.87504e-05	0.0314111
GO:0071380	cellular response to prostaglandin E stimulus	3	1	0	-0.410577	0.103361	-3.97228	7.1189e-05	0.0323415
GO:0016567	protein ubiquitination	174	1	0	-0.171793	0.0433339	-3.9644	7.35799e-05	0.0330323
GO:0005989	lactose biosynthetic process	2	1	0	-0.446615	0.112684	-3.96342	7.38839e-05	0.0330323
GO:0051897	positive regulation of protein kinase B signaling cascade	63	1	0	-0.222264	0.0560815	-3.96323	7.3942e-05	0.0330323
GO:0045136	development of secondary sexual characteristics	2	1	0	-0.44619	0.112801	-3.95554	7.63615e-05	0.0339247
GO:0061302	smooth muscle cell-matrix adhesion	2	1	0	-0.445983	0.112858	-3.9517	7.75978e-05	0.0342845
GO:0045899	positive regulation of RNA polymerase II transcriptional preinitiation complex assembly	4	1	0	-0.38744	0.0981393	-3.94786	7.88536e-05	0.034649
GO:0060564	negative regulation of mitotic anaphase-promoting complex activity	3	1	0	-0.409388	0.103783	-3.94464	7.99188e-05	0.0349262
GO:0048320	axial mesoderm formation	2	1	0	-0.445176	0.113083	-3.93671	8.26054e-05	0.0359051
GO:0007341	penetration of zona pellucida	7	1	0	-0.348483	0.0885553	-3.9352	8.31277e-05	0.0359379
GO:0060993	kidney morphogenesis	8	1	0	-0.339769	0.086411	-3.93202	8.42365e-05	0.0362225
GO:0030335	positive regulation of cell migration	153	1	0	-0.176967	0.0450395	-3.92916	8.52419e-05	0.0364599
GO:0038063	collagen-activated tyrosine kinase receptor signaling pathway	2	1	0	-0.444079	0.113393	-3.91629	8.99213e-05	0.0382579
GO:0060420	regulation of heart growth	4	1	0	-0.385782	0.0987779	-3.90555	9.40121e-05	0.0395892
GO:0043065	positive regulation of apoptotic process	287	1	0	-0.147757	0.0378331	-3.90549	9.4035e-05	0.0395892
GO:0007178	transmembrane receptor protein serine/threonine kinase signaling pathway	14	1	0	-0.304234	0.0780441	-3.89824	9.68958e-05	0.0405811
GO:0016579	protein deubiquitination	34	1	0	-0.253277	0.0651007	-3.89054	0.000100021	0.0416727
GO:0010980	positive regulation of vitamin D 24-hydroxylase activity	3	1	0	-0.406866	0.104698	-3.88611	0.000101863	0.0422217
GO:0009880	embryonic pattern specification	23	1	0	-0.274761	0.0708436	-3.87841	0.000105141	0.0433568
GO:0030890	positive regulation of B cell proliferation	41	1	0	-0.242389	0.0626709	-3.86764	0.000109892	0.0450849
GO:0045765	regulation of angiogenesis	17	1	0	-0.291763	0.0754733	-3.86578	0.000110735	0.0452
GO:0032609	interferon-gamma production	7	1	0	-0.345779	0.0896278	-3.85794	0.000114346	0.0464383
GO:0002028	regulation of sodium ion transport	18	1	0	-0.288052	0.0747503	-3.85352	0.000116432	0.047048

## Sheet: HPC.M
GO.ID	Term	Size	Conv	Error	LOR	SD	Z	P.Value	FDR
GO:0050911	detection of chemical stimulus involved in sensory perception of smell	1097	1	0	2.37874	0.146188	16.2718	1.56373e-59	1.18742e-54
GO:0007608	sensory perception of smell	1121	1	0	2.29608	0.141446	16.2329	2.95334e-59	1.18742e-54
GO:0007186	G-protein coupled receptor signaling pathway	1740	1	0	1.31492	0.0820377	16.0282	8.11415e-58	2.17491e-53
GO:0055114	oxidation-reduction process	639	1	0	-0.514994	0.0399104	-12.9038	4.28633e-38	8.61678e-34
GO:0007165	signal transduction	2194	1	0	0.671603	0.0536389	12.5208	5.74455e-36	9.2386e-32
GO:0008150	biological_process	7282	1	0	0.284285	0.0239564	11.8668	1.76152e-32	2.36079e-28
GO:0006958	complement activation classical pathway	25	1	0	-1.03307	0.11733	-8.80485	1.31031e-18	1.50521e-14
GO:0008152	metabolic process	1744	1	0	-0.269833	0.0309502	-8.71831	2.82388e-18	2.83842e-14
GO:0007599	hemostasis	35	1	0	-0.868375	0.112538	-7.71631	1.19748e-14	1.06991e-10
GO:0007596	blood coagulation	61	1	0	-0.692432	0.10119	-6.84291	7.75991e-12	6.23989e-08
GO:0006957	complement activation alternative pathway	9	1	0	-1.18954	0.17441	-6.82038	9.07996e-12	6.6376e-08
GO:0006869	lipid transport	59	1	0	-0.694001	0.102668	-6.75965	1.38322e-11	9.26891e-08
GO:0006956	complement activation	11	1	0	-1.09726	0.165324	-6.63707	3.1997e-11	1.97918e-07
GO:0042730	fibrinolysis	10	1	0	-1.07091	0.175463	-6.10336	1.03862e-09	5.96554e-06
GO:0030193	regulation of blood coagulation	9	1	0	-1.09591	0.181764	-6.02931	1.64666e-09	8.8274e-06
GO:0019441	tryptophan catabolic process to kynurenine	7	1	0	-1.17894	0.196681	-5.99417	2.04522e-09	1.02787e-05
GO:0051918	negative regulation of fibrinolysis	7	1	0	-1.17394	0.197065	-5.95712	2.56719e-09	1.21431e-05
GO:0050896	response to stimulus	201	1	0	1.49438	0.25887	5.77271	7.80069e-09	3.48482e-05
GO:0006953	acute-phase response	26	1	0	-0.794037	0.13854	-5.73148	9.9561e-09	4.21362e-05
GO:0006631	fatty acid metabolic process	90	1	0	-0.550877	0.0963872	-5.71525	1.09545e-08	4.31156e-05
GO:0045087	innate immune response	177	1	0	-0.441621	0.0773339	-5.71057	1.12599e-08	4.31156e-05
GO:0017144	drug metabolic process	18	1	0	-0.858798	0.155877	-5.50947	3.5992e-08	0.000131554
GO:0006559	L-phenylalanine catabolic process	6	1	0	-1.16114	0.213031	-5.45057	5.02095e-08	0.000175541
GO:0010951	negative regulation of endopeptidase activity	140	1	0	-0.458307	0.0852548	-5.37573	7.62731e-08	0.000255552
GO:0019363	pyridine nucleotide biosynthetic process	12	1	0	-0.942248	0.17638	-5.34216	9.18472e-08	0.000295424
GO:0009058	biosynthetic process	50	1	0	-0.630687	0.118427	-5.32554	1.00652e-07	0.000311291
GO:0050766	positive regulation of phagocytosis	33	1	0	-0.702258	0.134951	-5.20379	1.95261e-07	0.00058153
GO:0019236	response to pheromone	103	1	0	2.60497	0.50548	5.15346	2.55726e-07	0.000733167
GO:0006526	arginine biosynthetic process	4	1	0	-1.27852	0.248391	-5.14719	2.64412e-07	0.000733167
GO:0006520	cellular amino acid metabolic process	21	1	0	-0.789062	0.154416	-5.10998	3.22191e-07	0.000863598
GO:0044539	long-chain fatty acid import	4	1	0	-1.2673	0.248957	-5.09046	3.57204e-07	0.000922953
GO:0030194	positive regulation of blood coagulation	11	1	0	-0.938417	0.18454	-5.08517	3.6729e-07	0.000922953
GO:0006629	lipid metabolic process	266	1	0	-0.347899	0.0694766	-5.00743	5.51621e-07	0.00134415
GO:0070189	kynurenine metabolic process	4	1	0	-1.24597	0.250264	-4.97863	6.40359e-07	0.00151448
GO:0006694	steroid biosynthetic process	60	1	0	-0.571393	0.115064	-4.96586	6.8396e-07	0.00157138
GO:0006699	bile acid biosynthetic process	11	1	0	-0.924676	0.186701	-4.95271	7.31888e-07	0.00163479
GO:0006572	tyrosine catabolic process	5	1	0	-1.15173	0.233339	-4.93586	7.98001e-07	0.00173429
GO:0050665	hydrogen peroxide biosynthetic process	7	1	0	-1.04317	0.211775	-4.92586	8.39914e-07	0.00177734
GO:0002606	positive regulation of dendritic cell antigen processing and presentation	5	1	0	-1.14597	0.234005	-4.89719	9.72171e-07	0.00199609
GO:0006210	thymine catabolic process	3	1	0	-1.3814	0.282319	-4.89303	9.92934e-07	0.00199609
GO:0045730	respiratory burst	7	1	0	-1.0348	0.213022	-4.85773	1.18738e-06	0.00227345
GO:0002283	neutrophil activation involved in immune response	3	1	0	-1.3708	0.282191	-4.85772	1.18745e-06	0.00227345
GO:0051919	positive regulation of fibrinolysis	3	1	0	-1.36803	0.282171	-4.84823	1.24568e-06	0.00232947
GO:0009072	aromatic amino acid family metabolic process	10	1	0	-0.935741	0.193703	-4.83081	1.35976e-06	0.00248502
GO:0006144	purine nucleobase metabolic process	5	1	0	-1.12164	0.237038	-4.73188	2.22448e-06	0.00397499
GO:0030212	hyaluronan metabolic process	7	1	0	-1.01447	0.216203	-4.69219	2.70302e-06	0.0047251
GO:0001676	long-chain fatty acid metabolic process	20	1	0	-0.760226	0.162679	-4.67318	2.96575e-06	0.00507406
GO:0090197	positive regulation of chemokine secretion	6	1	0	-1.0504	0.227005	-4.6272	3.70646e-06	0.00620923
GO:0043651	linoleic acid metabolic process	4	1	0	-1.17455	0.256864	-4.57267	4.81556e-06	0.00790261
GO:0008206	bile acid metabolic process	12	1	0	-0.86315	0.189093	-4.56468	5.00259e-06	0.00804535
GO:0006569	tryptophan catabolic process	4	1	0	-1.16969	0.257438	-4.54356	5.53113e-06	0.00872095
GO:0000050	urea cycle	10	1	0	-0.903163	0.199283	-4.53207	5.84098e-06	0.00903238
GO:0006573	valine metabolic process	6	1	0	-1.03527	0.229443	-4.51211	6.4187e-06	0.00958678
GO:0008202	steroid metabolic process	52	1	0	-0.561889	0.124639	-4.50812	6.54034e-06	0.00958678
GO:0019886	antigen processing and presentation of exogenous peptide antigen via MHC class II	13	1	0	-0.838714	0.186067	-4.50758	6.55715e-06	0.00958678
GO:0006695	cholesterol biosynthetic process	28	1	0	-0.674652	0.150412	-4.48537	7.2788e-06	0.0102816
GO:0006749	glutathione metabolic process	36	1	0	-0.626533	0.139692	-4.4851	7.28814e-06	0.0102816
GO:0000053	argininosuccinate metabolic process	3	1	0	-1.26604	0.285434	-4.43549	9.18645e-06	0.0124493
GO:0030162	regulation of proteolysis	62	1	0	-0.52598	0.118618	-4.43422	9.24053e-06	0.0124493
GO:0050667	homocysteine metabolic process	9	1	0	-0.917931	0.207063	-4.43309	9.28915e-06	0.0124493
GO:2000379	positive regulation of reactive oxygen species metabolic process	23	1	0	-0.708399	0.160047	-4.4262	9.59084e-06	0.0126429
GO:0007275	multicellular organismal development	973	1	0	0.274091	0.0621986	4.40671	1.04952e-05	0.0136119
GO:0071223	cellular response to lipoteichoic acid	7	1	0	-0.977265	0.222569	-4.39084	1.12912e-05	0.0144119
GO:0006547	histidine metabolic process	5	1	0	-1.07053	0.244579	-4.37704	1.20305e-05	0.0151155
GO:0007035	vacuolar acidification	5	1	0	-1.06628	0.245276	-4.34728	1.37839e-05	0.0170522
GO:0043066	negative regulation of apoptotic process	396	1	0	-0.268069	0.0617388	-4.34198	1.41203e-05	0.0172036
GO:0016126	sterol biosynthetic process	26	1	0	-0.674985	0.155937	-4.32857	1.50084e-05	0.017932
GO:0048002	antigen processing and presentation of peptide antigen	3	1	0	-1.24283	0.287275	-4.32629	1.51642e-05	0.017932
GO:0046500	S-adenosylmethionine metabolic process	6	1	0	-1.01034	0.233739	-4.32251	1.54264e-05	0.0179777
GO:0010628	positive regulation of gene expression	181	1	0	-0.358082	0.082998	-4.31435	1.60074e-05	0.0183883
GO:0034374	low-density lipoprotein particle remodeling	7	1	0	-0.964214	0.224967	-4.28602	1.81904e-05	0.0206018
GO:0035411	catenin import into nucleus	2	1	0	-1.48688	0.347645	-4.27701	1.89419e-05	0.0210456
GO:0010466	negative regulation of peptidase activity	116	1	0	-0.416335	0.0974537	-4.27213	1.93618e-05	0.0210456
GO:0019882	antigen processing and presentation	28	1	0	-0.655422	0.153421	-4.27206	1.93675e-05	0.0210456
GO:0050921	positive regulation of chemotaxis	7	1	0	-0.957483	0.226238	-4.2322	2.31419e-05	0.0248117
GO:0002474	antigen processing and presentation of peptide antigen via MHC class I	12	1	0	-0.826944	0.195706	-4.22543	2.38483e-05	0.0252327
GO:0016064	immunoglobulin mediated immune response	12	1	0	-0.826296	0.195829	-4.21948	2.44872e-05	0.0255722
GO:0006807	nitrogen compound metabolic process	19	1	0	-0.724788	0.17289	-4.19219	2.76274e-05	0.0284817
GO:0043032	positive regulation of macrophage activation	13	1	0	-0.805024	0.192232	-4.18777	2.81708e-05	0.0286743
GO:0010543	regulation of platelet activation	4	1	0	-1.10955	0.265846	-4.17366	2.99748e-05	0.0301291
GO:0030865	cortical cytoskeleton organization	3	1	0	-1.21117	0.290422	-4.17037	3.04104e-05	0.0301896
GO:2000573	positive regulation of DNA biosynthetic process	8	1	0	-0.909267	0.221036	-4.11367	3.89419e-05	0.0381877
GO:0006412	translation	409	1	0	0.440039	0.107252	4.10286	4.08078e-05	0.0393711
GO:0032967	positive regulation of collagen biosynthetic process	18	1	0	-0.726305	0.177276	-4.09702	4.18502e-05	0.0393711
GO:0019442	tryptophan catabolic process to acetyl-CoA	2	1	0	-1.40172	0.342222	-4.09594	4.20455e-05	0.0393711
GO:0002369	T cell cytokine production	2	1	0	-1.40084	0.342199	-4.09365	4.24642e-05	0.0393711
GO:0045218	zonula adherens maintenance	3	1	0	-1.19601	0.292214	-4.09292	4.25968e-05	0.0393711
GO:0008610	lipid biosynthetic process	114	1	0	-0.40473	0.0994366	-4.07024	4.69655e-05	0.0429157
GO:0000288	nuclear-transcribed mRNA catabolic process deadenylation-dependent decay	6	1	0	-0.976362	0.240136	-4.06588	4.78515e-05	0.043234
GO:0030301	cholesterol transport	21	1	0	-0.691744	0.170255	-4.06299	4.84486e-05	0.0432871
GO:0015909	long-chain fatty acid transport	10	1	0	-0.848454	0.209644	-4.04712	5.18508e-05	0.0458178
GO:0001798	positive regulation of type IIa hypersensitivity	4	1	0	-1.08723	0.269581	-4.03305	5.50573e-05	0.0481224

## Sheet: HPC.H
GO.ID	Term	Size	Conv	Error	LOR	SD	Z	P.Value	FDR
GO:0006351	transcription DNA-dependent	1820	1	0	-0.158933	0.0163287	-9.73336	2.17302e-22	1.73838e-17
GO:0000122	negative regulation of transcription from RNA polymerase II promoter	438	1	0	-0.242501	0.0267924	-9.0511	1.41533e-19	5.66119e-15
GO:0006355	regulation of transcription DNA-dependent	1495	1	0	-0.159632	0.0177246	-9.00626	2.13197e-19	5.68511e-15
GO:0000278	mitotic cell cycle	350	1	0	-0.248975	0.0293782	-8.47482	2.35445e-17	4.70878e-13
GO:0006468	protein phosphorylation	397	1	0	-0.234253	0.0284417	-8.23625	1.77695e-16	2.84305e-12
GO:0045944	positive regulation of transcription from RNA polymerase II promoter	601	1	0	-0.200902	0.0248948	-8.07005	7.02691e-16	9.36901e-12
GO:0007264	small GTPase mediated signal transduction	329	1	0	-0.2439	0.0305123	-7.99349	1.31173e-15	1.49909e-11
GO:0045893	positive regulation of transcription DNA-dependent	491	1	0	-0.209042	0.0269451	-7.75805	8.62462e-15	8.62442e-11
GO:0051056	regulation of small GTPase mediated signal transduction	156	1	0	-0.301558	0.0390125	-7.72977	1.0774e-14	9.57669e-11
GO:0045892	negative regulation of transcription DNA-dependent	438	1	0	-0.216161	0.0280585	-7.70395	1.31921e-14	1.05534e-10
GO:0006915	apoptotic process	707	1	0	-0.182375	0.0238521	-7.64608	2.07193e-14	1.50682e-10
GO:0044281	small molecule metabolic process	1071	1	0	-0.155051	0.0206709	-7.50092	6.33695e-14	4.22454e-10
GO:0006974	response to DNA damage stimulus	128	1	0	-0.308643	0.0422906	-7.29815	2.9175e-13	1.79534e-09
GO:0044255	cellular lipid metabolic process	146	1	0	-0.287543	0.041326	-6.95791	3.45364e-12	1.97346e-08
GO:0000086	G2/M transition of mitotic cell cycle	132	1	0	-0.281115	0.0439041	-6.40292	1.52437e-10	8.1298e-07
GO:0051301	cell division	315	1	0	-0.205471	0.0334252	-6.14718	7.88711e-10	3.88542e-06
GO:0048011	nerve growth factor receptor signaling pathway	226	1	0	-0.229766	0.0374217	-6.13991	8.2567e-10	3.88542e-06
GO:0006281	DNA repair	303	1	0	-0.205286	0.0340624	-6.02676	1.67278e-09	7.43443e-06
GO:0000087	M phase of mitotic cell cycle	97	1	0	-0.294509	0.0496262	-5.93456	2.94641e-09	1.19454e-05
GO:0030968	endoplasmic reticulum unfolded protein response	84	1	0	-0.307639	0.0518579	-5.93234	2.98641e-09	1.19454e-05
GO:0046777	protein autophosphorylation	171	1	0	-0.243677	0.0416641	-5.84862	4.95668e-09	1.82322e-05
GO:0034446	substrate adhesion-dependent cell spreading	26	1	0	-0.426653	0.0729732	-5.84671	5.01396e-09	1.82322e-05
GO:0016567	protein ubiquitination	310	1	0	-0.195572	0.0343126	-5.69972	1.20008e-08	4.17409e-05
GO:0007596	blood coagulation	485	1	0	-0.164682	0.0293483	-5.61131	2.00801e-08	6.69323e-05
GO:0043433	negative regulation of sequence-specific DNA binding transcription factor activity	61	1	0	-0.326242	0.0583874	-5.58753	2.30317e-08	7.36996e-05
GO:0030512	negative regulation of transforming growth factor beta receptor signaling pathway	43	1	0	-0.35964	0.0648256	-5.5478	2.89286e-08	8.90092e-05
GO:0016568	chromatin modification	99	1	0	-0.276124	0.0509427	-5.42028	5.95053e-08	0.000176308
GO:0033540	fatty acid beta-oxidation using acyl-CoA oxidase	12	1	0	-0.502408	0.0931973	-5.3908	7.01463e-08	0.000200413
GO:0042493	response to drug	298	1	0	-0.1876	0.0354986	-5.28472	1.25899e-07	0.000347301
GO:0006366	transcription from RNA polymerase II promoter	308	1	0	-0.184533	0.0351425	-5.25098	1.51288e-07	0.000403427
GO:0007179	transforming growth factor beta receptor signaling pathway	78	1	0	-0.289259	0.0557362	-5.18979	2.10534e-07	0.000543302
GO:0006987	activation of signaling protein activity involved in unfolded protein response	65	1	0	-0.303747	0.0591824	-5.13238	2.86095e-07	0.000668985
GO:0003363	lamellipodium assembly involved in ameboidal cell migration	3	1	0	-0.794986	0.155026	-5.1281	2.92688e-07	0.000668985
GO:0021816	extension of a leading process involved in cell motility in cerebral cortex radial glia guided migration	3	1	0	-0.794986	0.155026	-5.1281	2.92688e-07	0.000668985
GO:2001223	negative regulation of neuron migration	3	1	0	-0.794986	0.155026	-5.1281	2.92688e-07	0.000668985
GO:0051014	actin filament severing	8	1	0	-0.542599	0.1067	-5.08529	3.67062e-07	0.000815675
GO:0030335	positive regulation of cell migration	100	1	0	-0.262215	0.0521105	-5.0319	4.8564e-07	0.00100647
GO:0048812	neuron projection morphogenesis	30	1	0	-0.376124	0.0747869	-5.02928	4.92335e-07	0.00100647
GO:0006367	transcription initiation from RNA polymerase II promoter	154	1	0	-0.227471	0.0452362	-5.02853	4.94257e-07	0.00100647
GO:0051726	regulation of cell cycle	66	1	0	-0.29837	0.0593763	-5.02507	5.03245e-07	0.00100647
GO:0007243	intracellular protein kinase cascade	98	1	0	-0.262338	0.0526132	-4.98617	6.15869e-07	0.00120167
GO:0042981	regulation of apoptotic process	184	1	0	-0.212401	0.0427303	-4.97073	6.66997e-07	0.00127044
GO:0008206	bile acid metabolic process	40	1	0	-0.343571	0.0692847	-4.95883	7.09178e-07	0.00131937
GO:0006805	xenobiotic metabolic process	136	1	0	-0.233082	0.0475281	-4.9041	9.38566e-07	0.00167164
GO:0007067	mitosis	204	1	0	-0.202984	0.0413937	-4.90373	9.40321e-07	0.00167164
GO:0060675	ureteric bud morphogenesis	3	1	0	-0.73163	0.149482	-4.89445	9.85811e-07	0.00171441
GO:0014070	response to organic cyclic compound	92	1	0	-0.264035	0.0540762	-4.88264	1.04675e-06	0.00178166
GO:0000236	mitotic prometaphase	89	1	0	-0.265283	0.0548213	-4.83906	1.30456e-06	0.00217422
GO:0072282	metanephric nephron tubule morphogenesis	3	1	0	-0.720306	0.149141	-4.8297	1.3674e-06	0.00223244
GO:0010212	response to ionizing radiation	45	1	0	-0.325928	0.0677494	-4.81079	1.50333e-06	0.00240528
GO:0030449	regulation of complement activation	17	1	0	-0.42862	0.0892413	-4.80293	1.5636e-06	0.00245265
GO:0032926	negative regulation of activin receptor signaling pathway	8	1	0	-0.524353	0.109395	-4.79321	1.64137e-06	0.00252513
GO:0034641	cellular nitrogen compound metabolic process	197	1	0	-0.201028	0.0422612	-4.7568	1.96685e-06	0.00293698
GO:0018108	peptidyl-tyrosine phosphorylation	56	1	0	-0.30307	0.0637345	-4.7552	1.98251e-06	0.00293698
GO:0000075	cell cycle checkpoint	143	1	0	-0.224235	0.0471965	-4.7511	2.02314e-06	0.00294268
GO:0000096	sulfur amino acid metabolic process	26	1	0	-0.377776	0.0799285	-4.72643	2.28507e-06	0.0032643
GO:0014068	positive regulation of phosphatidylinositol 3-kinase cascade	40	1	0	-0.333015	0.0707545	-4.70662	2.51855e-06	0.00348222
GO:0008652	cellular amino acid biosynthetic process	20	1	0	-0.405347	0.0861318	-4.70613	2.52467e-06	0.00348222
GO:0090303	positive regulation of wound healing	7	1	0	-0.537611	0.1144	-4.69939	2.60941e-06	0.0035381
GO:0006260	DNA replication	148	1	0	-0.218912	0.0469021	-4.66742	3.05003e-06	0.00406661
GO:0015758	glucose transport	59	1	0	-0.29332	0.0633585	-4.62952	3.66507e-06	0.00480654
GO:0045736	negative regulation of cyclin-dependent protein kinase activity	17	1	0	-0.419608	0.0907443	-4.62407	3.76285e-06	0.00484781
GO:0007015	actin filament organization	29	1	0	-0.36153	0.0782351	-4.62107	3.81774e-06	0.00484781
GO:0060996	dendritic spine development	8	1	0	-0.5124	0.11135	-4.60171	4.19027e-06	0.00523771
GO:0018107	peptidyl-threonine phosphorylation	31	1	0	-0.352536	0.0770881	-4.57315	4.80436e-06	0.00591292
GO:0006538	glutamate catabolic process	6	1	0	-0.550841	0.120896	-4.55631	5.20595e-06	0.0062907
GO:0006511	ubiquitin-dependent protein catabolic process	153	1	0	-0.212725	0.0467138	-4.5538	5.26858e-06	0.0062907
GO:0043392	negative regulation of DNA binding	26	1	0	-0.369583	0.0812227	-4.55024	5.35854e-06	0.00630403
GO:0030509	BMP signaling pathway	59	1	0	-0.288302	0.0640032	-4.50449	6.65338e-06	0.00771388
GO:0071168	protein localization to chromatin	3	1	0	-0.674232	0.149848	-4.49943	6.81344e-06	0.00778661
GO:0045662	negative regulation of myoblast differentiation	9	1	0	-0.487483	0.109484	-4.45256	8.48516e-06	0.00956052
GO:0007050	cell cycle arrest	136	1	0	-0.21739	0.0490249	-4.43428	9.23789e-06	0.0101479
GO:0043393	regulation of protein binding	12	1	0	-0.450365	0.101576	-4.43377	9.26013e-06	0.0101479
GO:0008283	cell proliferation	344	1	0	-0.155757	0.0351747	-4.4281	9.50673e-06	0.0102773
GO:0061299	retina vasculature morphogenesis in camera-type eye	2	1	0	-0.843537	0.190655	-4.42442	9.67001e-06	0.0103144
GO:0008354	germ cell migration	7	1	0	-0.518625	0.117581	-4.41077	1.03004e-05	0.0108302
GO:0006542	glutamine biosynthetic process	3	1	0	-0.663462	0.150513	-4.40801	1.04324e-05	0.0108302
GO:0000082	G1/S transition of mitotic cell cycle	152	1	0	-0.20827	0.0472763	-4.40538	1.05597e-05	0.0108302
GO:0048015	phosphatidylinositol-mediated signaling	77	1	0	-0.260436	0.0594236	-4.38271	1.17212e-05	0.0118693
GO:0006357	regulation of transcription from RNA polymerase II promoter	239	1	0	-0.176258	0.0403593	-4.36723	1.25834e-05	0.0125831
GO:0060037	pharyngeal system development	13	1	0	-0.436011	0.10029	-4.34748	1.3771e-05	0.0136007
GO:0007059	chromosome segregation	65	1	0	-0.273125	0.0629372	-4.33965	1.42711e-05	0.0139227
GO:0007031	peroxisome organization	18	1	0	-0.398253	0.0919161	-4.33279	1.47231e-05	0.0141907
GO:0032940	secretion by cell	6	1	0	-0.534636	0.123621	-4.3248	1.52669e-05	0.0145396
GO:0010634	positive regulation of epithelial cell migration	15	1	0	-0.418064	0.0967288	-4.32202	1.54606e-05	0.0145508
GO:0021772	olfactory bulb development	13	1	0	-0.433494	0.100759	-4.30227	1.69057e-05	0.0156075
GO:0007020	microtubule nucleation	11	1	0	-0.453342	0.105395	-4.30138	1.69735e-05	0.0156075
GO:0061009	common bile duct development	3	1	0	-0.64858	0.15174	-4.27429	1.91746e-05	0.017431
GO:0048711	positive regulation of astrocyte differentiation	9	1	0	-0.47599	0.11163	-4.264	2.00802e-05	0.0180492
GO:0019985	translesion synthesis	4	1	0	-0.59235	0.1393	-4.25233	2.11557e-05	0.0188046
GO:0033169	histone H3-K9 demethylation	7	1	0	-0.50653	0.119812	-4.22771	2.36082e-05	0.020754
GO:0007049	cell cycle	257	1	0	-0.16718	0.0396444	-4.21699	2.4758e-05	0.0215282
GO:0042632	cholesterol homeostasis	60	1	0	-0.274176	0.0653201	-4.19743	2.69965e-05	0.0231483
GO:0019083	viral transcription	139	1	0	0.772557	0.184129	4.19573	2.71999e-05	0.0231483
GO:0021575	hindbrain morphogenesis	3	1	0	-0.639558	0.152658	-4.18949	2.79588e-05	0.0235437
GO:0007219	Notch signaling pathway	117	1	0	-0.219699	0.0525291	-4.18243	2.88413e-05	0.0240339
GO:0006334	nucleosome assembly	106	1	0	-0.226594	0.0543795	-4.16689	3.08781e-05	0.0254659
GO:2000737	negative regulation of stem cell differentiation	4	1	0	-0.584395	0.140533	-4.1584	3.2048e-05	0.0258417
GO:0046325	negative regulation of glucose import	6	1	0	-0.522969	0.125772	-4.15807	3.20945e-05	0.0258417
GO:0007173	epidermal growth factor receptor signaling pathway	137	1	0	-0.207189	0.0498458	-4.15659	3.23029e-05	0.0258417
GO:0031100	organ regeneration	55	1	0	-0.279339	0.0674616	-4.14071	3.46232e-05	0.0274237
GO:2000974	negative regulation of pro-B cell differentiation	3	1	0	-0.634093	0.153278	-4.13689	3.5205e-05	0.0276112
GO:0030010	establishment of cell polarity	22	1	0	-0.363643	0.0891974	-4.07684	4.56523e-05	0.0354573
GO:0031018	endocrine pancreas development	40	1	0	-0.304835	0.0749014	-4.06981	4.7051e-05	0.0360346
GO:0000084	S phase of mitotic cell cycle	122	1	0	-0.212433	0.0522128	-4.0686	4.72965e-05	0.0360346
GO:0071777	positive regulation of cell cycle cytokinesis	12	1	0	-0.428407	0.105776	-4.05013	5.1189e-05	0.0386323
GO:0006983	ER overload response	8	1	0	-0.475714	0.118251	-4.02293	5.74786e-05	0.0429737
GO:0048009	insulin-like growth factor receptor signaling pathway	14	1	0	-0.409131	0.101773	-4.02002	5.81937e-05	0.0431055
GO:0070306	lens fiber cell differentiation	9	1	0	-0.460459	0.114724	-4.01362	5.97958e-05	0.0438859
GO:0016477	cell migration	107	1	0	-0.219996	0.0548487	-4.01097	6.04706e-05	0.0439776

## Sheet: MSC.H
GO.ID	Term	Size	Conv	Error	LOR	SD	Z	P.Value	FDR
GO:0045893	positive regulation of transcription DNA-dependent	491	1	0	-0.857001	0.0985133	-8.69934	3.3383e-18	2.67058e-13
GO:0000122	negative regulation of transcription from RNA polymerase II promoter	438	1	0	-0.870299	0.102397	-8.49924	1.90832e-17	7.63309e-13
GO:0006412	translation	325	1	0	4.07114	0.507117	8.02799	9.90788e-16	2.64204e-11
GO:0006614	SRP-dependent cotranslational protein targeting to membrane	164	1	0	10.0003	1.28772	7.76595	8.10351e-15	1.62067e-10
GO:0019083	viral transcription	139	1	0	12.9364	1.70495	7.58756	3.25995e-14	4.67297e-10
GO:0006413	translational initiation	186	1	0	7.34163	0.968787	7.57816	3.50481e-14	4.67297e-10
GO:0006414	translational elongation	153	1	0	9.78258	1.31158	7.4586	8.74471e-14	9.99373e-10
GO:0006415	translational termination	141	1	0	11.4549	1.53959	7.44021	1.00525e-13	1.00523e-09
GO:0006351	transcription DNA-dependent	1820	1	0	-0.489953	0.0682343	-7.18045	6.94826e-13	5.72858e-09
GO:0019058	viral infectious cycle	149	1	0	8.89697	1.23977	7.17633	7.16089e-13	5.72858e-09
GO:0060021	palate development	63	1	0	-1.2214	0.181904	-6.71454	1.88662e-11	1.37206e-07
GO:0000184	nuclear-transcribed mRNA catabolic process nonsense-mediated decay	189	1	0	4.47608	0.702337	6.37312	1.85222e-10	1.23479e-06
GO:0045944	positive regulation of transcription from RNA polymerase II promoter	601	1	0	-0.635965	0.100343	-6.33794	2.3286e-10	1.43295e-06
GO:0016071	mRNA metabolic process	302	1	0	2.62787	0.418221	6.28345	3.31148e-10	1.89223e-06
GO:0016032	viral reproduction	409	1	0	1.86103	0.307516	6.05179	1.43245e-09	7.63956e-06
GO:0010467	gene expression	739	1	0	1.15085	0.191503	6.00957	1.86017e-09	9.30063e-06
GO:0016070	RNA metabolic process	334	1	0	2.09145	0.357828	5.84485	5.07029e-09	2.38596e-05
GO:0032926	negative regulation of activin receptor signaling pathway	8	1	0	-1.69908	0.294318	-5.77294	7.78996e-09	3.46213e-05
GO:0048008	platelet-derived growth factor receptor signaling pathway	20	1	0	-1.41143	0.249953	-5.64676	1.635e-08	6.88406e-05
GO:0048286	lung alveolus development	33	1	0	-1.26533	0.227795	-5.55468	2.78116e-08	0.000111244
GO:0045668	negative regulation of osteoblast differentiation	31	1	0	-1.27753	0.23151	-5.51826	3.42376e-08	0.000130426
GO:0001525	angiogenesis	189	1	0	-0.813585	0.149615	-5.43787	5.39207e-08	0.000196071
GO:0032331	negative regulation of chondrocyte differentiation	9	1	0	-1.60911	0.296357	-5.42962	5.64731e-08	0.000196424
GO:0001656	metanephros development	28	1	0	-1.28497	0.239861	-5.35713	8.45534e-08	0.000281838
GO:0045639	positive regulation of myeloid cell differentiation	4	1	0	-1.86707	0.349724	-5.3387	9.36133e-08	0.000299556
GO:0010508	positive regulation of autophagy	12	1	0	-1.50966	0.283907	-5.31744	1.05238e-07	0.000323803
GO:0072498	embryonic skeletal joint development	5	1	0	-1.7675	0.336475	-5.25299	1.49653e-07	0.000443406
GO:0046655	folic acid metabolic process	8	1	0	-1.59863	0.311764	-5.12769	2.9332e-07	0.000838039
GO:0015884	folic acid transport	7	1	0	-1.63276	0.32067	-5.0917	3.54858e-07	0.000978897
GO:0044267	cellular protein metabolic process	468	1	0	1.24434	0.246713	5.04368	4.56654e-07	0.00121772
GO:0031954	positive regulation of protein autophosphorylation	12	1	0	-1.47043	0.292067	-5.03454	4.79e-07	0.0012361
GO:0051152	positive regulation of smooth muscle cell differentiation	3	1	0	-1.89553	0.384079	-4.93525	8.00462e-07	0.00200111
GO:0060155	platelet dense granule organization	7	1	0	-1.6071	0.326186	-4.92695	8.35249e-07	0.0020248
GO:0070886	positive regulation of calcineurin-NFAT signaling cascade	3	1	0	-1.8822	0.385912	-4.87727	1.07564e-06	0.00253086
GO:0010512	negative regulation of phosphatidylinositol biosynthetic process	3	1	0	-1.87863	0.386428	-4.86153	1.16481e-06	0.00266236
GO:0050975	sensory perception of touch	2	1	0	-2.06619	0.430478	-4.79977	1.58848e-06	0.00345901
GO:0010761	fibroblast migration	5	1	0	-1.68787	0.351761	-4.79834	1.59983e-06	0.00345901
GO:0048704	embryonic skeletal system morphogenesis	33	1	0	-1.17305	0.244761	-4.79263	1.64606e-06	0.00346531
GO:0034418	urate biosynthetic process	2	1	0	-2.06067	0.430623	-4.78532	1.70719e-06	0.00350184
GO:0035115	embryonic forelimb morphogenesis	25	1	0	-1.239	0.260722	-4.75218	2.01235e-06	0.0040246
GO:0000185	activation of MAPKKK activity	7	1	0	-1.57878	0.33284	-4.74334	2.10222e-06	0.00405779
GO:0007420	brain development	160	1	0	-0.780939	0.164733	-4.74065	2.13039e-06	0.00405779
GO:2000543	positive regulation of gastrulation	7	1	0	-1.57399	0.334024	-4.71222	2.45037e-06	0.00455872
GO:0045955	negative regulation of calcium ion-dependent exocytosis	4	1	0	-1.73947	0.371182	-4.68631	2.78175e-06	0.00499621
GO:0060683	regulation of branching involved in salivary gland morphogenesis by epithelial-mesenchymal signaling	2	1	0	-2.02472	0.432244	-4.68421	2.81043e-06	0.00499621
GO:0072193	ureter smooth muscle cell differentiation	3	1	0	-1.83351	0.39393	-4.6544	3.24926e-06	0.00553268
GO:0036023	embryonic skeletal limb joint morphogenesis	3	1	0	-1.83349	0.393933	-4.65432	3.25053e-06	0.00553268
GO:0051005	negative regulation of lipoprotein lipase activity	6	1	0	-1.6037	0.347229	-4.61857	3.86395e-06	0.00643978
GO:0008284	positive regulation of cell proliferation	354	1	0	-0.595948	0.129467	-4.6031	4.16243e-06	0.00670579
GO:0021513	spinal cord dorsal/ventral patterning	3	1	0	-1.82247	0.396047	-4.60167	4.19121e-06	0.00670579
GO:0060379	cardiac muscle cell myoblast differentiation	2	1	0	-1.99063	0.43489	-4.57732	4.70965e-06	0.00738751
GO:0035793	positive regulation of metanephric mesenchymal cell migration by platelet-derived growth factor receptor-beta signaling pathway	4	1	0	-1.71889	0.375918	-4.57251	4.81928e-06	0.00740163
GO:0035914	skeletal muscle cell differentiation	4	1	0	-1.71823	0.376075	-4.56887	4.9037e-06	0.00740163
GO:0001775	cell activation	8	1	0	-1.51385	0.331843	-4.56194	5.06822e-06	0.0075083
GO:0009791	post-embryonic development	66	1	0	-0.969228	0.213328	-4.54338	5.53596e-06	0.00805212
GO:0031076	embryonic camera-type eye development	7	1	0	-1.5466	0.341141	-4.5336	5.79878e-06	0.00828378
GO:0007275	multicellular organismal development	467	1	0	-0.534667	0.118334	-4.5183	6.23383e-06	0.00874903
GO:0030324	lung development	77	1	0	-0.925599	0.206038	-4.49238	7.04304e-06	0.00965441
GO:0030512	negative regulation of transforming growth factor beta receptor signaling pathway	43	1	0	-1.06856	0.237983	-4.49006	7.12029e-06	0.00965441
GO:0045906	negative regulation of vasoconstriction	5	1	0	-1.63327	0.365209	-4.47216	7.74345e-06	0.0103244
GO:0030879	mammary gland development	20	1	0	-1.25818	0.281997	-4.46167	8.13222e-06	0.010665
GO:0043507	positive regulation of JUN kinase activity	27	1	0	-1.18062	0.265157	-4.45254	8.48622e-06	0.0107733
GO:0050768	negative regulation of neurogenesis	14	1	0	-1.34871	0.303005	-4.45112	8.54247e-06	0.0107733
GO:0014910	regulation of smooth muscle cell migration	4	1	0	-1.69691	0.381395	-4.44921	8.61883e-06	0.0107733
GO:0022904	respiratory electron transport chain	93	1	0	4.3539	0.985297	4.41887	9.92192e-06	0.0122113
GO:0032438	melanosome organization	16	1	0	-1.30746	0.296965	-4.40275	1.06887e-05	0.0129557
GO:0042733	embryonic digit morphogenesis	39	1	0	-1.08119	0.245851	-4.39773	1.09388e-05	0.0130609
GO:0033962	cytoplasmic mRNA processing body assembly	7	1	0	-1.51705	0.349469	-4.34102	1.41822e-05	0.0166846
GO:0021775	smoothened signaling pathway involved in ventral spinal cord interneuron specification	2	1	0	-1.92094	0.443855	-4.32786	1.50568e-05	0.0169651
GO:0021776	smoothened signaling pathway involved in spinal cord motor neuron cell fate specification	2	1	0	-1.92094	0.443855	-4.32786	1.50568e-05	0.0169651
GO:0060831	smoothened signaling pathway involved in dorsal/ventral neural tube patterning	2	1	0	-1.92094	0.443855	-4.32786	1.50568e-05	0.0169651
GO:0060603	mammary gland duct morphogenesis	5	1	0	-1.60284	0.373816	-4.28779	1.80461e-05	0.0197354
GO:0021508	floor plate formation	3	1	0	-1.75948	0.410354	-4.28771	1.80521e-05	0.0197354
GO:0046885	regulation of hormone biosynthetic process	2	1	0	-1.90999	0.445716	-4.28522	1.82557e-05	0.0197354
GO:0010544	negative regulation of platelet activation	9	1	0	-1.44032	0.336424	-4.28127	1.85829e-05	0.0198213
GO:0060612	adipose tissue development	14	1	0	-1.3241	0.309712	-4.27527	1.90907e-05	0.020095
GO:0045892	negative regulation of transcription DNA-dependent	438	1	0	-0.517027	0.123083	-4.20063	2.66176e-05	0.0273653
GO:0042060	wound healing	71	1	0	-0.909422	0.216525	-4.20008	2.66818e-05	0.0273653
GO:0048661	positive regulation of smooth muscle cell proliferation	40	1	0	-1.04843	0.250023	-4.19335	2.74862e-05	0.0278335
GO:0008595	anterior/posterior axis specification embryo	10	1	0	-1.39872	0.334029	-4.18743	2.82133e-05	0.0282126
GO:0031077	post-embryonic camera-type eye development	5	1	0	-1.58446	0.379413	-4.17608	2.9658e-05	0.0292912
GO:0048593	camera-type eye morphogenesis	17	1	0	-1.25938	0.302154	-4.168	3.07281e-05	0.0299779
GO:0060993	kidney morphogenesis	3	1	0	-1.73391	0.417282	-4.15525	3.24936e-05	0.0313184
GO:0008406	gonad development	25	1	0	-1.15863	0.279665	-4.14291	3.4292e-05	0.0326583
GO:0002076	osteoblast development	18	1	0	-1.24046	0.299887	-4.13642	3.52769e-05	0.033201
GO:0009952	anterior/posterior pattern specification	84	1	0	-0.857967	0.208834	-4.10836	3.98477e-05	0.0370668
GO:0021965	spinal cord ventral commissure morphogenesis	2	1	0	-1.86178	0.455457	-4.08772	4.35637e-05	0.0400577
GO:0050867	positive regulation of cell activation	2	1	0	-1.85625	0.456738	-4.06415	4.82072e-05	0.0437329
GO:0070933	histone H4 deacetylation	6	1	0	-1.51539	0.373115	-4.06145	4.87686e-05	0.0437329
GO:0010942	positive regulation of cell death	17	1	0	-1.24406	0.306464	-4.05939	4.92007e-05	0.0437329
GO:0090090	negative regulation of canonical Wnt receptor signaling pathway	70	1	0	-0.892916	0.22086	-4.04291	5.27928e-05	0.0460438
GO:0007020	microtubule nucleation	11	1	0	-1.35259	0.334617	-4.0422	5.29515e-05	0.0460438
GO:0030514	negative regulation of BMP signaling pathway	28	1	0	-1.11612	0.276332	-4.03908	5.36622e-05	0.0461599

## Sheet: CRL.H
GO.ID	Term	Size	Conv	Error	LOR	SD	Z	P.Value	FDR
GO:0006915	apoptotic process	1670	1	0	-0.444337	0.0382497	-11.6167	3.38856e-31	2.70324e-26
GO:0008285	negative regulation of cell proliferation	841	1	0	-0.525188	0.0495375	-10.6018	2.92244e-26	1.16569e-21
GO:0045944	positive regulation of transcription from RNA polymerase II promoter	1502	1	0	-0.424863	0.040647	-10.4525	1.42695e-25	3.79453e-21
GO:0006916	anti-apoptosis	485	1	0	-0.616281	0.0601728	-10.2419	1.28747e-24	2.56772e-20
GO:0000122	negative regulation of transcription from RNA polymerase II promoter	1123	1	0	-0.454539	0.0455089	-9.98791	1.72176e-23	2.74709e-19
GO:0045893	positive regulation of transcription DNA-dependent	1288	1	0	-0.425327	0.0435951	-9.75629	1.73376e-22	2.3052e-18
GO:0007165	signal transduction	2370	1	0	-0.33137	0.0352317	-9.40547	5.18003e-21	5.90342e-17
GO:0007179	transforming growth factor beta receptor signaling pathway	191	1	0	-0.75767	0.085127	-8.90046	5.56136e-19	5.54575e-15
GO:0042127	regulation of cell proliferation	217	1	0	-0.719689	0.0822097	-8.75431	2.05358e-18	1.70271e-14
GO:0045892	negative regulation of transcription DNA-dependent	1101	1	0	-0.413639	0.0472733	-8.74996	2.13438e-18	1.70271e-14
GO:0043433	negative regulation of sequence-specific DNA binding transcription factor activity	137	1	0	-0.816841	0.0960037	-8.50844	1.76294e-17	1.27854e-13
GO:0001525	angiogenesis	471	1	0	-0.544188	0.0642987	-8.46344	2.59595e-17	1.72578e-13
GO:0043583	ear development	29	1	0	-1.31039	0.15631	-8.38327	5.14787e-17	3.15903e-13
GO:0030036	actin cytoskeleton organization	298	1	0	-0.623773	0.0755973	-8.25126	1.56729e-16	8.93083e-13
GO:0001570	vasculogenesis	102	1	0	-0.873962	0.106643	-8.19523	2.50105e-16	1.33015e-12
GO:0001701	in utero embryonic development	425	1	0	-0.541596	0.0676847	-8.00175	1.22667e-15	6.11613e-12
GO:0006468	protein phosphorylation	979	1	0	-0.394912	0.0506319	-7.79967	6.2069e-15	2.9127e-11
GO:0051056	regulation of small GTPase mediated signal transduction	411	1	0	-0.536884	0.0690283	-7.77774	7.38334e-15	3.27227e-11
GO:0007596	blood coagulation	1178	1	0	-0.36441	0.0474388	-7.68167	1.57024e-14	6.59298e-11
GO:0042493	response to drug	670	1	0	-0.447435	0.0583416	-7.66923	1.73037e-14	6.90207e-11
GO:0043403	skeletal muscle tissue regeneration	14	1	0	-1.59317	0.209703	-7.59725	3.02486e-14	1.14909e-10
GO:0031397	negative regulation of protein ubiquitination	50	1	0	-1.03565	0.136559	-7.58396	3.35164e-14	1.16729e-10
GO:0043066	negative regulation of apoptotic process	649	1	0	-0.448774	0.0591782	-7.58343	3.36541e-14	1.16729e-10
GO:0014909	smooth muscle cell migration	14	1	0	-1.58388	0.209848	-7.54778	4.42734e-14	1.47164e-10
GO:0008360	regulation of cell shape	254	1	0	-0.617876	0.0820484	-7.53063	5.04951e-14	1.61131e-10
GO:0014070	response to organic cyclic compound	220	1	0	-0.64208	0.0864249	-7.42933	1.09147e-13	3.34894e-10
GO:0007264	small GTPase mediated signal transduction	783	1	0	-0.408803	0.0557261	-7.33593	2.2018e-13	6.50555e-10
GO:0055072	iron ion homeostasis	55	1	0	-0.973265	0.135344	-7.19103	6.43028e-13	1.83207e-09
GO:0006897	endocytosis	304	1	0	-0.562217	0.0783845	-7.17256	7.36085e-13	2.02488e-09
GO:0042730	fibrinolysis	32	1	0	-1.14615	0.160026	-7.16225	7.93655e-13	2.11047e-09
GO:0048625	myoblast cell fate commitment	13	1	0	-1.55299	0.218211	-7.11691	1.10371e-12	2.8403e-09
GO:0030336	negative regulation of cell migration	194	1	0	-0.649402	0.0913965	-7.10532	1.20044e-12	2.99269e-09
GO:0031103	axon regeneration	28	1	0	-1.18413	0.167701	-7.06098	1.65335e-12	3.99688e-09
GO:0001938	positive regulation of endothelial cell proliferation	133	1	0	-0.726105	0.103897	-6.98872	2.7741e-12	6.50898e-09
GO:0030512	negative regulation of transforming growth factor beta receptor signaling pathway	79	1	0	-0.854864	0.122453	-6.98117	2.92741e-12	6.67245e-09
GO:0010909	positive regulation of heparan sulfate proteoglycan biosynthetic process	10	1	0	-1.71492	0.246677	-6.95212	3.59836e-12	7.71757e-09
GO:0044334	canonical Wnt receptor signaling pathway involved in positive regulation of epithelial to mesenchymal transition	10	1	0	-1.71492	0.246677	-6.95212	3.59836e-12	7.71757e-09
GO:0051090	regulation of sequence-specific DNA binding transcription factor activity	149	1	0	-0.697414	0.10036	-6.9491	3.67616e-12	7.71757e-09
GO:0002329	pre-B cell differentiation	10	1	0	-1.7075	0.246587	-6.92455	4.37349e-12	8.94608e-09
GO:0048660	regulation of smooth muscle cell proliferation	11	1	0	-1.62454	0.2354	-6.90119	5.1568e-12	1.02847e-08
GO:0010761	fibroblast migration	22	1	0	-1.25173	0.18315	-6.83448	8.23007e-12	1.60136e-08
GO:0051897	positive regulation of protein kinase B signaling cascade	135	1	0	-0.710759	0.104305	-6.81422	9.47751e-12	1.80017e-08
GO:0003183	mitral valve morphogenesis	9	1	0	-1.77119	0.260746	-6.7928	1.09978e-11	2.04036e-08
GO:0060070	canonical Wnt receptor signaling pathway	168	1	0	-0.659492	0.0973274	-6.77601	1.23536e-11	2.23981e-08
GO:0048146	positive regulation of fibroblast proliferation	102	1	0	-0.77402	0.114316	-6.77087	1.28014e-11	2.26942e-08
GO:0060021	palate development	138	1	0	-0.701827	0.103868	-6.75694	1.40937e-11	2.4442e-08
GO:0007050	cell cycle arrest	364	1	0	-0.505266	0.0749731	-6.73929	1.59157e-11	2.70145e-08
GO:0048705	skeletal system morphogenesis	72	1	0	-0.859553	0.127759	-6.72791	1.72121e-11	2.86063e-08
GO:0038063	collagen-activated tyrosine kinase receptor signaling pathway	8	1	0	-1.88631	0.281105	-6.71034	1.94168e-11	3.16119e-08
GO:2000727	positive regulation of cardiac muscle cell differentiation	15	1	0	-1.39867	0.209868	-6.66453	2.65511e-11	4.23626e-08
GO:0051491	positive regulation of filopodium assembly	42	1	0	-1.00477	0.151576	-6.62881	3.38402e-11	5.29337e-08
GO:0034097	response to cytokine stimulus	144	1	0	-0.681215	0.103286	-6.59544	4.23984e-11	6.50452e-08
GO:0001501	skeletal system development	296	1	0	-0.5316	0.0812703	-6.54114	6.10537e-11	9.18978e-08
GO:0030335	positive regulation of cell migration	255	1	0	-0.557238	0.0857168	-6.50092	7.98317e-11	1.17937e-07
GO:0048011	nerve growth factor receptor signaling pathway	631	1	0	-0.400835	0.0621676	-6.44766	1.13592e-10	1.64761e-07
GO:0003289	atrial septum primum morphogenesis	12	1	0	-1.47698	0.229724	-6.42934	1.28162e-10	1.82575e-07
GO:0060412	ventricular septum morphogenesis	47	1	0	-0.952178	0.148215	-6.42431	1.32467e-10	1.84642e-07
GO:0001952	regulation of cell-matrix adhesion	32	1	0	-1.07063	0.166706	-6.42229	1.34242e-10	1.84642e-07
GO:0010715	regulation of extracellular matrix disassembly	12	1	0	-1.47427	0.229853	-6.41395	1.41799e-10	1.91731e-07
GO:0001836	release of cytochrome c from mitochondria	57	1	0	-0.892072	0.140211	-6.36237	1.98664e-10	2.64142e-07
GO:0051365	cellular response to potassium ion starvation	7	1	0	-1.92013	0.301944	-6.35924	2.02755e-10	2.65162e-07
GO:0043434	response to peptide hormone stimulus	116	1	0	-0.713091	0.112181	-6.35661	2.06254e-10	2.65388e-07
GO:0034329	cell junction assembly	214	1	0	-0.581492	0.0916832	-6.3424	2.26212e-10	2.86447e-07
GO:0015031	protein transport	871	1	0	-0.350144	0.0553088	-6.33071	2.44038e-10	3.04191e-07
GO:0045765	regulation of angiogenesis	54	1	0	-0.90194	0.143049	-6.30513	2.8796e-10	3.48513e-07
GO:0030206	chondroitin sulfate biosynthetic process	20	1	0	-1.22469	0.194244	-6.30493	2.88332e-10	3.48513e-07
GO:0051272	positive regulation of cellular component movement	36	1	0	-1.02041	0.162005	-6.29863	3.00287e-10	3.57545e-07
GO:0001974	blood vessel remodeling	67	1	0	-0.843016	0.133893	-6.29618	3.05072e-10	3.579e-07
GO:0048010	vascular endothelial growth factor receptor signaling pathway	74	1	0	-0.814688	0.130053	-6.26429	3.74537e-10	4.33027e-07
GO:0030154	cell differentiation	784	1	0	-0.361214	0.0576913	-6.26115	3.8215e-10	4.35517e-07
GO:0032350	regulation of hormone metabolic process	7	1	0	-1.86177	0.298237	-6.24257	4.30429e-10	4.81747e-07
GO:0060749	mammary gland alveolus development	44	1	0	-0.954307	0.152909	-6.241	4.34792e-10	4.81747e-07
GO:0043123	positive regulation of I-kappaB kinase/NF-kappaB cascade	345	1	0	-0.486055	0.0780874	-6.2245	4.83103e-10	5.27942e-07
GO:0007507	heart development	364	1	0	-0.476466	0.0766337	-6.21744	5.05325e-10	5.44764e-07
GO:0007275	multicellular organismal development	940	1	0	-0.334948	0.0539326	-6.21048	5.28235e-10	5.6187e-07
GO:0006534	cysteine metabolic process	11	1	0	-1.4845	0.239416	-6.20051	5.62811e-10	5.9077e-07
GO:0038083	peptidyl-tyrosine autophosphorylation	6	1	0	-2.32896	0.376116	-6.19212	5.93587e-10	6.14983e-07
GO:0090005	negative regulation of establishment of protein localization to plasma membrane	15	1	0	-1.32608	0.214831	-6.17265	6.71545e-10	6.86831e-07
GO:0016052	carbohydrate catabolic process	11	1	0	-1.46475	0.240408	-6.09275	1.10989e-09	1.12078e-06
GO:0031953	negative regulation of protein autophosphorylation	17	1	0	-1.26035	0.207217	-6.0823	1.18472e-09	1.18139e-06
GO:0048661	positive regulation of smooth muscle cell proliferation	94	1	0	-0.74104	0.121887	-6.07972	1.20389e-09	1.18569e-06
GO:0048008	platelet-derived growth factor receptor signaling pathway	59	1	0	-0.857102	0.141173	-6.0713	1.2688e-09	1.23438e-06
GO:0060742	epithelial cell differentiation involved in prostate gland development	13	1	0	-1.37593	0.226709	-6.06915	1.28588e-09	1.23593e-06
GO:0042632	cholesterol homeostasis	133	1	0	-0.660278	0.109093	-6.05246	1.42652e-09	1.35478e-06
GO:0060037	pharyngeal system development	31	1	0	-1.04025	0.172363	-6.03521	1.5876e-09	1.49002e-06
GO:0003085	negative regulation of systemic arterial blood pressure	9	1	0	-1.56695	0.260835	-6.00741	1.88505e-09	1.74862e-06
GO:0016567	protein ubiquitination	736	1	0	-0.357547	0.0596319	-5.99589	2.02373e-09	1.85568e-06
GO:0003215	cardiac right ventricle morphogenesis	19	1	0	-1.20185	0.20134	-5.96926	2.38334e-09	2.16059e-06
GO:0048699	generation of neurons	38	1	0	-0.968561	0.162901	-5.94571	2.75267e-09	2.46737e-06
GO:0044319	wound healing spreading of cells	6	1	0	-2.94621	0.497593	-5.92093	3.20126e-09	2.83758e-06
GO:0045657	positive regulation of monocyte differentiation	11	1	0	-1.43318	0.242216	-5.91697	3.27932e-09	2.87482e-06
GO:0007283	spermatogenesis	568	1	0	-0.389821	0.0659518	-5.9107	3.40658e-09	2.95393e-06
GO:0045596	negative regulation of cell differentiation	46	1	0	-0.909985	0.154005	-5.90881	3.44592e-09	2.95591e-06
GO:0042593	glucose homeostasis	144	1	0	-0.632675	0.107119	-5.9063	3.49867e-09	2.96923e-06
GO:0051726	regulation of cell cycle	146	1	0	-0.629462	0.106654	-5.90193	3.59278e-09	3.01701e-06
GO:0035910	ascending aorta morphogenesis	6	1	0	-1.90855	0.324275	-5.8856	3.96623e-09	3.26194e-06
GO:2000761	positive regulation of N-terminal peptidyl-lysine acetylation	6	1	0	-1.90855	0.324275	-5.8856	3.96623e-09	3.26194e-06
GO:0030855	epithelial cell differentiation	94	1	0	-0.722895	0.123525	-5.8522	4.85118e-09	3.94903e-06
GO:0046826	negative regulation of protein export from nucleus	15	1	0	-1.2771	0.218906	-5.83398	5.41192e-09	4.361e-06
GO:0046777	protein autophosphorylation	421	1	0	-0.430877	0.0739236	-5.82868	5.58666e-09	4.45678e-06
GO:0030177	positive regulation of Wnt receptor signaling pathway	84	1	0	-0.747074	0.12827	-5.82421	5.7382e-09	4.53236e-06
GO:0032496	response to lipopolysaccharide	303	1	0	-0.483249	0.0833738	-5.79617	6.78473e-09	5.30642e-06
GO:0051900	regulation of mitochondrial depolarization	6	1	0	-1.85794	0.321095	-5.78628	7.19625e-09	5.57364e-06
GO:0050880	regulation of blood vessel size	25	1	0	-1.08083	0.187237	-5.77255	7.80804e-09	5.98933e-06
GO:0046325	negative regulation of glucose import	14	1	0	-1.29588	0.224805	-5.76445	8.19238e-09	6.2243e-06
GO:0007219	Notch signaling pathway	311	1	0	-0.475831	0.0827889	-5.74752	9.05613e-09	6.81563e-06
GO:0001774	microglial cell activation	14	1	0	-1.28938	0.225381	-5.72089	1.05965e-08	7.76843e-06
GO:0030522	intracellular receptor mediated signaling pathway	115	1	0	-0.667029	0.116597	-5.72081	1.06018e-08	7.76843e-06
GO:0030224	monocyte differentiation	34	1	0	-0.978432	0.171036	-5.72061	1.06143e-08	7.76843e-06
GO:0043570	maintenance of DNA repeat elements	15	1	0	-1.25823	0.220634	-5.70279	1.17865e-08	8.54791e-06
GO:0032024	positive regulation of insulin secretion	75	1	0	-0.763821	0.134001	-5.70009	1.19743e-08	8.60592e-06
GO:0090281	negative regulation of calcium ion import	6	1	0	-1.80163	0.318462	-5.65728	1.53789e-08	1.09541e-05
GO:0060993	kidney morphogenesis	9	1	0	-1.48476	0.264255	-5.61864	1.92468e-08	1.35289e-05
GO:0031018	endocrine pancreas development	87	1	0	-0.721634	0.128453	-5.61787	1.9333e-08	1.35289e-05
GO:0033327	Leydig cell differentiation	27	1	0	-1.03725	0.184882	-5.61031	2.01967e-08	1.40104e-05
GO:0007566	embryo implantation	87	1	0	-0.720461	0.128565	-5.60386	2.09631e-08	1.43787e-05
GO:0042327	positive regulation of phosphorylation	58	1	0	-0.819171	0.146207	-5.60283	2.1088e-08	1.43787e-05
GO:0048538	thymus development	101	1	0	-0.685835	0.122561	-5.59586	2.19534e-08	1.48419e-05
GO:0014009	glial cell proliferation	11	1	0	-1.37462	0.246278	-5.58159	2.38331e-08	1.59773e-05
GO:0021782	glial cell development	10	1	0	-1.41833	0.254869	-5.56493	2.6226e-08	1.74349e-05
GO:0014916	regulation of lung blood pressure	7	1	0	-1.62949	0.29355	-5.55098	2.8407e-08	1.87288e-05
GO:0007519	skeletal muscle tissue development	116	1	0	-0.651737	0.117448	-5.54914	2.87085e-08	1.87724e-05
GO:0061302	smooth muscle cell-matrix adhesion	5	1	0	-2.92898	0.528316	-5.544	2.95635e-08	1.91743e-05
GO:0031100	organ regeneration	117	1	0	-0.648735	0.117218	-5.53442	3.12267e-08	2.00897e-05
GO:0007184	SMAD protein import into nucleus	35	1	0	-0.949693	0.171739	-5.52986	3.20492e-08	2.04539e-05
GO:0030509	BMP signaling pathway	121	1	0	-0.639748	0.11608	-5.51128	3.56233e-08	2.25545e-05
GO:0043552	positive regulation of phosphatidylinositol 3-kinase activity	53	1	0	-0.832641	0.151429	-5.49856	3.82906e-08	2.40524e-05
GO:0060563	neuroepithelial cell differentiation	10	1	0	-1.4049	0.255827	-5.49161	3.98289e-08	2.46619e-05
GO:0045736	negative regulation of cyclin-dependent protein kinase activity	40	1	0	-0.907652	0.165287	-5.49139	3.98793e-08	2.46619e-05
GO:0060043	regulation of cardiac muscle cell proliferation	10	1	0	-1.40092	0.256121	-5.46973	4.50715e-08	2.76585e-05
GO:0000186	activation of MAPKK activity	137	1	0	-0.610235	0.11167	-5.46465	4.6383e-08	2.8246e-05
GO:0044255	cellular lipid metabolic process	352	1	0	-0.4342	0.0804628	-5.39629	6.80346e-08	4.11174e-05
GO:0008624	induction of apoptosis by extracellular signals	319	1	0	-0.449987	0.0834101	-5.39488	6.85712e-08	4.11301e-05
GO:0010595	positive regulation of endothelial cell migration	92	1	0	-0.68971	0.127968	-5.38972	7.05661e-08	4.20108e-05
GO:0008283	cell proliferation	751	1	0	-0.324069	0.0605557	-5.3516	8.71823e-08	5.15186e-05
GO:0032321	positive regulation of Rho GTPase activity	76	1	0	-0.730066	0.136469	-5.34968	8.81099e-08	5.16839e-05
GO:0007420	brain development	376	1	0	-0.420947	0.0787101	-5.34806	8.89007e-08	5.17671e-05
GO:0010628	positive regulation of gene expression	251	1	0	-0.486896	0.0911712	-5.34046	9.27123e-08	5.34683e-05
GO:0006921	cellular component disassembly involved in apoptotic process	131	1	0	-0.609786	0.114201	-5.33958	9.31627e-08	5.34683e-05
GO:0060389	pathway-restricted SMAD protein phosphorylation	24	1	0	-1.0414	0.195498	-5.32689	9.99077e-08	5.69299e-05
GO:0071229	cellular response to acid	13	1	0	-1.26004	0.236638	-5.32474	1.01098e-07	5.71997e-05
GO:0046620	regulation of organ growth	20	1	0	-1.10022	0.206855	-5.31881	1.0445e-07	5.86797e-05
GO:0043161	proteasomal ubiquitin-dependent protein catabolic process	163	1	0	-0.563937	0.106214	-5.30944	1.09966e-07	6.13465e-05
GO:0051099	positive regulation of binding	17	1	0	-1.15523	0.21769	-5.30677	1.11587e-07	6.14648e-05
GO:0045669	positive regulation of osteoblast differentiation	133	1	0	-0.604119	0.113844	-5.30655	1.11719e-07	6.14648e-05
GO:0006351	transcription DNA-dependent	3928	1	0	-0.16607	0.0313045	-5.30499	1.1268e-07	6.1569e-05
GO:0033152	immunoglobulin V(D)J recombination	30	1	0	-0.970192	0.182928	-5.30369	1.13486e-07	6.15879e-05
GO:0009791	post-embryonic development	177	1	0	-0.546806	0.103348	-5.2909	1.21717e-07	6.56084e-05
GO:0051409	response to nitrosative stress	11	1	0	-1.32431	0.250554	-5.2855	1.25359e-07	6.7118e-05
GO:0008631	induction of apoptosis by oxidative stress	22	1	0	-1.06399	0.201423	-5.28236	1.27529e-07	6.73501e-05
GO:0071294	cellular response to zinc ion	18	1	0	-1.13156	0.214252	-5.28143	1.28182e-07	6.73501e-05
GO:0003357	noradrenergic neuron differentiation	12	1	0	-1.28621	0.243544	-5.28122	1.28325e-07	6.73501e-05
GO:0045785	positive regulation of cell adhesion	70	1	0	-0.741126	0.140975	-5.25713	1.46323e-07	7.62941e-05
GO:0001568	blood vessel development	105	1	0	-0.648594	0.123661	-5.24493	1.56341e-07	8.09882e-05
GO:0009952	anterior/posterior pattern specification	179	1	0	-0.540824	0.103254	-5.2378	1.62503e-07	8.36372e-05
GO:0021517	ventral spinal cord development	14	1	0	-1.21507	0.232735	-5.22082	1.78131e-07	9.10927e-05
GO:0022604	regulation of cell morphogenesis	57	1	0	-0.783926	0.151247	-5.18309	2.18241e-07	0.000110893
GO:0042542	response to hydrogen peroxide	95	1	0	-0.664047	0.128415	-5.17111	2.3271e-07	0.000117497
GO:0051591	response to cAMP	120	1	0	-0.613845	0.118881	-5.16352	2.42344e-07	0.000121592
GO:0031016	pancreas development	56	1	0	-0.784996	0.152465	-5.14868	2.62326e-07	0.000130795
GO:0071276	cellular response to cadmium ion	19	1	0	-1.0938	0.212944	-5.13656	2.79813e-07	0.000138647
GO:2000379	positive regulation of reactive oxygen species metabolic process	53	1	0	-0.796585	0.155373	-5.12693	2.94503e-07	0.000145025
GO:0008284	positive regulation of cell proliferation	809	1	0	-0.303567	0.0593265	-5.11688	3.10626e-07	0.000152027
GO:0007155	cell adhesion	1079	1	0	-0.270576	0.0529442	-5.11059	3.21158e-07	0.000156223
GO:0003211	cardiac ventricle formation	16	1	0	-1.1493	0.22502	-5.10757	3.26329e-07	0.000157776
GO:0001764	neuron migration	175	1	0	-0.534591	0.104914	-5.09551	3.47796e-07	0.000167142
GO:0051260	protein homooligomerization	303	1	0	-0.43931	0.0862471	-5.09363	3.51277e-07	0.000167804
GO:0001558	regulation of cell growth	153	1	0	-0.559471	0.109957	-5.08808	3.61699e-07	0.000171754
GO:0007010	cytoskeleton organization	299	1	0	-0.439447	0.0868016	-5.06266	4.13456e-07	0.000195169
GO:0010872	regulation of cholesterol esterification	4	1	0	-2.09422	0.414404	-5.05357	4.33621e-07	0.000203484
GO:0050728	negative regulation of inflammatory response	93	1	0	-0.657887	0.13038	-5.04592	4.51336e-07	0.000210559
GO:0035026	leading edge cell differentiation	4	1	0	-3.56697	0.713258	-5.00096	5.7047e-07	0.00026459
GO:0046827	positive regulation of protein export from nucleus	30	1	0	-0.935279	0.18713	-4.99801	5.79254e-07	0.000267111
GO:0031396	regulation of protein ubiquitination	19	1	0	-1.07407	0.215349	-4.98757	6.11442e-07	0.000280334
GO:0045906	negative regulation of vasoconstriction	12	1	0	-1.23864	0.248521	-4.98405	6.22669e-07	0.00028385
GO:0001822	kidney development	177	1	0	-0.523359	0.10524	-4.97299	6.59282e-07	0.000298833
GO:0090263	positive regulation of canonical Wnt receptor signaling pathway	120	1	0	-0.597388	0.120392	-4.96201	6.97687e-07	0.000314454
GO:0060174	limb bud formation	37	1	0	-0.872532	0.175959	-4.95872	7.09582e-07	0.000318018
GO:0043524	negative regulation of neuron apoptotic process	192	1	0	-0.507209	0.102383	-4.95406	7.2682e-07	0.000323924
GO:2000251	positive regulation of actin cytoskeleton reorganization	8	1	0	-1.41062	0.285205	-4.946	7.57551e-07	0.000335745
GO:0071277	cellular response to calcium ion	67	1	0	-0.721883	0.146134	-4.93986	7.81796e-07	0.000344575
GO:0060052	neurofilament cytoskeleton organization	13	1	0	-1.20059	0.243103	-4.93859	7.86885e-07	0.000344913
GO:0048193	Golgi vesicle transport	21	1	0	-1.03347	0.209887	-4.92396	8.4809e-07	0.000369709
GO:0017121	phospholipid scrambling	8	1	0	-1.40303	0.28583	-4.9086	9.17281e-07	0.000397698
GO:0007589	body fluid secretion	23	1	0	-1.00117	0.204632	-4.89253	9.95504e-07	0.00042928
GO:0060154	cellular process regulating host cell cycle in response to virus	14	1	0	-1.16598	0.238372	-4.89142	1.00113e-06	0.000429386
GO:0009790	embryo development	258	1	0	-0.451647	0.0924389	-4.8859	1.02959e-06	0.00043923
GO:0045740	positive regulation of DNA replication	89	1	0	-0.651778	0.133866	-4.8689	1.12223e-06	0.000476206
GO:0043314	negative regulation of neutrophil degranulation	5	1	0	-1.6782	0.345824	-4.85275	1.2176e-06	0.000513941
GO:0051016	barbed-end actin filament capping	20	1	0	-1.03921	0.214289	-4.84957	1.23732e-06	0.000519035
GO:0009956	radial pattern formation	5	1	0	-1.67683	0.34583	-4.84871	1.24268e-06	0.000519035
GO:0030199	collagen fibril organization	92	1	0	-0.641947	0.132679	-4.83835	1.3092e-06	0.00054242
GO:0060396	growth hormone receptor signaling pathway	23	1	0	-0.994272	0.205518	-4.83789	1.31227e-06	0.00054242
GO:0001946	lymphangiogenesis	35	1	0	-0.872963	0.180822	-4.82775	1.38082e-06	0.000567814
GO:0009314	response to radiation	62	1	0	-0.728243	0.151139	-4.81838	1.4473e-06	0.000592097
GO:0071539	protein localization to centrosome	11	1	0	-1.24592	0.258637	-4.81725	1.45552e-06	0.000592425
GO:0050727	regulation of inflammatory response	72	1	0	-0.692852	0.144119	-4.80751	1.52826e-06	0.00061887
GO:0048706	embryonic skeletal system development	68	1	0	-0.705592	0.146844	-4.80505	1.54709e-06	0.000623334
GO:0002064	epithelial cell development	31	1	0	-0.903168	0.188111	-4.80124	1.57685e-06	0.000632133
GO:0009612	response to mechanical stimulus	99	1	0	-0.622666	0.129854	-4.79511	1.62588e-06	0.000648528
GO:0010887	negative regulation of cholesterol storage	19	1	0	-1.0461	0.218909	-4.77871	1.76422e-06	0.000700208
GO:0045820	negative regulation of glycolysis	15	1	0	-1.12432	0.235442	-4.77538	1.79368e-06	0.000708374
GO:0006750	glutathione biosynthetic process	30	1	0	-0.908877	0.19046	-4.77201	1.82393e-06	0.000716772
GO:0030047	actin modification	5	1	0	-1.64913	0.346078	-4.7652	1.88667e-06	0.000737794
GO:0002224	toll-like receptor signaling pathway	182	1	0	-0.501118	0.105615	-4.74476	2.08757e-06	0.000812376
GO:0001655	urogenital system development	36	1	0	-0.855921	0.180439	-4.74356	2.1e-06	0.000813244
GO:0043536	positive regulation of blood vessel endothelial cell migration	42	1	0	-0.815311	0.17203	-4.73936	2.14399e-06	0.000826268
GO:0070208	protein heterotrimerization	32	1	0	-0.886851	0.187243	-4.73637	2.17577e-06	0.000834488
GO:0032764	negative regulation of mast cell cytokine production	4	1	0	-1.84526	0.390336	-4.72738	2.27438e-06	0.000866164
GO:0035023	regulation of Rho protein signal transduction	180	1	0	-0.50172	0.106142	-4.72687	2.28008e-06	0.000866164
GO:0048844	artery morphogenesis	56	1	0	-0.742824	0.157244	-4.72403	2.31214e-06	0.00087418
GO:0007595	lactation	94	1	0	-0.626865	0.132798	-4.72043	2.35342e-06	0.000885592
GO:0034142	toll-like receptor 4 signaling pathway	184	1	0	-0.497242	0.105365	-4.71922	2.36751e-06	0.00088671
GO:0043153	entrainment of circadian clock by photoperiod	9	1	0	-1.31149	0.278094	-4.71599	2.4054e-06	0.00089669
GO:0007032	endosome organization	48	1	0	-0.778521	0.165344	-4.70849	2.49556e-06	0.000925976
GO:0006536	glutamate metabolic process	18	1	0	-1.05197	0.224082	-4.69455	2.67188e-06	0.00098681
GO:0008063	Toll signaling pathway	184	1	0	-0.494942	0.105554	-4.689	2.74548e-06	0.00100932
GO:0043697	cell dedifferentiation	8	1	0	-1.35792	0.289926	-4.68366	2.818e-06	0.00103069
GO:0034130	toll-like receptor 1 signaling pathway	173	1	0	-0.505408	0.107928	-4.68283	2.82945e-06	0.00103069
GO:0001709	cell fate determination	37	1	0	-0.841515	0.179813	-4.67994	2.86961e-06	0.00104057
GO:0006950	response to stress	260	1	0	-0.436088	0.0932092	-4.67859	2.88855e-06	0.0010427
GO:0030890	positive regulation of B cell proliferation	83	1	0	-0.648439	0.138924	-4.6676	3.04744e-06	0.0010951
GO:0060841	venous blood vessel development	12	1	0	-1.18702	0.254626	-4.66182	3.13428e-06	0.00112125
GO:0001889	liver development	190	1	0	-0.486207	0.104607	-4.64793	3.35278e-06	0.00119406
GO:0042592	homeostatic process	25	1	0	-0.945195	0.203512	-4.64441	3.41046e-06	0.0012092
GO:0032331	negative regulation of chondrocyte differentiation	24	1	0	-0.956143	0.206195	-4.63707	3.53383e-06	0.0012474
GO:0043406	positive regulation of MAP kinase activity	106	1	0	-0.594414	0.128299	-4.63304	3.60337e-06	0.00126604
GO:0046627	negative regulation of insulin receptor signaling pathway	65	1	0	-0.699022	0.150906	-4.63218	3.61837e-06	0.00126604
GO:0002639	positive regulation of immunoglobulin production	14	1	0	-1.12681	0.243318	-4.63101	3.63878e-06	0.00126762
GO:0042271	susceptibility to natural killer cell mediated cytotoxicity	17	1	0	-1.06132	0.229265	-4.62921	3.67057e-06	0.00127314
GO:0008584	male gonad development	167	1	0	-0.507384	0.109655	-4.62711	3.70801e-06	0.00128056
GO:0043525	positive regulation of neuron apoptotic process	113	1	0	-0.579956	0.125702	-4.61376	3.95453e-06	0.0013598
GO:0043589	skin morphogenesis	27	1	0	-0.918912	0.199333	-4.60993	4.02808e-06	0.00137828
GO:0030879	mammary gland development	61	1	0	-0.711235	0.154309	-4.60917	4.04283e-06	0.00137828
GO:0060395	SMAD protein signal transduction	55	1	0	-0.734665	0.159623	-4.60249	4.17464e-06	0.00141717
GO:0006848	pyruvate transport	4	1	0	-1.78288	0.387514	-4.60081	4.20841e-06	0.00142258
GO:0032456	endocytic recycling	32	1	0	-0.870167	0.18941	-4.59408	4.34653e-06	0.00146307
GO:0070723	response to cholesterol	20	1	0	-1.0047	0.218863	-4.59054	4.42111e-06	0.00148192
GO:0009968	negative regulation of signal transduction	43	1	0	-0.792905	0.1728	-4.58857	4.46295e-06	0.00148422
GO:0001578	microtubule bundle formation	48	1	0	-0.765779	0.166892	-4.58846	4.46519e-06	0.00148422
GO:0042475	odontogenesis of dentin-containing tooth	118	1	0	-0.569008	0.124087	-4.58557	4.52756e-06	0.00149871
GO:0051899	membrane depolarization	46	1	0	-0.775285	0.169271	-4.58015	4.64638e-06	0.00153168
GO:0034134	toll-like receptor 2 signaling pathway	176	1	0	-0.492497	0.108099	-4.55597	5.21434e-06	0.00171184
GO:0048343	paraxial mesodermal cell fate commitment	5	1	0	-1.57911	0.347924	-4.53868	5.66088e-06	0.00185082
GO:0034389	lipid particle organization	7	1	0	-1.39024	0.306555	-4.53505	5.75904e-06	0.00187523
GO:0008633	activation of pro-apoptotic gene products	76	1	0	-0.654472	0.144453	-4.53069	5.87921e-06	0.00190657
GO:0031122	cytoplasmic microtubule organization	37	1	0	-0.824347	0.182017	-4.52894	5.92798e-06	0.00191064
GO:0032926	negative regulation of activin receptor signaling pathway	16	1	0	-1.06664	0.235539	-4.52853	5.93965e-06	0.00191064
GO:0010757	negative regulation of plasminogen activation	13	1	0	-1.13668	0.251106	-4.52668	5.99189e-06	0.0019197
GO:0034436	glycoprotein transport	4	1	0	-1.74906	0.386579	-4.52445	6.05533e-06	0.00193227
GO:0002053	positive regulation of mesenchymal cell proliferation	98	1	0	-0.600127	0.132791	-4.51932	6.20371e-06	0.00196479
GO:0033037	polysaccharide localization	3	1	0	-2.38374	0.527466	-4.51923	6.20651e-06	0.00196479
GO:0030195	negative regulation of blood coagulation	27	1	0	-0.906673	0.200985	-4.51115	6.44767e-06	0.00203307
GO:0097150	neuronal stem cell maintenance	38	1	0	-0.814504	0.180893	-4.50268	6.71016e-06	0.00210751
GO:0006184	GTP catabolic process	381	1	0	-0.364772	0.0816656	-4.46665	7.94533e-06	0.00248138
GO:0030032	lamellipodium assembly	56	1	0	-0.716293	0.160382	-4.46618	7.96275e-06	0.00248138
GO:0060325	face morphogenesis	79	1	0	-0.639566	0.143333	-4.4621	8.11606e-06	0.00251931
GO:0033628	regulation of cell adhesion mediated by integrin	23	1	0	-0.945695	0.212043	-4.45991	8.19932e-06	0.00253529
GO:0045646	regulation of erythrocyte differentiation	14	1	0	-1.10041	0.246878	-4.4573	8.29984e-06	0.00255646
GO:0035229	positive regulation of glutamate-cysteine ligase activity	3	1	0	-2.17904	0.489055	-4.45562	8.36503e-06	0.00256194
GO:0071681	cellular response to indole-3-methanol	14	1	0	-1.10009	0.246923	-4.45519	8.38184e-06	0.00256194
GO:0006412	translation	555	1	0	0.595599	0.133764	4.45262	8.48295e-06	0.00258294
GO:0055099	response to high density lipoprotein particle stimulus	5	1	0	-1.55165	0.349163	-4.44392	8.83338e-06	0.00267942
GO:0043117	positive regulation of vascular permeability	11	1	0	-1.17987	0.26681	-4.42213	9.77306e-06	0.00295322
GO:0048703	embryonic viscerocranium morphogenesis	25	1	0	-0.916559	0.207426	-4.41874	9.92786e-06	0.00298868
GO:0009720	detection of hormone stimulus	3	1	0	-2.08869	0.474948	-4.39773	1.09391e-05	0.00328072
GO:0042326	negative regulation of phosphorylation	44	1	0	-0.765689	0.174267	-4.39376	1.11404e-05	0.00332859
GO:0050881	musculoskeletal movement	13	1	0	-1.11556	0.253993	-4.39211	1.12256e-05	0.00334152
GO:0048536	spleen development	58	1	0	-0.699382	0.159631	-4.38124	1.18005e-05	0.00349959
GO:0043062	extracellular structure organization	3	1	0	-2.05682	0.470504	-4.37152	1.23384e-05	0.00364557
GO:0002755	MyD88-dependent toll-like receptor signaling pathway	186	1	0	-0.468215	0.107206	-4.36745	1.25708e-05	0.00370053
GO:0045136	development of secondary sexual characteristics	7	1	0	-1.35416	0.310179	-4.36573	1.26698e-05	0.00370233
GO:0060058	positive regulation of apoptotic process involved in mammary gland involution	7	1	0	-1.35416	0.310179	-4.36573	1.26698e-05	0.00370233
GO:0051645	Golgi localization	10	1	0	-1.20561	0.276241	-4.36437	1.27492e-05	0.00371196
GO:0031340	positive regulation of vesicle fusion	8	1	0	-1.2943	0.296824	-4.3605	1.29767e-05	0.00376445
GO:0007568	aging	240	1	0	-0.42583	0.0977315	-4.35714	1.31775e-05	0.00380884
GO:0042063	gliogenesis	14	1	0	-1.08402	0.249181	-4.35033	1.35936e-05	0.00391492
GO:0032226	positive regulation of synaptic transmission dopaminergic	5	1	0	-1.52462	0.350659	-4.34788	1.37463e-05	0.00394466
GO:0051270	regulation of cellular component movement	10	1	0	-1.20178	0.27675	-4.34246	1.40898e-05	0.00402874
GO:0045600	positive regulation of fat cell differentiation	55	1	0	-0.706994	0.16296	-4.33845	1.43493e-05	0.0040883
GO:0006935	chemotaxis	190	1	0	-0.462273	0.10658	-4.33733	1.44225e-05	0.00409452
GO:0048745	smooth muscle tissue development	54	1	0	-0.711002	0.163956	-4.33654	1.44742e-05	0.00409463
GO:0070561	vitamin D receptor signaling pathway	5	1	0	-1.52008	0.350938	-4.33149	1.48106e-05	0.00417499
GO:0019344	cysteine biosynthetic process	7	1	0	-1.34397	0.311283	-4.3175	1.57806e-05	0.00443276
GO:0030838	positive regulation of actin filament polymerization	52	1	0	-0.717522	0.16624	-4.31617	1.58759e-05	0.00444262
GO:2000279	negative regulation of DNA biosynthetic process	11	1	0	-1.16193	0.269248	-4.31546	1.59271e-05	0.00444262
GO:0060849	regulation of transcription involved in lymphatic endothelial cell fate commitment	9	1	0	-1.23673	0.286916	-4.31045	1.62925e-05	0.00452871
GO:0042987	amyloid precursor protein catabolic process	22	1	0	-0.938073	0.217881	-4.30544	1.66657e-05	0.00461636
GO:0030178	negative regulation of Wnt receptor signaling pathway	70	1	0	-0.649858	0.150994	-4.30388	1.67831e-05	0.00463281
GO:0007266	Rho protein signal transduction	112	1	0	-0.553605	0.128865	-4.29602	1.73895e-05	0.00478364
GO:0022027	interkinetic nuclear migration	26	1	0	-0.889675	0.207175	-4.29431	1.75238e-05	0.00480402
GO:0035024	negative regulation of Rho protein signal transduction	30	1	0	-0.850447	0.198294	-4.28882	1.79621e-05	0.00490731
GO:0071780	mitotic cell cycle G2/M transition checkpoint	6	1	0	-1.40993	0.328974	-4.28583	1.82059e-05	0.00493747
GO:0042769	DNA damage response detection of DNA damage	23	1	0	-0.922684	0.215309	-4.28539	1.82417e-05	0.00493747
GO:0043116	negative regulation of vascular permeability	16	1	0	-1.03091	0.240609	-4.2846	1.83071e-05	0.00493747
GO:0045768	positive regulation of anti-apoptosis	120	1	0	-0.539485	0.125917	-4.28444	1.83201e-05	0.00493747
GO:0042060	wound healing	191	1	0	-0.457161	0.10673	-4.28332	1.84122e-05	0.00494561
GO:0035767	endothelial cell chemotaxis	13	1	0	-1.09762	0.25654	-4.27857	1.88102e-05	0.00503555
GO:0021819	layer formation in cerebral cortex	9	1	0	-1.22965	0.287843	-4.27193	1.9379e-05	0.00517046
GO:0070935	3'-UTR-mediated mRNA stabilization	23	1	0	-0.920573	0.215614	-4.26953	1.95882e-05	0.00520887
GO:0002328	pro-B cell differentiation	16	1	0	-1.02837	0.240982	-4.26741	1.97754e-05	0.00524116
GO:0008629	induction of apoptosis by intracellular signals	126	1	0	-0.528456	0.123977	-4.26254	2.02117e-05	0.00533906
GO:0001666	response to hypoxia	446	1	0	-0.33049	0.0776321	-4.25713	2.07066e-05	0.00545176
GO:0003136	negative regulation of heart induction by canonical Wnt receptor signaling pathway	4	1	0	-1.64309	0.386481	-4.25141	2.1243e-05	0.00557456
GO:0009653	anatomical structure morphogenesis	208	1	0	-0.439922	0.103724	-4.24128	2.2225e-05	0.00581316
GO:0060046	regulation of acrosome reaction	8	1	0	-1.27069	0.299722	-4.23955	2.23967e-05	0.00583891
GO:0071526	semaphorin-plexin signaling pathway	52	1	0	-0.709087	0.167296	-4.23851	2.25011e-05	0.00584702
GO:0022038	corpus callosum development	16	1	0	-1.02265	0.241827	-4.22885	2.34891e-05	0.00608395
GO:0090200	positive regulation of release of cytochrome c from mitochondria	47	1	0	-0.730696	0.173082	-4.22168	2.4249e-05	0.00626044
GO:0000080	G1 phase of mitotic cell cycle	103	1	0	-0.562723	0.133372	-4.21921	2.45156e-05	0.00630884
GO:0036018	cellular response to erythropoietin	3	1	0	-1.91845	0.454917	-4.21715	2.47409e-05	0.00633478
GO:0048589	developmental growth	68	1	0	-0.647233	0.153488	-4.21684	2.47752e-05	0.00633478
GO:0002260	lymphocyte homeostasis	10	1	0	-1.17947	0.279802	-4.21537	2.49372e-05	0.00635584
GO:0016032	viral reproduction	773	1	0	0.431795	0.102514	4.21206	2.53056e-05	0.00641094
GO:0015826	threonine transport	5	1	0	-1.48715	0.353195	-4.21055	2.54748e-05	0.00641094
GO:0034589	hydroxyproline transport	5	1	0	-1.48715	0.353195	-4.21055	2.54748e-05	0.00641094
GO:0035524	proline transmembrane transport	5	1	0	-1.48715	0.353195	-4.21055	2.54748e-05	0.00641094
GO:0045602	negative regulation of endothelial cell differentiation	9	1	0	-1.21793	0.28941	-4.20833	2.5727e-05	0.00645403
GO:0033993	response to lipid	17	1	0	-0.99939	0.23806	-4.19805	2.69224e-05	0.00673276
GO:0002089	lens morphogenesis in camera-type eye	26	1	0	-0.876929	0.209005	-4.19574	2.71977e-05	0.00678034
GO:0060836	lymphatic endothelial cell differentiation	16	1	0	-1.01613	0.2428	-4.18504	2.85119e-05	0.00708584
GO:0048679	regulation of axon regeneration	7	1	0	-1.31511	0.314607	-4.18016	2.91309e-05	0.00721718
GO:0016311	dephosphorylation	33	1	0	-0.81042	0.194592	-4.16471	3.11743e-05	0.00769952
GO:0010621	negative regulation of transcription by transcription factor localization	5	1	0	-1.47365	0.35424	-4.16002	3.18217e-05	0.00783517
GO:2000773	negative regulation of cellular senescence	10	1	0	-1.16901	0.281285	-4.15596	3.23923e-05	0.00793179
GO:0001825	blastocyst formation	11	1	0	-1.13493	0.273094	-4.15581	3.2413e-05	0.00793179
GO:0014034	neural crest cell fate commitment	10	1	0	-1.16699	0.281574	-4.14454	3.40491e-05	0.00830667
GO:0042692	muscle cell differentiation	106	1	0	-0.549145	0.132887	-4.13241	3.58973e-05	0.00873087
GO:0007411	axon guidance	900	1	0	-0.242848	0.0589684	-4.11828	3.81712e-05	0.00925571
GO:0050900	leukocyte migration	286	1	0	-0.381946	0.0927721	-4.11704	3.83772e-05	0.00927746
GO:0071584	negative regulation of zinc ion import	3	1	0	-1.85016	0.449747	-4.11379	3.89217e-05	0.00938066
GO:0001707	mesoderm formation	61	1	0	-0.659487	0.160474	-4.10961	3.96322e-05	0.00950127
GO:0048870	cell motility	45	1	0	-0.728169	0.177194	-4.10945	3.96604e-05	0.00950127
GO:0071333	cellular response to glucose stimulus	47	1	0	-0.717813	0.174758	-4.10746	4.00032e-05	0.00955472
GO:0032319	regulation of Rho GTPase activity	26	1	0	-0.864601	0.210805	-4.10143	4.10601e-05	0.00975386
GO:0005989	lactose biosynthetic process	8	1	0	-1.24374	0.303254	-4.10131	4.10815e-05	0.00975386
GO:0010506	regulation of autophagy	39	1	0	-0.761144	0.185645	-4.09999	4.13172e-05	0.00978072
GO:0071585	detoxification of cadmium ion	5	1	0	-1.45739	0.355594	-4.09846	4.15912e-05	0.00981645
GO:0006811	ion transport	295	1	0	-0.375301	0.091843	-4.08634	4.38239e-05	0.0103129
GO:0050878	regulation of body fluid levels	9	1	0	-1.19448	0.29268	-4.08117	4.48095e-05	0.0105138
GO:0006974	response to DNA damage stimulus	331	1	0	-0.35864	0.0879206	-4.07913	4.52037e-05	0.0105752
GO:0040007	growth	66	1	0	-0.639217	0.156738	-4.07824	4.53786e-05	0.0105851
GO:0034383	low-density lipoprotein particle clearance	27	1	0	-0.851152	0.208849	-4.07545	4.59259e-05	0.010679
GO:0060558	regulation of calcidiol 1-monooxygenase activity	4	1	0	-1.58274	0.388418	-4.07483	4.60489e-05	0.010679
GO:2001240	negative regulation of extrinsic apoptotic signaling pathway in absence of ligand	11	1	0	-1.11909	0.27545	-4.06276	4.84949e-05	0.0112136
GO:0040037	negative regulation of fibroblast growth factor receptor signaling pathway	24	1	0	-0.880863	0.216895	-4.06124	4.88126e-05	0.0112545
GO:0045668	negative regulation of osteoblast differentiation	71	1	0	-0.621966	0.153183	-4.06029	4.90118e-05	0.0112678
GO:0007243	intracellular protein kinase cascade	257	1	0	-0.39324	0.0969281	-4.05703	4.97005e-05	0.0113933
GO:0032092	positive regulation of protein binding	89	1	0	-0.57572	0.141941	-4.05605	4.99089e-05	0.0114083
GO:0006357	regulation of transcription from RNA polymerase II promoter	600	1	0	-0.282465	0.0696807	-4.05371	5.04125e-05	0.0114905
GO:2000017	positive regulation of determination of dorsal identity	9	1	0	-1.18844	0.293551	-4.04848	5.15505e-05	0.0117164
GO:0001574	ganglioside biosynthetic process	15	1	0	-1.0152	0.250863	-4.04682	5.19187e-05	0.0117583
GO:0009611	response to wounding	145	1	0	-0.484391	0.119712	-4.04632	5.20295e-05	0.0117583
GO:0006614	SRP-dependent cotranslational protein targeting to membrane	246	1	0	1.0116	0.250926	4.03144	5.5435e-05	0.0124925
GO:0060173	limb development	28	1	0	-0.835657	0.207369	-4.02981	5.58224e-05	0.0125206
GO:0008354	germ cell migration	25	1	0	-0.865585	0.214807	-4.02959	5.58735e-05	0.0125206
GO:0045926	negative regulation of growth	27	1	0	-0.844244	0.20987	-4.0227	5.75341e-05	0.0128566
GO:0000096	sulfur amino acid metabolic process	55	1	0	-0.671147	0.167439	-4.00831	6.11549e-05	0.0136276
GO:0010745	negative regulation of macrophage derived foam cell differentiation	35	1	0	-0.775906	0.193786	-4.00393	6.2298e-05	0.0138436
GO:0014032	neural crest cell development	35	1	0	-0.775161	0.193892	-3.99791	6.39044e-05	0.0141611
GO:0048070	regulation of developmental pigmentation	12	1	0	-1.07723	0.270082	-3.98853	6.64835e-05	0.0146918
GO:0045216	cell-cell junction organization	184	1	0	-0.438592	0.11031	-3.97601	7.00802e-05	0.0154439
GO:0043922	negative regulation by host of viral transcription	32	1	0	-0.7936	0.200011	-3.96778	7.25464e-05	0.0159433
GO:0051918	negative regulation of fibrinolysis	24	1	0	-0.866482	0.219074	-3.9552	7.64693e-05	0.0167593
GO:0060591	chondroblast differentiation	11	1	0	-1.09768	0.27875	-3.93787	8.22064e-05	0.0179422
GO:0006928	cellular component movement	238	1	0	-0.395641	0.100479	-3.93755	8.23166e-05	0.0179422
GO:0010862	positive regulation of pathway-restricted SMAD protein phosphorylation	56	1	0	-0.658975	0.167498	-3.93423	8.34623e-05	0.0181424
GO:0001541	ovarian follicle development	93	1	0	-0.554222	0.141228	-3.92432	8.69761e-05	0.0188548
GO:0071731	response to nitric oxide	8	1	0	-1.20864	0.308218	-3.92138	8.8042e-05	0.0190341
GO:0008210	estrogen metabolic process	28	1	0	-0.821008	0.20955	-3.91796	8.93028e-05	0.0192545
GO:0060324	face development	21	1	0	-0.897552	0.229148	-3.91691	8.969e-05	0.0192859
GO:0060431	primary lung bud formation	6	1	0	-1.32511	0.338372	-3.91613	8.9982e-05	0.0192945
GO:0045987	positive regulation of smooth muscle contraction	27	1	0	-0.830068	0.211995	-3.91551	9.02138e-05	0.0192945
GO:0009725	response to hormone stimulus	77	1	0	-0.589917	0.150837	-3.91096	9.19286e-05	0.0196087
GO:0055007	cardiac muscle cell differentiation	55	1	0	-0.660191	0.168846	-3.91002	9.22869e-05	0.0196326
GO:0016477	cell migration	289	1	0	-0.365347	0.0934994	-3.90749	9.32618e-05	0.0197872
GO:0030511	positive regulation of transforming growth factor beta receptor signaling pathway	53	1	0	-0.667675	0.171005	-3.90442	9.44519e-05	0.0199866
GO:0045945	positive regulation of transcription from RNA polymerase III promoter	15	1	0	-0.992502	0.254455	-3.90051	9.59905e-05	0.0202584
GO:0046208	spermine catabolic process	3	1	0	-1.72912	0.445116	-3.88466	0.000102474	0.0215698
GO:0019083	viral transcription	200	1	0	1.15295	0.297009	3.88186	0.000103661	0.0217622
GO:0033132	negative regulation of glucokinase activity	4	1	0	-1.52032	0.392	-3.87835	0.000105165	0.02202
GO:0035019	somatic stem cell maintenance	69	1	0	-0.60774	0.157088	-3.86879	0.000109377	0.0228418
GO:0006415	translational termination	203	1	0	1.12256	0.290831	3.85985	0.000113456	0.023632
GO:0006900	membrane budding	5	1	0	-1.39458	0.361795	-3.85462	0.000115908	0.0240173
GO:0030050	vesicle transport along actin filament	5	1	0	-1.39458	0.361795	-3.85462	0.000115908	0.0240173
GO:0032367	intracellular cholesterol transport	11	1	0	-1.08269	0.281142	-3.85106	0.000117606	0.0243059
GO:0015825	L-serine transport	7	1	0	-1.24557	0.323809	-3.84663	0.000119753	0.0246857
GO:0016264	gap junction assembly	15	1	0	-0.983275	0.255953	-3.84163	0.000122221	0.0251295
GO:0006914	autophagy	126	1	0	-0.489848	0.127783	-3.83342	0.000126374	0.0259078
GO:0048041	focal adhesion assembly	52	1	0	-0.663689	0.173157	-3.83287	0.000126656	0.0259078
GO:0007389	pattern specification process	138	1	0	-0.473372	0.123747	-3.82531	0.000130606	0.0266475
GO:0034454	microtubule anchoring at centrosome	19	1	0	-0.910035	0.238807	-3.81076	0.000138542	0.0281945
GO:0032801	receptor catabolic process	11	1	0	-1.07527	0.28235	-3.80829	0.000139929	0.0284043
GO:0051271	negative regulation of cellular component movement	17	1	0	-0.940979	0.247212	-3.80636	0.000141026	0.0285544
GO:0090162	establishment of epithelial cell polarity	28	1	0	-0.806036	0.211823	-3.80524	0.000141666	0.0286114
GO:0048762	mesenchymal cell differentiation	34	1	0	-0.757378	0.199301	-3.80018	0.000144591	0.0291282
GO:0009749	response to glucose stimulus	178	1	0	-0.428591	0.113016	-3.79232	0.000149249	0.029991
GO:0007044	cell-substrate junction assembly	13	1	0	-1.01872	0.268788	-3.79006	0.000150609	0.0301882
GO:0055012	ventricular cardiac muscle cell differentiation	21	1	0	-0.8785	0.232175	-3.78378	0.000154465	0.0308834
GO:0015914	phospholipid transport	18	1	0	-0.921138	0.243485	-3.78314	0.000154862	0.0308856
GO:0060571	morphogenesis of an epithelial fold	16	1	0	-0.953665	0.252662	-3.77447	0.000160349	0.0318054
GO:0007173	epidermal growth factor receptor signaling pathway	395	1	0	-0.314773	0.0833984	-3.77433	0.00016044	0.0318054
GO:0043380	regulation of memory T cell differentiation	3	1	0	-1.67945	0.445008	-3.77397	0.000160671	0.0318054
GO:0043923	positive regulation by host of viral transcription	33	1	0	-0.760499	0.201815	-3.7683	0.000164361	0.0324554
GO:1900275	negative regulation of phospholipase C activity	5	1	0	-1.37144	0.364474	-3.76279	0.000168027	0.0328697
GO:1900276	regulation of proteinase activated receptor activity	5	1	0	-1.37144	0.364474	-3.76279	0.000168027	0.0328697
GO:1900737	negative regulation of phospholipase C-activating G-protein coupled receptor signaling pathway	5	1	0	-1.37144	0.364474	-3.76279	0.000168027	0.0328697
GO:0035666	TRIF-dependent toll-like receptor signaling pathway	158	1	0	-0.445167	0.118325	-3.76225	0.000168392	0.0328697
GO:1900041	negative regulation of interleukin-2 secretion	4	1	0	-1.48507	0.394749	-3.76206	0.000168519	0.0328697
GO:0032680	regulation of tumor necrosis factor production	4	1	0	-1.48458	0.394791	-3.76043	0.000169622	0.0330041
GO:0002573	myeloid leukocyte differentiation	12	1	0	-1.03845	0.276357	-3.75764	0.000171526	0.0332934
GO:0006679	glucosylceramide biosynthetic process	3	1	0	-1.67215	0.445084	-3.75694	0.000172004	0.0333052
GO:0034505	tooth mineralization	6	1	0	-1.28906	0.343177	-3.75624	0.000172487	0.0333177
GO:0030501	positive regulation of bone mineralization	63	1	0	-0.613898	0.163563	-3.75328	0.000174533	0.033551
GO:0051145	smooth muscle cell differentiation	39	1	0	-0.718998	0.191565	-3.75328	0.000174536	0.033551
GO:0021522	spinal cord motor neuron differentiation	27	1	0	-0.808122	0.215364	-3.75236	0.000175177	0.0335933
GO:0006807	nitrogen compound metabolic process	19	1	0	-0.900754	0.240321	-3.74813	0.000178155	0.0340825
GO:0046697	decidualization	39	1	0	-0.717966	0.191714	-3.74499	0.000180401	0.0344296
GO:0030308	negative regulation of cell growth	286	1	0	-0.354509	0.0947794	-3.74036	0.000183757	0.0349863
GO:0008045	motor axon guidance	41	1	0	-0.705772	0.188732	-3.73954	0.000184356	0.0350169
GO:0021670	lateral ventricle development	27	1	0	-0.805542	0.215766	-3.73341	0.000188908	0.0357964
GO:0010886	positive regulation of cholesterol storage	26	1	0	-0.814257	0.218475	-3.72699	0.000193776	0.0366318
GO:0051403	stress-activated MAPK cascade	141	1	0	-0.460482	0.123684	-3.72304	0.000196837	0.0371224
GO:0009887	organ morphogenesis	213	1	0	-0.394872	0.106199	-3.71822	0.00020063	0.0377485
GO:0060055	angiogenesis involved in wound healing	19	1	0	-0.89607	0.241092	-3.71671	0.000201836	0.037886
GO:0070094	positive regulation of glucagon secretion	3	1	0	-1.65348	0.445387	-3.71247	0.000205248	0.038436
GO:0021935	cerebellar granule cell precursor tangential migration	3	1	0	-1.65185	0.445421	-3.70852	0.000208472	0.0389483
GO:0002244	hemopoietic progenitor cell differentiation	34	1	0	-0.74541	0.201079	-3.70706	0.000209682	0.039083
GO:0018105	peptidyl-serine phosphorylation	168	1	0	-0.430131	0.116153	-3.70316	0.000212931	0.0395959
GO:0036023	embryonic skeletal limb joint morphogenesis	5	1	0	-1.35499	0.366509	-3.69703	0.000218141	0.0404704
GO:0032355	response to estradiol stimulus	198	1	0	-0.404018	0.109312	-3.696	0.000219026	0.0405404
GO:0003231	cardiac ventricle development	2	1	0	-2.23594	0.605608	-3.69205	0.000222452	0.0407959
GO:0071956	cellular component maintenance at cellular level	2	1	0	-2.23594	0.605608	-3.69205	0.000222452	0.0407959
GO:2000724	positive regulation of cardiac vascular smooth muscle cell differentiation	2	1	0	-2.23594	0.605608	-3.69205	0.000222452	0.0407959
GO:2001015	negative regulation of skeletal muscle cell differentiation	2	1	0	-2.23594	0.605608	-3.69205	0.000222452	0.0407959
GO:0001560	regulation of cell growth by extracellular stimulus	6	1	0	-1.27422	0.345296	-3.69023	0.00022405	0.0409158
GO:0001553	luteinization	18	1	0	-0.907056	0.245817	-3.68997	0.000224281	0.0409158
GO:0015790	UDP-xylose transport	3	1	0	-1.64406	0.445599	-3.68956	0.000224644	0.0409158
GO:2000097	regulation of smooth muscle cell-matrix adhesion	2	1	0	-2.22751	0.603892	-3.6886	0.000225493	0.0409768
GO:0006414	translational elongation	230	1	0	0.909181	0.246753	3.68458	0.000229081	0.0415341
GO:0001754	eye photoreceptor cell differentiation	6	1	0	-1.27148	0.345698	-3.67801	0.000235063	0.0425221
GO:0048514	blood vessel morphogenesis	31	1	0	-0.763429	0.207739	-3.67495	0.000237896	0.0429373
GO:0001843	neural tube closure	121	1	0	-0.481462	0.131235	-3.66869	0.000243792	0.043902
GO:0043951	negative regulation of cAMP-mediated signaling	17	1	0	-0.919409	0.250803	-3.66585	0.000246514	0.0442923
GO:0045661	regulation of myoblast differentiation	5	1	0	-1.34705	0.367531	-3.66515	0.000247198	0.0443154
GO:0048599	oocyte development	15	1	0	-0.954754	0.260724	-3.66194	0.000250315	0.0447182
GO:0072393	microtubule anchoring at microtubule organizing center	9	1	0	-1.11623	0.304841	-3.66168	0.000250566	0.0447182
GO:0015808	L-alanine transport	7	1	0	-1.2063	0.329763	-3.65807	0.000254124	0.0452354
GO:0048741	skeletal muscle fiber development	23	1	0	-0.836135	0.228603	-3.65759	0.000254598	0.0452354
GO:0003181	atrioventricular valve morphogenesis	16	1	0	-0.934635	0.255862	-3.65289	0.000259309	0.04597
GO:2000145	regulation of cell motility	31	1	0	-0.760361	0.20821	-3.6519	0.000260311	0.0460454
GO:0021999	neural plate anterior/posterior regionalization	3	1	0	-1.62774	0.446063	-3.64913	0.000263127	0.0464405
GO:2000304	positive regulation of ceramide biosynthetic process	3	1	0	-1.62682	0.446093	-3.64682	0.000265504	0.0467565
GO:0030217	T cell differentiation	76	1	0	-0.564327	0.154876	-3.64372	0.000268724	0.0472194
GO:0002651	positive regulation of tolerance induction to self antigen	2	1	0	-2.13464	0.586096	-3.64213	0.00027039	0.0473036
GO:0002663	positive regulation of B cell tolerance induction	2	1	0	-2.13464	0.586096	-3.64213	0.00027039	0.0473036
GO:0006367	transcription initiation from RNA polymerase II promoter	379	1	0	-0.310828	0.0853696	-3.64097	0.000271609	0.0473565
GO:0000045	autophagic vacuole assembly	56	1	0	-0.625647	0.171847	-3.64072	0.000271879	0.0473565
GO:0016049	cell growth	113	1	0	-0.490404	0.134808	-3.63778	0.000274994	0.0477947
GO:0033227	dsRNA transport	3	1	0	-1.62281	0.446227	-3.63674	0.000276115	0.0478852
