# Supplementary material for: TGF-β stimulation in human and murine cells reveals commonly affected biological processes and pathways at transcription level
Source: BMC Syst Biol. 2014 May 15;8:55. doi: 10.1186/1752-0509-8-55 (PMC4049504; doi:10.1186/1752-0509-8-55)
Supplement: Additional file 2: Table S1-S18 — Tables and excel files with results: Tgf- Stimulation in human and murine cells reveals commonly affected biological processes and pathways at transcription level. [file 1752-0509-8-55-S2.zip › Tables S14 Cluster Analysis Annotation listis.xls]

## Sheet: MPP.M
ID	Symbol	Entrez	Description	TGFb	Cluster
10345752	Il1r2	16178	interleukin 1 receptor type II	FALSE	J
10346783	Cd28	12487	CD28 antigen	FALSE	B
10347291	Cxcr2	12765	chemokine (C-X-C motif) receptor 2	FALSE	F
10347335	Slc11a1	18173	solute carrier family 11 (proton-coupled divalent metal ion transporters) member 1	FALSE	B
10349166	Serpinb10-ps	241197	serine (or cysteine) peptidase inhibitor clade B (ovalbumin) member 10 pseudogene	FALSE	B
10350733	Rgs16	19734	regulator of G-protein signaling 16	FALSE	K
10350806	Nphs2	170484	nephrosis 2 homolog podocin (human)	FALSE	E
10351206	Selp	20344	selectin platelet	FALSE	B
10351224	F5	14067	coagulation factor V	FALSE	J
10351477	Sh2d1b1	26904	SH2 domain protein 1B1	FALSE	A
10351509	Fcgr4	246256	Fc receptor IgG low affinity IV	FALSE	J
10351623	F11r	16456	F11 receptor	FALSE	I
10353844	Neurl3	214854	neuralized homolog 3 homolog (Drosophila)	FALSE	I
10355984	Serpine2	20720	serine (or cysteine) peptidase inhibitor clade E member 2	FALSE	A
10358188	Gpr25	383563	G protein-coupled receptor 25	FALSE	G
10358339	Cfh	12628	complement component factor h	FALSE	B
10358408	Rgs1	50778	regulator of G-protein signaling 1	FALSE	I
10358733	Rgl1	19731	ral guanine nucleotide dissociation stimulator -like 1	FALSE	H
10359118	Tdrd5	214575	tudor domain containing 5	FALSE	D
10360173	Slamf7	75345	SLAM family member 7	FALSE	E
10361091	Atf3	11910	activating transcription factor 3	FALSE	L
10362073	Sgk1	20393	serum/glucocorticoid regulated kinase 1	FALSE	I
10363070	Gp49a	14727	glycoprotein 49 A	FALSE	H
10363224	Fabp7	12140	fatty acid binding protein 7 brain	FALSE	L
10366043	Dusp6	67603	dual specificity phosphatase 6	FALSE	A
10368647	Dse	212898	dermatan sulfate epimerase	FALSE	J
10369453	X99384	27355	cDNA sequence X99384	FALSE	F
10371220	Gna15	14676	guanine nucleotide binding protein alpha 15	FALSE	C
10371332	Aldh1l2	216188	aldehyde dehydrogenase 1 family member L2	FALSE	J
10372796	Hmga2	15364	high mobility group AT-hook 2	FALSE	E
10375443	Havcr2	171285	hepatitis A virus cellular receptor 2	FALSE	I
10377215	Gas7	14457	growth arrest specific 7	FALSE	H
10378286	Itgae	16407	integrin alpha E epithelial-associated	FALSE	G
10378549	Rtn4rl1	237847	reticulon 4 receptor-like 1	FALSE	D
10378893	Abhd15	67477	abhydrolase domain containing 15	FALSE	C
10379321	Rab11fip4	268451	RAB11 family interacting protein 4 (class II)	FALSE	A
10379389	Adap2	216991	ArfGAP with dual PH domains 2	FALSE	C
10379727	Gm11428	100034251	predicted gene 11428	FALSE	L
10380398	Chad	12643	chondroadherin	FALSE	K
10381445	Tmem106a	217203	transmembrane protein 106A	FALSE	J
10381514	Cd300lg	52685	CD300 antigen like family member G	FALSE	J
10382376	Ttyh2	117160	tweety homolog 2 (Drosophila)	FALSE	A
10382449	Rab37	58222	RAB37 member of RAS oncogene family	FALSE	D
10382692	2210020M01Rik	66528	RIKEN cDNA 2210020M01 gene	FALSE	A
10383819	Sec14l2	67815	SEC14-like 2 (S. cerevisiae)	FALSE	F
10386020	Slc36a2	246049	solute carrier family 36 (proton/amino acid symporter) member 2	FALSE	F
10387890	Cxcl16	66102	chemokine (C-X-C motif) ligand 16	FALSE	F
10388194	Spns2	216892	spinster homolog 2 (Drosophila)	FALSE	A
10388591	Cpd	12874	carboxypeptidase D	FALSE	C
10389214	Ccl9	20308	chemokine (C-C motif) ligand 9	FALSE	L
10389222	Ccl6	20305	chemokine (C-C motif) ligand 6	FALSE	B
10392808	Cd300ld	217305	CD300 molecule-like family member d	FALSE	B
10392825	Gm11711	100043125	predicted gene 11711	FALSE	B
10392834	Gm11711	100043125	predicted gene 11711	FALSE	B
10394054	Cd7	12516	CD7 antigen	FALSE	E
10394471	Sdc1	20969	syndecan 1	FALSE	L
10394593	Fam49a	76820	family with sequence similarity 49 member A	FALSE	H
10396831	Arg2	11847	arginase type II	FALSE	L
10404132	Cmah	12763	cytidine monophospho-N-acetylneuraminic acid hydroxylase	FALSE	D
10404649	Dsp	109620	desmoplakin	FALSE	D
10404965	Rnf144b	218215	ring finger protein 144B	FALSE	D
10406676	Lhfpl2	218454	lipoma HMGIC fusion partner-like 2	FALSE	C
10406982	Adamts6	108154	a disintegrin-like and metallopeptidase (reprolysin type) with thrombospondin type 1 motif 6	FALSE	D
10407159	Ankrd55	77318	ankyrin repeat domain 55	FALSE	H
10407173	Il6st	16195	interleukin 6 signal transducer	FALSE	H
10409767	Golm1	105348	golgi membrane protein 1	FALSE	I
10409866	Ctla2b	13025	cytotoxic T lymphocyte-associated protein 2 beta	FALSE	C
10409876	Ctla2a	13024	cytotoxic T lymphocyte-associated protein 2 alpha	FALSE	F
10410931	Vcan	13003	versican	FALSE	B
10411229	F2r	14062	coagulation factor II (thrombin) receptor	FALSE	F
10411373	Hexb	15212	hexosaminidase B	FALSE	F
10411958	Rnf180	71816	ring finger protein 180	FALSE	A
10415438	Mcpt2	17225	mast cell protease 2	FALSE	G
10420114	Tgm1	21816	transglutaminase 1 K polypeptide	FALSE	H
10420837	Extl3	54616	exostoses (multiple)-like 3	FALSE	I
10422164	Ednrb	13618	endothelin receptor type B	FALSE	B
10423363	Ank	11732	progressive ankylosis	FALSE	A
10424796	Oplah	75475	5-oxoprolinase (ATP-hydrolysing)	FALSE	I
10427895	Basp1	70350	brain abundant membrane attached signal protein 1	FALSE	L
10428376	Angpt1	11600	angiopoietin 1	FALSE	H
10430006	Slc39a4	72027	solute carrier family 39 (zinc transporter) member 4	FALSE	A
10432032	Vdr	22337	vitamin D receptor	FALSE	I
10432439	Fmnl3	22379	formin-like 3	FALSE	I
10434925	Hes1	15205	hairy and enhancer of split 1 (Drosophila)	FALSE	A
10435305	Itgb5	16419	integrin beta 5	FALSE	I
10437272	Nlrc3	268857	NLR family CARD domain containing 3	FALSE	C
10438769	Cldn1	12737	claudin 1	FALSE	E
10439744	Cd96	84544	CD96 antigen	FALSE	G
10443494	Pi16	74116	peptidase inhibitor 16	FALSE	L
10444890	Ier3	15937	immediate early response 3	FALSE	J
10445293	Pla2g7	27226	phospholipase A2 group VII (platelet-activating factor acetylhydrolase plasma)	FALSE	J
10446282	Emr1	13733	EGF-like module containing mucin-like hormone receptor-like sequence 1	FALSE	L
10446965	Rasgrp3	240168	RAS guanyl releasing protein 3	FALSE	F
10448124	Fpr1	14293	formyl peptide receptor 1	FALSE	B
10450484	Aif1	11629	allograft inflammatory factor 1	FALSE	D
10452815	Xdh	22436	xanthine dehydrogenase	FALSE	J
10454851	Cxxc5	67393	CXXC finger 5	FALSE	A
10456492	D18Ertd653e	52662	DNA segment Chr 18 ERATO Doi 653 expressed	FALSE	F
10456745	Smad7	17131	MAD homolog 7 (Drosophila)	TRUE	I
10458894	Lox	16948	lysyl oxidase	FALSE	J
10461558	Slc15a3	65221	solute carrier family 15 member 3	FALSE	L
10461594	Ms4a4c	64380	membrane-spanning 4-domains subfamily A member 4C	FALSE	H
10461856	Gna14	14675	guanine nucleotide binding protein alpha 14	FALSE	D
10468691	Ablim1	226251	actin-binding LIM protein 1	FALSE	C
10468898	Lax1	240754	lymphocyte transmembrane adaptor 1	FALSE	F
10469786	Il1f9	215257	interleukin 1 family member 9	FALSE	H
10471555	Angptl2	26360	angiopoietin-like 2	FALSE	C
10474064	Trp53i11	277414	transformation related protein 53 inducible protein 11	FALSE	F
10474936	Spint1	20732	serine protease inhibitor Kunitz type 1	FALSE	I
10474972	Chac1	69065	ChaC cation transport regulator-like 1 (E. coli)	FALSE	H
10475144	Capn3	12335	calpain 3	FALSE	K
10477970	Src	20779	Rous sarcoma oncogene	FALSE	D
10480238	St8sia6	241230	ST8 alpha-N-acetyl-neuraminide alpha-2 8-sialyltransferase 6	FALSE	E
10482500	Rnd3	74194	Rho family GTPase 3	FALSE	H
10485213	Cd82	12521	CD82 antigen	FALSE	A
10489463	Slpi	20568	secretory leukocyte peptidase inhibitor	FALSE	L
10489484	Sdc4	20971	syndecan 4	FALSE	B
10490159	Pmepa1	65112	prostate transmembrane protein androgen induced 1	FALSE	K
10490923	Car2	12349	carbonic anhydrase 2	FALSE	D
10491136	Tnik	665113	TRAF2 and NCK interacting kinase	FALSE	D
10491300	Skil	20482	SKI-like	FALSE	I
10494085	Selenbp2	20342	selenium binding protein 2	FALSE	L
10494114	Selenbp1	20341	selenium binding protein 1	FALSE	L
10497345	Gm9733	751864	predicted gene 9733	FALSE	H
10497356	Sirpb1a	320832	signal-regulatory protein beta 1A	FALSE	L
10497358	Sirpb1b	668101	signal-regulatory protein beta 1B	FALSE	L
10497364	Sirpb1b	668101	signal-regulatory protein beta 1B	FALSE	L
10497372	Gm5150	381484	predicted gene 5150	FALSE	B
10498024	Slc7a11	26570	solute carrier family 7 (cationic amino acid transporter y+ system) member 11	FALSE	H
10500610	Fam46c	74645	family with sequence similarity 46 member C	FALSE	I
10500656	Cd101	630146	CD101 antigen	FALSE	A
10500666	Ptgfrn	19221	prostaglandin F2 receptor negative regulator	FALSE	C
10500808	Olfml3	99543	olfactomedin-like 3	FALSE	A
10501229	Gstm1	14862	glutathione S-transferase mu 1	FALSE	A
10501586	S1pr1	13609	sphingosine-1-phosphate receptor 1	FALSE	C
10502156	Ccdc109b	66815	coiled-coil domain containing 109B	FALSE	J
10503023	Cth	107869	cystathionase (cystathionine gamma-lyase)	FALSE	H
10503334	Gem	14579	GTP binding protein (gene overexpressed in skeletal muscle)	FALSE	B
10504817	Tgfbr1	21812	transforming growth factor beta receptor I	TRUE	I
10506388	Tctex1d1	67344	Tctex1 domain containing 1	FALSE	H
10509246	Luzp1	269593	leucine zipper protein 1	FALSE	I
10510129	Dhrs3	20148	dehydrogenase/reductase (SDR family) member 3	FALSE	C
10512470	Cd72	12517	CD72 antigen	FALSE	A
10513112	Epb4.1l4b	54357	erythrocyte protein band 4.1-like 4b	FALSE	G
10513729	Tnfsf8	21949	tumor necrosis factor (ligand) superfamily member 8	FALSE	D
10514128	Ttc39b	69863	tetratricopeptide repeat domain 39B	FALSE	C
10515399	Plk3	12795	polo-like kinase 3 (Drosophila)	FALSE	E
10515844	Zfp691	195522	zinc finger protein 691	FALSE	C
10518735	Spsb1	74646	splA/ryanodine receptor domain and SOCS box containing 1	FALSE	K
10519105	Ski	20481	ski sarcoma viral oncogene homolog (avian)	FALSE	I
10520452	Il6	16193	interleukin 6	FALSE	G
10521667	Bst1	12182	bone marrow stromal cell antigen 1	FALSE	B
10521678	Cd38	12494	CD38 antigen	FALSE	B
10526630	Trfr2	50765	transferrin receptor 2	FALSE	F
10526783	BC055004	381680	cDNA sequence BC055004	FALSE	J
10529485	Htra3	78558	HtrA serine peptidase 3	FALSE	A
10530841	Igfbp7	29817	insulin-like growth factor binding protein 7	FALSE	L
10532669	2900026A02Rik	243219	RIKEN cDNA 2900026A02 gene	FALSE	F
10532741	Tmem119	231633	transmembrane protein 119	FALSE	F
10533849	Rilpl1	75695	Rab interacting lysosomal protein-like 1	FALSE	C
10534927	Pilra	231805	paired immunoglobin-like type 2 receptor alpha	FALSE	L
10534935	Pilrb1	170741	paired immunoglobin-like type 2 receptor beta 1	FALSE	H
10534940	Pilrb2	545812	paired immunoglobin-like type 2 receptor beta 2	FALSE	H
10535282	Card11	108723	caspase recruitment domain family member 11	FALSE	G
10535780	Flt3	14255	FMS-like tyrosine kinase 3	FALSE	A
10536499	Cav1	12389	caveolin 1 caveolae protein	FALSE	K
10538187	Gpnmb	93695	glycoprotein (transmembrane) nmb	FALSE	L
10541555	Clec4a1	269799	C-type lectin domain family 4 member a1	FALSE	B
10541564	Clec4a3	73149	C-type lectin domain family 4 member a3	FALSE	B
10541587	Clec4a2	26888	C-type lectin domain family 4 member a2	FALSE	J
10541605	Clec4n	56620	C-type lectin domain family 4 member n	FALSE	H
10541614	Clec4d	17474	C-type lectin domain family 4 member d	FALSE	H
10542355	Emp1	13730	epithelial membrane protein 1	FALSE	F
10542917	Hepacam2	101202	HEPACAM family member 2	FALSE	D
10545101	Hpgds	54486	hematopoietic prostaglandin D synthase	FALSE	D
10546567	A130022J15Rik	101351	RIKEN cDNA A130022J15 gene	FALSE	A
10547664	Clec4e	56619	C-type lectin domain family 4 member e	FALSE	H
10548030	Cd9	12527	CD9 antigen	FALSE	A
10548761	Hebp1	15199	heme binding protein 1	FALSE	F
10549222	Bcat1	12035	branched chain aminotransferase 1 cytosolic	FALSE	B
10552369	Siglec5	233186	sialic acid binding Ig-like lectin 5	FALSE	G
10553559	Siglech	233274	sialic acid binding Ig-like lectin H	FALSE	D
10554800	Rab38	72433	RAB38 member of RAS oncogene family	FALSE	E
10555297	Kcne3	57442	potassium voltage-gated channel Isk-related subfamily gene 3	FALSE	F
10557342	Il21r	60504	interleukin 21 receptor	FALSE	I
10557481	Ypel3	66090	yippee-like 3 (Drosophila)	FALSE	C
10557895	Itgax	16411	integrin alpha X	FALSE	G
10559446	Lilrb3	18733	leukocyte immunoglobulin-like receptor subfamily B (with TM and ITIM domains) member 3	FALSE	H
10559454	Pira11	18724	paired-Ig-like receptor A11	FALSE	J
10559467	Pira1	18722	paired-Ig-like receptor A1	FALSE	J
10559478	Lilra6	18726	leukocyte immunoglobulin-like receptor subfamily A (with TM domain) member 6	FALSE	J
10560237	Gpr77	319430	G protein-coupled receptor 77	FALSE	I
10560242	C5ar1	12273	complement component 5a receptor 1	FALSE	L
10561104	Axl	26362	AXL receptor tyrosine kinase	FALSE	K
10563597	Saa3	20210	serum amyloid A 3	FALSE	L
10563706	Mrgpra9	668725	MAS-related GPR member A9	FALSE	G
10564343	Tjp1	21872	tight junction protein 1	FALSE	C
10565958	P2ry6	233571	pyrimidinergic receptor P2Y G-protein coupled 6	FALSE	I
10567995	Nupr1	56312	nuclear protein 1	FALSE	J
10568873	Adam8	11501	a disintegrin and metallopeptidase domain 8	FALSE	B
10569020	Ifitm6	213002	interferon induced transmembrane protein 6	FALSE	B
10570291	F10	14058	coagulation factor X	FALSE	L
10572130	Lpl	16956	lipoprotein lipase	FALSE	H
10572445	Lrrc25	211228	leucine rich repeat containing 25	FALSE	L
10572647	Slc27a1	26457	solute carrier family 27 (fatty acid transporter) member 1	FALSE	C
10572897	Hmox1	15368	heme oxygenase (decycling) 1	FALSE	L
10573082	Inpp4b	234515	inositol polyphosphate-4-phosphatase type II	FALSE	G
10573128	Tbc1d9	71310	TBC1 domain family member 9	FALSE	C
10573924	Mmp2	17390	matrix metallopeptidase 2	FALSE	D
10575213	Zfhx3	11906	zinc finger homeobox 3	FALSE	A
10578264	Msr1	20288	macrophage scavenger receptor 1	FALSE	B
10579636	Cyp4f18	72054	cytochrome P450 family 4 subfamily f polypeptide 18	FALSE	F
10579812	Ednra	13617	endothelin receptor type A	FALSE	A
10581434	Dpep2	319446	dipeptidase 2	FALSE	L
10581992	Maf	17132	avian musculoaponeurotic fibrosarcoma (v-maf) AS42 oncogene homolog	FALSE	H
10582719	Sipa1l2	244668	signal-induced proliferation-associated 1 like 2	FALSE	E
10583100	Mmp8	17394	matrix metallopeptidase 8	FALSE	B
10584634	Usp2	53376	ubiquitin specific peptidase 2	FALSE	C
10585194	Il18	16173	interleukin 18	FALSE	H
10587639	Nt5e	23959	5' nucleotidase ecto	FALSE	F
10590365	Vipr1	22354	vasoactive intestinal peptide receptor 1	FALSE	D
10593198	Fam55b	78252	family with sequence similarity 55 member B	FALSE	F
10593225	Zbtb16	235320	zinc finger and BTB domain containing 16	FALSE	D
10597743	Cx3cr1	13051	chemokine (C-X3-C) receptor 1	FALSE	C
10598013	Ccr5	12774	chemokine (C-C motif) receptor 5	FALSE	H
10598093	Tarm1	245126	T cell-interacting activating receptor on myeloid cells 1	FALSE	B
10604576	Gpc3	14734	glypican 3	FALSE	D
10606058	Cxcr3	12766	chemokine (C-X-C motif) receptor 3	FALSE	C
10606369	Itm2a	16431	integral membrane protein 2A	FALSE	D
10608654	Cfhr2	545366	complement factor H-related 2	FALSE	E

## Sheet: CDP.M
ID	Symbol	Entrez	Description	TGFb	Cluster
10344966	Ly96	17087	lymphocyte antigen 96	FALSE	M
10345791	Il1rl1	17082	interleukin 1 receptor-like 1	FALSE	D
10345824	Il18rap	16174	interleukin 18 receptor accessory protein	FALSE	D
10346607	Fzd7	14369	frizzled homolog 7 (Drosophila)	FALSE	O
10346783	Cd28	12487	CD28 antigen	FALSE	B
10347291	Cxcr2	12765	chemokine (C-X-C motif) receptor 2	FALSE	C
10347335	Slc11a1	18173	solute carrier family 11 (proton-coupled divalent metal ion transporters) member 1	FALSE	M
10347925	Gm7609	665378	predicted pseudogene 7609	FALSE	N
10348194	Efhd1	98363	EF hand domain containing 1	FALSE	D
10348432	Agap1	347722	ArfGAP with GTPase domain ankyrin repeat and PH domain 1	FALSE	T
10349661	5430435G22Rik	226421	RIKEN cDNA 5430435G22 gene	FALSE	Q
10350977	4930523C07Rik	67647	RIKEN cDNA 4930523C07 gene	FALSE	S
10351197	Sell	20343	selectin lymphocyte	FALSE	B
10351206	Selp	20344	selectin platelet	FALSE	Q
10351224	F5	14067	coagulation factor V	FALSE	Q
10351509	Fcgr4	246256	Fc receptor IgG low affinity IV	FALSE	B
10351623	F11r	16456	F11 receptor	FALSE	H
10351644	Cd244	18106	CD244 natural killer cell receptor 2B4	FALSE	G
10351679	Cd84	12523	CD84 antigen	FALSE	G
10353460	Kcnq5	226922	potassium voltage-gated channel subfamily Q member 5	FALSE	A
10353844	Neurl3	214854	neuralized homolog 3 homolog (Drosophila)	FALSE	L
10354111	Aff3	16764	AF4/FMR2 family member 3	FALSE	S
10354432	Myo1b	17912	myosin IB	FALSE	J
10355403	Fn1	14268	fibronectin 1	FALSE	E
10356172	Pid1	98496	phosphotyrosine interaction domain containing 1	FALSE	M
10356240	Slc16a14	71781	solute carrier family 16 (monocarboxylic acid transporters) member 14	FALSE	D
10356880	St8sia4	20452	ST8 alpha-N-acetyl-neuraminide alpha-2 8-sialyltransferase 4	FALSE	D
10356932	D1Ertd622e	52392	DNA segment Chr 1 ERATO Doi 622 expressed	FALSE	A
10357043	Bcl2	12043	B-cell leukemia/lymphoma 2	FALSE	N
10357604	Ikbke	56489	inhibitor of kappaB kinase epsilon	FALSE	M
10357676	Cdk18	18557	cyclin-dependent kinase 18	FALSE	M
10358188	Gpr25	383563	G protein-coupled receptor 25	FALSE	S
10358339	Cfh	12628	complement component factor h	FALSE	B
10358408	Rgs1	50778	regulator of G-protein signaling 1	FALSE	C
10358733	Rgl1	19731	ral guanine nucleotide dissociation stimulator -like 1	FALSE	Q
10358816	Lamc1	226519	laminin gamma 1	FALSE	M
10359689	Atp1b1	11931	ATPase Na+/K+ transporting beta 1 polypeptide	FALSE	I
10359697	Xcl1	16963	chemokine (C motif) ligand 1	FALSE	I
10359754	Mpzl1	68481	myelin protein zero-like 1	FALSE	A
10360028	Fcgr2b	14130	Fc receptor IgG low affinity IIb	FALSE	P
10360040	Fcgr3	14131	Fc receptor IgG low affinity III	FALSE	E
10360053	Pcp4l1	66425	Purkinje cell protein 4-like 1	FALSE	D
10360158	Ly9	17085	lymphocyte antigen 9	FALSE	P
10360173	Slamf7	75345	SLAM family member 7	FALSE	S
10360377	AI607873	226691	expressed sequence AI607873	FALSE	D
10360382	Ifi204	15951	interferon activated gene 204	FALSE	D
10360806	Capn2	12334	calpain 2	FALSE	A
10361091	Atf3	11910	activating transcription factor 3	FALSE	E
10361338	Ipcef1	320495	interaction protein for cytohesin exchange factors 1	FALSE	D
10362073	Sgk1	20393	serum/glucocorticoid regulated kinase 1	FALSE	C
10363070	Gp49a	14727	glycoprotein 49 A	FALSE	B
10363082	Lilrb4	14728	leukocyte immunoglobulin-like receptor subfamily B member 4	FALSE	E
10363173	Gja1	14609	gap junction protein alpha 1	FALSE	M
10363210	Pkib	18768	protein kinase inhibitor beta cAMP dependent testis specific	FALSE	S
10363445	4632428N05Rik	74048	RIKEN cDNA 4632428N05 gene	FALSE	P
10364072	Ggt5	23887	gamma-glutamyltransferase 5	FALSE	G
10364361	Icosl	50723	icos ligand	FALSE	C
10364529	Prtn3	19152	proteinase 3	FALSE	P
10366043	Dusp6	67603	dual specificity phosphatase 6	FALSE	I
10367221	Apof	103161	apolipoprotein F	FALSE	G
10367400	Mmp19	58223	matrix metallopeptidase 19	FALSE	Q
10367532	5830405N20Rik	67596	RIKEN cDNA 5830405N20 gene	FALSE	G
10367746	Sash1	70097	SAM and SH3 domain containing 1	FALSE	N
10368289	Enpp1	18605	ectonucleotide pyrophosphatase/phosphodiesterase 1	FALSE	O
10368647	Dse	212898	dermatan sulfate epimerase	FALSE	D
10369453	X99384	27355	cDNA sequence X99384	FALSE	H
10369932	Susd2	71733	sushi domain containing 2	FALSE	F
10370376	Pfkl	18641	phosphofructokinase liver B-type	FALSE	P
10370497	Pdxk	216134	pyridoxal (pyridoxine vitamin B6) kinase	FALSE	D
10370651	BC005764	216152	cDNA sequence BC005764	FALSE	P
10371111	Tjp3	27375	tight junction protein 3	FALSE	S
10371220	Gna15	14676	guanine nucleotide binding protein alpha 15	FALSE	I
10371332	Aldh1l2	216188	aldehyde dehydrogenase 1 family member L2	FALSE	M
10372648	Lyz2	17105	lysozyme 2	FALSE	E
10372652	Lyz1	17110	lysozyme 1	FALSE	E
10372807	Msrb3	320183	methionine sulfoxide reductase B3	FALSE	P
10372988	Slc16a7	20503	solute carrier family 16 (monocarboxylic acid transporters) member 7	FALSE	P
10373202	Shmt2	108037	serine hydroxymethyltransferase 2 (mitochondrial)	FALSE	A
10373452	Gm129	229599	predicted gene 129	FALSE	D
10375443	Havcr2	171285	hepatitis A virus cellular receptor 2	FALSE	H
10377215	Gas7	14457	growth arrest specific 7	FALSE	B
10377826	Zmynd15	574428	zinc finger MYND-type containing 15	FALSE	F
10378286	Itgae	16407	integrin alpha E epithelial-associated	FALSE	R
10378319	P2rx5	94045	purinergic receptor P2X ligand-gated ion channel 5	FALSE	F
10378549	Rtn4rl1	237847	reticulon 4 receptor-like 1	FALSE	I
10379321	Rab11fip4	268451	RAB11 family interacting protein 4 (class II)	FALSE	J
10379389	Adap2	216991	ArfGAP with dual PH domains 2	FALSE	K
10379727	Gm11428	100034251	predicted gene 11428	FALSE	P
10380398	Chad	12643	chondroadherin	FALSE	R
10380514	Fam117a	215512	family with sequence similarity 117 member A	FALSE	D
10381445	Tmem106a	217203	transmembrane protein 106A	FALSE	D
10381514	Cd300lg	52685	CD300 antigen like family member G	FALSE	B
10381798	Myl4	17896	myosin light polypeptide 4	FALSE	P
10381809	Itgb3	16416	integrin beta 3	FALSE	A
10382692	2210020M01Rik	66528	RIKEN cDNA 2210020M01 gene	FALSE	K
10382973	6030468B19Rik	77727	RIKEN cDNA 6030468B19 gene	FALSE	O
10383502	Slc16a3	80879	solute carrier family 16 (monocarboxylic acid transporters) member 3	FALSE	D
10383717	Inpp5j	170835	inositol polyphosphate 5-phosphatase J	FALSE	A
10384961	Stc2	20856	stanniocalcin 2	FALSE	Q
10385361	Ublcp1	79560	ubiquitin-like domain containing CTD phosphatase 1	FALSE	N
10386058	Sparc	20692	secreted acidic cysteine rich glycoprotein	FALSE	O
10387890	Cxcl16	66102	chemokine (C-X-C motif) ligand 16	FALSE	H
10388086	Nlrp1c-ps	627984	NLR family pyrin domain containing 1C pseudogene	FALSE	P
10388185	Smtnl2	276829	smoothelin-like 2	FALSE	G
10388194	Spns2	216892	spinster homolog 2 (Drosophila)	FALSE	T
10388211	Spns3	77577	spinster homolog 3 (Drosophila)	FALSE	I
10388310	Rap1gap2	380711	RAP1 GTPase activating protein 2	FALSE	M
10388389	Hic1	15248	hypermethylated in cancer 1	FALSE	J
10388430	Serpinf1	20317	serine (or cysteine) peptidase inhibitor clade F member 1	FALSE	O
10388591	Cpd	12874	carboxypeptidase D	FALSE	H
10388902	Lgals9	16859	lectin galactose binding soluble 9	FALSE	K
10389025	Myo1d	338367	myosin ID	FALSE	N
10389214	Ccl9	20308	chemokine (C-C motif) ligand 9	FALSE	M
10389222	Ccl6	20305	chemokine (C-C motif) ligand 6	FALSE	B
10389231	Ccl3	20302	chemokine (C-C motif) ligand 3	FALSE	Q
10390075	Gm11545	217122	predicted gene 11545	FALSE	F
10390519	Plxdc1	72324	plexin domain containing 1	FALSE	T
10391103	Jup	16480	junction plakoglobin	FALSE	G
10391513	Dusp3	72349	dual specificity phosphatase 3 (vaccinia virus phosphatase VH1-related)	FALSE	D
10391895	Arhgap27	544817	Rho GTPase activating protein 27	FALSE	I
10391914	Arhgap27	544817	Rho GTPase activating protein 27	FALSE	I
10392177	Icam2	15896	intercellular adhesion molecule 2	FALSE	A
10392796	Cd300lb	217304	CD300 antigen like family member B	FALSE	B
10392808	Cd300ld	217305	CD300 molecule-like family member d	FALSE	B
10392825	Gm11711	100043125	predicted gene 11711	FALSE	B
10392834	Gm11711	100043125	predicted gene 11711	FALSE	B
10392839	Cd300e	217306	CD300e antigen	FALSE	Q
10393628	Tbc1d16	207592	TBC1 domain family member 16	FALSE	I
10393887	Pycr1	209027	pyrroline-5-carboxylate reductase 1	FALSE	P
10394054	Cd7	12516	CD7 antigen	FALSE	S
10394471	Sdc1	20969	syndecan 1	FALSE	E
10396831	Arg2	11847	arginase type II	FALSE	M
10397645	Gpr65	14744	G-protein coupled receptor 65	FALSE	Q
10399046	Vipr2	22355	vasoactive intestinal peptide receptor 2	FALSE	J
10399308	Fkbp1b	14226	FK506 binding protein 1b	FALSE	G
10400006	Ahr	11622	aryl-hydrocarbon receptor	FALSE	R
10400072	Scin	20259	scinderin	FALSE	S
10401244	Actn1	109711	actinin alpha 1	FALSE	N
10401673	Tgfb3	21809	transforming growth factor beta 3	TRUE	S
10401968	Galc	14420	galactosylceramidase	FALSE	A
10402136	Gpr68	238377	G protein-coupled receptor 68	FALSE	G
10402140	Gpr68	238377	G protein-coupled receptor 68	FALSE	G
10402800	Gpr132	56696	G protein-coupled receptor 132	FALSE	M
10403871	Aoah	27052	acyloxyacyl hydrolase	FALSE	E
10404649	Dsp	109620	desmoplakin	FALSE	J
10404874	Mylip	218203	myosin regulatory light chain interacting protein	FALSE	C
10405587	Tgfbi	21810	transforming growth factor beta induced	FALSE	P
10405693	Dapk1	69635	death associated protein kinase 1	FALSE	K
10406676	Lhfpl2	218454	lipoma HMGIC fusion partner-like 2	FALSE	C
10406852	Cnn3	71994	calponin 3 acidic	FALSE	E
10406859	Zfp366	238803	zinc finger protein 366	FALSE	J
10406982	Adamts6	108154	a disintegrin-like and metallopeptidase (reprolysin type) with thrombospondin type 1 motif 6	FALSE	L
10407159	Ankrd55	77318	ankyrin repeat domain 55	FALSE	Q
10407173	Il6st	16195	interleukin 6 signal transducer	FALSE	D
10407481	Pfkp	56421	phosphofructokinase platelet	FALSE	D
10407985	Gpr141	353346	G protein-coupled receptor 141	FALSE	D
10408557	Serpinb1a	66222	serine (or cysteine) peptidase inhibitor clade B member 1a	FALSE	D
10408629	1300014I06Rik	66895	RIKEN cDNA 1300014I06 gene	FALSE	S
10408693	F13a1	74145	coagulation factor XIII A1 subunit	FALSE	B
10408879	Gfod1	328232	glucose-fructose oxidoreductase domain containing 1	FALSE	L
10409278	Nfil3	18030	nuclear factor interleukin 3 regulated	FALSE	D
10409486	Pdlim7	67399	PDZ and LIM domain 7	FALSE	K
10409767	Golm1	105348	golgi membrane protein 1	FALSE	H
10410124	Ctsl	13039	cathepsin L	FALSE	A
10410931	Vcan	13003	versican	FALSE	B
10411229	F2r	14062	coagulation factor II (thrombin) receptor	FALSE	H
10411459	Tmem171	380863	transmembrane protein 171	FALSE	M
10411958	Rnf180	71816	ring finger protein 180	FALSE	F
10412227	Snx18	170625	sorting nexin 18	FALSE	L
10412298	Itga1	109700	integrin alpha 1	FALSE	A
10413710	Nt5dc2	70021	5'-nucleotidase domain containing 2	FALSE	P
10414269	Bnip3	12176	BCL2/adenovirus E1B interacting protein 3	FALSE	D
10414360	Lgals3	16854	lectin galactose binding soluble 3	FALSE	M
10414537	Ang	11727	angiogenin ribonuclease RNase A family 5	FALSE	P
10414623	Arhgef40	268739	Rho guanine nucleotide exchange factor (GEF) 40	FALSE	L
10415052	Mmp14	17387	matrix metallopeptidase 14 (membrane-inserted)	FALSE	C
10415248	Pck2	74551	phosphoenolpyruvate carboxykinase 2 (mitochondrial)	FALSE	P
10415725	Spata13	219140	spermatogenesis associated 13	FALSE	C
10416850	Scel	64929	sciellin	FALSE	Q
10418506	Stab1	192187	stabilin 1	FALSE	C
10418868	Wdfy4	545030	WD repeat and FYVE domain containing 4	FALSE	S
10419198	Ero1l	50527	ERO1-like (S. cerevisiae)	FALSE	D
10419854	Slc7a8	50934	solute carrier family 7 (cationic amino acid transporter y+ system) member 8	FALSE	E
10420114	Tgm1	21816	transglutaminase 1 K polypeptide	FALSE	Q
10420261	Ctsg	13035	cathepsin G	FALSE	B
10420483	Phf11	219131	PHD finger protein 11	FALSE	D
10420837	Extl3	54616	exostoses (multiple)-like 3	FALSE	K
10421309	Slc39a14	213053	solute carrier family 39 (zinc transporter) member 14	FALSE	A
10421517	Cysltr2	70086	cysteinyl leukotriene receptor 2	FALSE	L
10422164	Ednrb	13618	endothelin receptor type B	FALSE	Q
10422728	Dab2	13132	disabled homolog 2 (Drosophila)	FALSE	M
10422760	Fyb	23880	FYN binding protein	FALSE	A
10423090	Amacr	17117	alpha-methylacyl-CoA racemase	FALSE	T
10423556	Pgcp	54381	plasma glutamate carboxypeptidase	FALSE	P
10424370	Trib1	211770	tribbles homolog 1 (Drosophila)	FALSE	C
10424584	Dennd3	105841	DENN/MADD domain containing 3	FALSE	L
10424796	Oplah	75475	5-oxoprolinase (ATP-hydrolysing)	FALSE	T
10425726	Sept3	24050	septin 3	FALSE	D
10426315	Lrrk2	66725	leucine-rich repeat kinase 2	FALSE	S
10426999	Acvrl1	11482	activin A receptor type II-like 1	FALSE	P
10427026	Grasp	56149	GRP1 (general receptor for phosphoinositides 1)-associated scaffold protein	FALSE	K
10427131	Soat2	223920	sterol O-acyltransferase 2	FALSE	D
10427420	Fbxo4	106052	F-box protein 4	FALSE	A
10427628	Il7r	16197	interleukin 7 receptor	FALSE	T
10429114	Tmem71	213068	transmembrane protein 71	FALSE	D
10429140	Ndrg1	17988	N-myc downstream regulated gene 1	FALSE	Q
10429560	Ly6i	57248	lymphocyte antigen 6 complex locus I	FALSE	F
10430660	Pdgfb	18591	platelet derived growth factor B polypeptide	FALSE	H
10430818	Tnfrsf13c	72049	tumor necrosis factor receptor superfamily member 13c	FALSE	H
10431229	Celsr1	12614	cadherin EGF LAG seven-pass G-type receptor 1 (flamingo homolog Drosophila)	FALSE	I
10431697	Abcd2	26874	ATP-binding cassette sub-family D (ALD) member 2	FALSE	D
10432032	Vdr	22337	vitamin D receptor	FALSE	T
10432439	Fmnl3	22379	formin-like 3	FALSE	K
10432661	Galnt6	207839	UDP-N-acetyl-alpha-D-galactosamine:polypeptide N-acetylgalactosaminyltransferase 6	FALSE	A
10433507	Ciita	12265	class II transactivator	FALSE	S
10434758	St6gal1	20440	beta galactoside alpha 2 6 sialyltransferase 1	FALSE	D
10435075	Tfrc	22042	transferrin receptor	FALSE	D
10435305	Itgb5	16419	integrin beta 5	FALSE	K
10435704	Cd80	12519	CD80 antigen	FALSE	S
10435712	Cd80	12519	CD80 antigen	FALSE	S
10435769	Zbtb20	56490	zinc finger and BTB domain containing 20	FALSE	G
10436024	Gcet2	14525	germinal center expressed transcript 2	FALSE	G
10436456	Pros1	19128	protein S (alpha)	FALSE	A
10436666	Jam2	67374	junction adhesion molecule 2	FALSE	T
10438017	Fgd4	224014	FYVE RhoGEF and PH domain containing 4	FALSE	D
10438639	Dgkg	110197	diacylglycerol kinase gamma	FALSE	E
10438769	Cldn1	12737	claudin 1	FALSE	R
10439542	Zdhhc23	332175	zinc finger DHHC domain containing 23	FALSE	D
10439651	Cd200	17470	CD200 antigen	FALSE	S
10439744	Cd96	84544	CD96 antigen	FALSE	R
10439955	Fam55c	385658	family with sequence similarity 55 member C	FALSE	D
10440491	App	11820	amyloid beta (A4) precursor protein	FALSE	M
10440738	Tiam1	21844	T-cell lymphoma invasion and metastasis 1	FALSE	A
10441633	Ccr6	12458	chemokine (C-C motif) receptor 6	FALSE	J
10443494	Pi16	74116	peptidase inhibitor 16	FALSE	Q
10443527	Pim1	18712	proviral integration site 1	FALSE	Q
10443869	Cyp4f16	70101	cytochrome P450 family 4 subfamily f polypeptide 16	FALSE	D
10443876	Gm9705	677156	predicted gene 9705	FALSE	Q
10444223	H2-Oa	15001	histocompatibility 2 O region alpha locus	FALSE	S
10444236	H2-DMb2	15000	histocompatibility 2 class II locus Mb2	FALSE	S
10444752	Ltb	16994	lymphotoxin B	FALSE	S
10444824	H2-Q6	110557	histocompatibility 2 Q region locus 6	FALSE	S
10445071	Zfp57	22715	zinc finger protein 57	FALSE	F
10445078	Gabbr1	54393	gamma-aminobutyric acid (GABA) B receptor 1	FALSE	G
10445241	Tnfrsf21	94185	tumor necrosis factor receptor superfamily member 21	FALSE	E
10445293	Pla2g7	27226	phospholipase A2 group VII (platelet-activating factor acetylhydrolase plasma)	FALSE	E
10445412	Nfkbie	18037	nuclear factor of kappa light polypeptide gene enhancer in B-cells inhibitor epsilon	FALSE	S
10445558	BC048355	381101	cDNA sequence BC048355	FALSE	A
10445753	Trem3	58218	triggering receptor expressed on myeloid cells 3	FALSE	E
10445953	Emr4	52614	EGF-like module containing mucin-like hormone receptor-like sequence 4	FALSE	B
10446229	Tnfsf9	21950	tumor necrosis factor (ligand) superfamily member 9	FALSE	D
10446282	Emr1	13733	EGF-like module containing mucin-like hormone receptor-like sequence 1	FALSE	B
10446965	Rasgrp3	240168	RAS guanyl releasing protein 3	FALSE	H
10447056	Qpct	70536	glutaminyl-peptide cyclotransferase (glutaminyl cyclase)	FALSE	J
10447383	Epcam	17075	epithelial cell adhesion molecule	FALSE	F
10448124	Fpr1	14293	formyl peptide receptor 1	FALSE	Q
10449741	Sik1	17691	salt inducible kinase 1	FALSE	D
10450484	Aif1	11629	allograft inflammatory factor 1	FALSE	J
10451054	Enpp4	224794	ectonucleotide pyrophosphatase/phosphodiesterase 4	FALSE	S
10451198	Vegfa	22339	vascular endothelial growth factor A	FALSE	D
10451763	Satb1	20230	special AT-rich sequence binding protein 1	FALSE	A
10451953	Lrg1	76905	leucine-rich alpha-2-glycoprotein 1	FALSE	Q
10452316	C3	12266	complement component 3	FALSE	M
10452648	Emilin2	246707	elastin microfibril interfacer 2	FALSE	M
10452815	Xdh	22436	xanthine dehydrogenase	FALSE	Q
10453887	Cables1	63955	CDK5 and Abl enzyme substrate 1	FALSE	C
10454851	Cxxc5	67393	CXXC finger 5	FALSE	I
10456492	D18Ertd653e	52662	DNA segment Chr 18 ERATO Doi 653 expressed	FALSE	H
10456745	Smad7	17131	MAD homolog 7 (Drosophila)	TRUE	K
10456904	Pstpip2	19201	proline-serine-threonine phosphatase-interacting protein 2	FALSE	Q
10458382	Cd14	12475	CD14 antigen	FALSE	M
10458894	Lox	16948	lysyl oxidase	FALSE	B
10459772	Lipg	16891	lipase endothelial	FALSE	D
10460968	Rasgrp2	19395	RAS guanyl releasing protein 2	FALSE	P
10461423	Fads3	60527	fatty acid desaturase 3	FALSE	L
10461594	Ms4a4c	64380	membrane-spanning 4-domains subfamily A member 4C	FALSE	D
10461605	Ms4a4b	60361	membrane-spanning 4-domains subfamily A member 4B	FALSE	D
10461721	Mpeg1	17476	macrophage expressed gene 1	FALSE	P
10461856	Gna14	14675	guanine nucleotide binding protein alpha 14	FALSE	R
10462281	Vldlr	22359	very low density lipoprotein receptor	FALSE	D
10462363	Jak2	16452	Janus kinase 2	FALSE	S
10463070	Entpd1	12495	ectonucleoside triphosphate diphosphohydrolase 1	FALSE	G
10466040	Cd5	12507	CD5 antigen	FALSE	C
10466127	AW112010	107350	expressed sequence AW112010	FALSE	O
10466210	Ms4a6d	68774	membrane-spanning 4-domains subfamily A member 6D	FALSE	M
10466410	Psat1	107272	phosphoserine aminotransferase 1	FALSE	A
10466659	Gda	14544	guanine deaminase	FALSE	B
10466735	Fam189a2	381217	family with sequence similarity 189 member A2	FALSE	R
10466745	Tjp2	21873	tight junction protein 2	FALSE	S
10467068	Sgms1	208449	sphingomyelin synthase 1	FALSE	Q
10467258	Myof	226101	myoferlin	FALSE	E
10467871	Dnmbp	71972	dynamin binding protein	FALSE	S
10467979	Scd1	20249	stearoyl-Coenzyme A desaturase 1	FALSE	P
10468691	Ablim1	226251	actin-binding LIM protein 1	FALSE	T
10468898	Lax1	240754	lymphocyte transmembrane adaptor 1	FALSE	I
10469358	Mrc1	17533	mannose receptor C type 1	FALSE	Q
10470283	Egfl7	353156	EGF-like domain 7	FALSE	P
10471486	Eng	13805	endoglin	FALSE	O
10472538	Dhrs9	241452	dehydrogenase/reductase (SDR family) member 9	FALSE	Q
10472923	Ak4	11639	adenylate kinase 4	FALSE	Q
10474064	Trp53i11	277414	transformation related protein 53 inducible protein 11	FALSE	I
10474700	Thbs1	21825	thrombospondin 1	TRUE	Q
10474936	Spint1	20732	serine protease inhibitor Kunitz type 1	FALSE	T
10474972	Chac1	69065	ChaC cation transport regulator-like 1 (E. coli)	FALSE	Q
10475144	Capn3	12335	calpain 3	FALSE	R
10475517	AA467197	433470	expressed sequence AA467197	FALSE	C
10475532	Sqrdl	59010	sulfide quinone reductase-like (yeast)	FALSE	M
10476759	Rin2	74030	Ras and Rab interactor 2	FALSE	D
10477970	Src	20779	Rous sarcoma oncogene	FALSE	J
10478048	Lbp	16803	lipopolysaccharide binding protein	FALSE	E
10478678	Cd40	21939	CD40 antigen	FALSE	F
10478890	Cebpb	12608	CCAAT/enhancer binding protein (C/EBP) beta	FALSE	M
10479833	Optn	71648	optineurin	FALSE	S
10480238	St8sia6	241230	ST8 alpha-N-acetyl-neuraminide alpha-2 8-sialyltransferase 6	FALSE	G
10480249	Ptpla	30963	protein tyrosine phosphatase-like (proline instead of catalytic arginine) member a	FALSE	A
10481056	Notch1	18128	Notch gene homolog 1 (Drosophila)	FALSE	P
10481272	1700007K13Rik	69327	RIKEN cDNA 1700007K13 gene	FALSE	T
10481304	Gfi1b	14582	growth factor independent 1B	FALSE	C
10482030	Stom	13830	stomatin	FALSE	D
10482448	Zeb2	24136	zinc finger E-box binding homeobox 2	FALSE	D
10482500	Rnd3	74194	Rho family GTPase 3	FALSE	Q
10482920	Cd302	66205	CD302 antigen	FALSE	E
10484488	P2rx3	228139	purinergic receptor P2X ligand-gated ion channel 3	FALSE	A
10485213	Cd82	12521	CD82 antigen	FALSE	I
10485388	Ldlrad3	241576	low density lipoprotein receptor class A domain containing 3	FALSE	D
10485624	Prrg4	228413	proline rich Gla (G-carboxyglutamic acid) 4 (transmembrane)	FALSE	G
10486061	Rasgrp1	19419	RAS guanyl releasing protein 1	FALSE	M
10486112	Bmf	171543	BCL2 modifying factor	FALSE	L
10486119	Plcb2	18796	phospholipase C beta 2	FALSE	S
10487392	Kcnip3	56461	Kv channel interacting protein 3 calsenilin	FALSE	J
10487597	Il1b	16176	interleukin 1 beta	FALSE	D
10488382	Cd93	17064	CD93 antigen	FALSE	E
10488709	8430427H17Rik	329540	RIKEN cDNA 8430427H17 gene	FALSE	K
10489204	Tgm2	21817	transglutaminase 2 C polypeptide	FALSE	C
10489343	Ptpla	30963	protein tyrosine phosphatase-like (proline instead of catalytic arginine) member a	FALSE	A
10489463	Slpi	20568	secretory leukocyte peptidase inhibitor	FALSE	E
10489484	Sdc4	20971	syndecan 4	FALSE	Q
10489569	Pltp	18830	phospholipid transfer protein	FALSE	E
10489958	Kcng1	241794	potassium voltage-gated channel subfamily G member 1	FALSE	D
10490159	Pmepa1	65112	prostate transmembrane protein androgen induced 1	FALSE	R
10490350	Ppp1r3d	228966	protein phosphatase 1 regulatory subunit 3D	FALSE	L
10490838	Fabp5	16592	fatty acid binding protein 5 epidermal	FALSE	A
10490989	Cp	12870	ceruloplasmin	FALSE	B
10491083	Nceh1	320024	arylacetamide deacetylase-like 1	FALSE	J
10491182	Eif5a2	208691	eukaryotic translation initiation factor 5A2	FALSE	L
10491300	Skil	20482	SKI-like	FALSE	H
10492540	Il12a	16159	interleukin 12a	FALSE	E
10492890	Lrba	80877	LPS-responsive beige-like anchor	FALSE	S
10494085	Selenbp2	20342	selenium binding protein 2	FALSE	E
10494114	Selenbp1	20341	selenium binding protein 1	FALSE	D
10495035	Slc16a1	20501	solute carrier family 16 (monocarboxylic acid transporters) member 1	FALSE	A
10495042	Ppm1j	71887	protein phosphatase 1J	FALSE	G
10495405	Slc25a24	229731	solute carrier family 25 (mitochondrial carrier phosphate carrier) member 24	FALSE	A
10495659	Cnn3	71994	calponin 3 acidic	FALSE	E
10496569	Gbp7	229900	guanylate binding protein 7	FALSE	D
10496592	Gbp2	14469	guanylate binding protein 2	FALSE	D
10496771	Mcoln2	68279	mucolipin 2	FALSE	S
10496789	Lpar3	65086	lysophosphatidic acid receptor 3	FALSE	J
10496796	Ssx2ip	99167	synovial sarcoma X breakpoint 2 interacting protein	FALSE	L
10496872	Eltd1	170757	EGF latrophilin seven transmembrane domain containing 1	FALSE	A
10497345	Gm9733	751864	predicted gene 9733	FALSE	B
10497349	Sirpb1a	320832	signal-regulatory protein beta 1A	FALSE	Q
10497356	Sirpb1a	320832	signal-regulatory protein beta 1A	FALSE	Q
10497358	Sirpb1b	668101	signal-regulatory protein beta 1B	FALSE	B
10497364	Sirpb1b	668101	signal-regulatory protein beta 1B	FALSE	B
10497372	Gm5150	381484	predicted gene 5150	FALSE	B
10497451	Cpa3	12873	carboxypeptidase A3 mast cell	FALSE	S
10498367	P2ry13	74191	purinergic receptor P2Y G-protein coupled 13	FALSE	G
10498371	P2ry12	70839	purinergic receptor P2Y G-protein coupled 12	FALSE	K
10499431	Syt11	229521	synaptotagmin XI	FALSE	P
10500140	Anxa9	71790	annexin A9	FALSE	A
10500335	Fcgr1	14129	Fc receptor IgG high affinity I	FALSE	E
10500529	Phgdh	236539	3-phosphoglycerate dehydrogenase	FALSE	M
10500610	Fam46c	74645	family with sequence similarity 46 member C	FALSE	H
10500656	Cd101	630146	CD101 antigen	FALSE	I
10500666	Ptgfrn	19221	prostaglandin F2 receptor negative regulator	FALSE	O
10502156	Ccdc109b	66815	coiled-coil domain containing 109B	FALSE	Q
10502335	Bank1	242248	B-cell scaffold protein with ankyrin repeats 1	FALSE	B
10503023	Cth	107869	cystathionase (cystathionine gamma-lyase)	FALSE	D
10503222	Chd7	320790	chromodomain helicase DNA binding protein 7	FALSE	C
10503334	Gem	14579	GTP binding protein (gene overexpressed in skeletal muscle)	FALSE	D
10504504	Grhpr	76238	glyoxylate reductase/hydroxypyruvate reductase	FALSE	P
10504668	E230008N13Rik	381522	RIKEN cDNA E230008N13 gene	FALSE	N
10504670	E230008N13Rik	381522	RIKEN cDNA E230008N13 gene	FALSE	N
10504817	Tgfbr1	21812	transforming growth factor beta receptor I	TRUE	H
10505356	Zfp618	72701	zinc fingerprotein 618	FALSE	C
10506269	Ak4	11639	adenylate kinase 4	FALSE	Q
10506388	Tctex1d1	67344	Tctex1 domain containing 1	FALSE	Q
10506714	Lrp8	16975	low density lipoprotein receptor-related protein 8 apolipoprotein e receptor	FALSE	P
10507500	Slc6a9	14664	solute carrier family 6 (neurotransmitter transporter glycine) member 9	FALSE	M
10507798	Mycl1	16918	v-myc myelocytomatosis viral oncogene homolog 1 lung carcinoma derived (avian)	FALSE	I
10508074	Csf3r	12986	colony stimulating factor 3 receptor (granulocyte)	FALSE	E
10508465	Marcksl1	17357	MARCKS-like 1	FALSE	I
10508651	Sdc3	20970	syndecan 3	FALSE	M
10508734	Ptafr	19204	platelet-activating factor receptor	FALSE	E
10509030	Runx3	12399	runt related transcription factor 3	FALSE	K
10509053	Il28ra	242700	interleukin 28 receptor alpha	FALSE	R
10509122	Cnr2	12802	cannabinoid receptor 2 (macrophage)	FALSE	P
10509246	Luzp1	269593	leucine zipper protein 1	FALSE	C
10509441	Ece1	230857	endothelin converting enzyme 1	FALSE	P
10509635	Akr7a5	110198	aldo-keto reductase family 7 member A5 (aflatoxin aldehyde reductase)	FALSE	S
10509838	Padi2	18600	peptidyl arginine deiminase type II	FALSE	P
10509868	Atp13a2	74772	ATPase type 13A2	FALSE	P
10509965	Epha2	13836	Eph receptor A2	FALSE	K
10510129	Dhrs3	20148	dehydrogenase/reductase (SDR family) member 3	FALSE	P
10510391	Srm	20810	spermidine synthase	FALSE	D
10511416	Tox	252838	thymocyte selection-associated high mobility group box	FALSE	D
10511446	Asph	65973	aspartate-beta-hydroxylase	FALSE	A
10512949	Abca1	11303	ATP-binding cassette sub-family A (ABC1) member 1	FALSE	C
10513112	Epb4.1l4b	54357	erythrocyte protein band 4.1-like 4b	FALSE	O
10513145	Ptpn3	545622	protein tyrosine phosphatase non-receptor type 3	FALSE	N
10513162	Ptpn3	545622	protein tyrosine phosphatase non-receptor type 3	FALSE	N
10513164	Ptpn3	545622	protein tyrosine phosphatase non-receptor type 3	FALSE	N
10513166	Ptpn3	545622	protein tyrosine phosphatase non-receptor type 3	FALSE	N
10513729	Tnfsf8	21949	tumor necrosis factor (ligand) superfamily member 8	FALSE	I
10514128	Ttc39b	69863	tetratricopeptide repeat domain 39B	FALSE	F
10514133	Ttc39b	69863	tetratricopeptide repeat domain 39B	FALSE	F
10514275	Ptplad2	66775	protein tyrosine phosphatase-like A domain containing 2	FALSE	E
10515399	Plk3	12795	polo-like kinase 3 (Drosophila)	FALSE	C
10515844	Zfp691	195522	zinc finger protein 691	FALSE	K
10516620	Lck	16818	lymphocyte protein tyrosine kinase	FALSE	I
10516956	Smpdl3b	100340	sphingomyelin phosphodiesterase acid-like 3B	FALSE	D
10517301	Ldlrap1	100017	low density lipoprotein receptor adaptor protein 1	FALSE	C
10517383	Nipal3	74552	NIPA-like domain containing 3	FALSE	I
10517488	Ephb2	13844	Eph receptor B2	FALSE	P
10517508	C1qb	12260	complement component 1 q subcomponent beta polypeptide	FALSE	M
10517744	Arhgef10l	72754	Rho guanine nucleotide exchange factor (GEF) 10-like	FALSE	M
10518108	Tmem51	214359	transmembrane protein 51	FALSE	P
10518735	Spsb1	74646	splA/ryanodine receptor domain and SOCS box containing 1	FALSE	H
10519105	Ski	20481	ski sarcoma viral oncogene homolog (avian)	FALSE	C
10519578	Abcb4	18670	ATP-binding cassette sub-family B (MDR/TAP) member 4	FALSE	G
10521337	Rgs12	71729	regulator of G-protein signaling 12	FALSE	J
10521667	Bst1	12182	bone marrow stromal cell antigen 1	FALSE	B
10521678	Cd38	12494	CD38 antigen	FALSE	Q
10522530	Kit	16590	kit oncogene	FALSE	F
10523579	Arhgap24	231532	Rho GTPase activating protein 24	FALSE	G
10523717	Spp1	20750	secreted phosphoprotein 1	FALSE	P
10524369	Hps4	192232	Hermansky-Pudlak syndrome 4 homolog (human)	FALSE	K
10525365	Hvcn1	74096	hydrogen voltage-gated channel 1	FALSE	K
10525419	P2rx7	18439	purinergic receptor P2X ligand-gated ion channel 7	FALSE	P
10526120	Tpst1	22021	protein-tyrosine sulfotransferase 1	FALSE	M
10526630	Trfr2	50765	transferrin receptor 2	FALSE	J
10526783	BC055004	381680	cDNA sequence BC055004	FALSE	Q
10527043	Amz1	231842	archaelysin family metallopeptidase 1	FALSE	L
10527306	Lmtk2	231876	lemur tyrosine kinase 2	FALSE	L
10528548	Kcnh2	16511	potassium voltage-gated channel subfamily H (eag-related) member 2	FALSE	O
10529485	Htra3	78558	HtrA serine peptidase 3	FALSE	K
10530145	Tlr1	21897	toll-like receptor 1	FALSE	M
10530287	Apbb2	11787	amyloid beta (A4) precursor protein-binding family B member 2	FALSE	T
10530615	Ociad2	433904	OCIA domain containing 2	FALSE	A
10531370	Naaa	67111	N-acylethanolamine acid amidase	FALSE	D
10531610	Rasgef1b	320292	RasGEF domain family member 1B	FALSE	F
10531737	Hpse	15442	heparanase	FALSE	P
10532669	2900026A02Rik	243219	RIKEN cDNA 2900026A02 gene	FALSE	K
10532741	Tmem119	231633	transmembrane protein 119	FALSE	H
10533180	Ddx54	71990	DEAD (Asp-Glu-Ala-Asp) box polypeptide 54	FALSE	C
10533720	Niacr1	80885	niacin receptor 1	FALSE	S
10533844	Rilpl2	80291	Rab interacting lysosomal protein-like 2	FALSE	A
10533849	Rilpl1	75695	Rab interacting lysosomal protein-like 1	FALSE	H
10534075	Psph	100678	phosphoserine phosphatase	FALSE	A
10534927	Pilra	231805	paired immunoglobin-like type 2 receptor alpha	FALSE	B
10534935	Pilrb1	170741	paired immunoglobin-like type 2 receptor beta 1	FALSE	B
10534940	Pilrb2	545812	paired immunoglobin-like type 2 receptor beta 2	FALSE	B
10535213	Snx8	231834	sorting nexin 8	FALSE	L
10535282	Card11	108723	caspase recruitment domain family member 11	FALSE	I
10535586	Smurf1	75788	SMAD specific E3 ubiquitin protein ligase 1	TRUE	I
10535841	Slc46a3	71706	solute carrier family 46 member 3	FALSE	G
10536499	Cav1	12389	caveolin 1 caveolae protein	FALSE	H
10536908	Tspan33	232670	tetraspanin 33	FALSE	L
10538187	Gpnmb	93695	glycoprotein (transmembrane) nmb	FALSE	E
10539873	Gata2	14461	GATA binding protein 2	FALSE	S
10539894	Mgll	23945	monoglyceride lipase	FALSE	I
10540472	Bhlhe40	20893	basic helix-loop-helix family member e40	FALSE	K
10541555	Clec4a1	269799	C-type lectin domain family 4 member a1	FALSE	B
10541564	Clec4a3	73149	C-type lectin domain family 4 member a3	FALSE	B
10541575	Clec4a4	474145	C-type lectin domain family 4 member a4	FALSE	Q
10541587	Clec4a2	26888	C-type lectin domain family 4 member a2	FALSE	B
10541605	Clec4n	56620	C-type lectin domain family 4 member n	FALSE	B
10541614	Clec4d	17474	C-type lectin domain family 4 member d	FALSE	M
10542214	Klrd1	16643	killer cell lectin-like receptor subfamily D member 1	FALSE	D
10542340	8430419L09Rik	74525	RIKEN cDNA 8430419L09 gene	FALSE	L
10542355	Emp1	13730	epithelial membrane protein 1	FALSE	H
10542917	Hepacam2	101202	HEPACAM family member 2	FALSE	R
10543067	Asns	27053	asparagine synthetase	FALSE	M
10543239	Tcfec	21426	transcription factor EC	FALSE	M
10543572	Impdh1	23917	inosine 5'-phosphate dehydrogenase 1	FALSE	A
10544171	Slc37a3	72144	solute carrier family 37 (glycerol-3-phosphate transporter) member 3	FALSE	D
10544746	Hoxa1	15394	homeobox A1	FALSE	A
10545101	Hpgds	54486	hematopoietic prostaglandin D synthase	FALSE	J
10545672	Mthfd2	17768	methylenetetrahydrofolate dehydrogenase (NAD+ dependent) methenyltetrahydrofolate cyclohydrolase	FALSE	A
10546567	A130022J15Rik	101351	RIKEN cDNA A130022J15 gene	FALSE	O
10547153	Alox5	11689	arachidonate 5-lipoxygenase	FALSE	F
10547531	Bid	12122	BH3 interacting domain death agonist	FALSE	D
10547621	Apobec1	11810	apolipoprotein B mRNA editing enzyme catalytic polypeptide 1	FALSE	P
10547641	Slc2a3	20527	solute carrier family 2 (facilitated glucose transporter) member 3	FALSE	D
10547657	C3ar1	12267	complement component 3a receptor 1	FALSE	E
10547664	Clec4e	56619	C-type lectin domain family 4 member e	FALSE	B
10547830	Tpi1	21991	triosephosphate isomerase 1	FALSE	P
10548030	Cd9	12527	CD9 antigen	FALSE	O
10548314	Klrb1b	80782	killer cell lectin-like receptor subfamily B member 1B	FALSE	D
10548375	Clec7a	56644	C-type lectin domain family 7 member a	FALSE	E
10548415	Klri1	503550	killer cell lectin-like receptor family I member 1	FALSE	D
10548437	Klra17	170733	killer cell lectin-like receptor subfamily A member 17	FALSE	Q
10548552	Klra2	16633	killer cell lectin-like receptor subfamily A member 2	FALSE	M
10548905	Eps8	13860	epidermal growth factor receptor pathway substrate 8	FALSE	D
10549162	St8sia1	20449	ST8 alpha-N-acetyl-neuraminide alpha-2 8-sialyltransferase 1	FALSE	T
10549222	Bcat1	12035	branched chain aminotransferase 1 cytosolic	FALSE	B
10549282	Itpr2	16439	inositol 1 4 5-triphosphate receptor 2	FALSE	L
10550906	Plaur	18793	plasminogen activator urokinase receptor	FALSE	M
10552369	Siglec5	233186	sialic acid binding Ig-like lectin 5	FALSE	J
10553559	Siglech	233274	sialic acid binding Ig-like lectin H	FALSE	R
10553568	Tubgcp5	233276	tubulin gamma complex associated protein 5	FALSE	K
10554375	Sema4b	20352	sema domain immunoglobulin domain (Ig) transmembrane domain (TM) and short cytoplasmic domain (semaphorin) 4B	FALSE	L
10554800	Rab38	72433	RAB38 member of RAS oncogene family	FALSE	S
10555059	Kctd14	233529	potassium channel tetramerisation domain containing 14	FALSE	T
10555118	Pak1	18479	p21 protein (Cdc42/Rac)-activated kinase 1	FALSE	G
10555297	Kcne3	57442	potassium voltage-gated channel Isk-related subfamily gene 3	FALSE	T
10555460	Stard10	56018	START domain containing 10	FALSE	P
10555470	Arap1	69710	ArfGAP with RhoGAP domain ankyrin repeat and PH domain 1	FALSE	A
10556302	Ampd3	11717	adenosine monophosphate deaminase 3	FALSE	G
10556321	Ctr9	22083	Ctr9 Paf1/RNA polymerase II complex component homolog (S. cerevisiae)	FALSE	P
10557177	Prkcb	18751	protein kinase C beta	FALSE	J
10557399	Sbk1	104175	SH3-binding kinase 1	FALSE	T
10557481	Ypel3	66090	yippee-like 3 (Drosophila)	FALSE	O
10557895	Itgax	16411	integrin alpha X	FALSE	I
10558439	Phgdh	236539	3-phosphoglycerate dehydrogenase	FALSE	M
10558508	Pwwp2b	101631	PWWP domain containing 2B	FALSE	K
10559248	Tspan32	27027	tetraspanin 32	FALSE	E
10559261	Cd81	12520	CD81 antigen	FALSE	E
10559446	Lilrb3	18733	leukocyte immunoglobulin-like receptor subfamily B (with TM and ITIM domains) member 3	FALSE	D
10559454	Pira11	18724	paired-Ig-like receptor A11	FALSE	D
10559467	Pira1	18722	paired-Ig-like receptor A1	FALSE	D
10559478	Lilra6	18726	leukocyte immunoglobulin-like receptor subfamily A (with TM domain) member 6	FALSE	Q
10560237	Gpr77	319430	G protein-coupled receptor 77	FALSE	I
10560242	C5ar1	12273	complement component 5a receptor 1	FALSE	M
10560459	Vasp	22323	vasodilator-stimulated phosphoprotein	FALSE	K
10560919	Atp1a3	232975	ATPase Na+/K+ transporting alpha 3 polypeptide	FALSE	E
10561104	Axl	26362	AXL receptor tyrosine kinase	FALSE	R
10561712	Spint2	20733	serine protease inhibitor Kunitz type 2	FALSE	S
10562117	Ffar2	233079	free fatty acid receptor 2	FALSE	Q
10562132	Cd22	12483	CD22 antigen	FALSE	B
10562720	Siglece	83382	sialic acid binding Ig-like lectin E	FALSE	S
10562812	Spib	272382	Spi-B transcription factor (Spi-1/PU.1 related)	FALSE	D
10563170	Dkkl1	50722	dickkopf-like 1	FALSE	J
10563314	Dhdh	71755	dihydrodiol dehydrogenase (dimeric)	FALSE	P
10563597	Saa3	20210	serum amyloid A 3	FALSE	B
10563706	Mrgpra9	668725	MAS-related GPR member A9	FALSE	S
10563715	Mrgpra2b	235712	MAS-related GPR member A2B	FALSE	D
10564343	Tjp1	21872	tight junction protein 1	FALSE	I
10564818	Anpep	16790	alanyl (membrane) aminopeptidase	FALSE	C
10566350	Trim30b	244183	tripartite motif-containing 30B	FALSE	D
10567580	Igsf6	80719	immunoglobulin superfamily member 6	FALSE	M
10567995	Nupr1	56312	nuclear protein 1	FALSE	E
10568369	Cox6a2	12862	cytochrome c oxidase subunit VI a polypeptide 2	FALSE	P
10568392	Rgs10	67865	regulator of G-protein signalling 10	FALSE	O
10568785	Bnip3	12176	BCL2/adenovirus E1B interacting protein 3	FALSE	D
10568873	Adam8	11501	a disintegrin and metallopeptidase domain 8	FALSE	M
10569020	Ifitm6	213002	interferon induced transmembrane protein 6	FALSE	B
10569494	Tnfrsf22	79202	tumor necrosis factor receptor superfamily member 22	FALSE	D
10569719	A430078G23Rik	319493	RIKEN cDNA A430078G23 gene	FALSE	D
10570291	F10	14058	coagulation factor X	FALSE	M
10570472	Cln8	26889	ceroid-lipofuscinosis neuronal 8	FALSE	D
10571162	Eif4ebp1	13685	eukaryotic translation initiation factor 4E binding protein 1	FALSE	A
10571274	Gsr	14782	glutathione reductase	FALSE	D
10571752	Dctd	320685	dCMP deaminase	FALSE	D
10572130	Lpl	16956	lipoprotein lipase	FALSE	B
10572445	Lrrc25	211228	leucine rich repeat containing 25	FALSE	Q
10572897	Hmox1	15368	heme oxygenase (decycling) 1	FALSE	M
10573082	Inpp4b	234515	inositol polyphosphate-4-phosphatase type II	FALSE	G
10573128	Tbc1d9	71310	TBC1 domain family member 9	FALSE	L
10573419	Lyl1	17095	lymphoblastomic leukemia 1	FALSE	E
10574220	Cx3cl1	20312	chemokine (C-X3-C motif) ligand 1	FALSE	F
10574259	Gpr56	14766	G protein-coupled receptor 56	FALSE	K
10575052	Cdh1	12550	cadherin 1	FALSE	R
10575993	6430548M08Rik	234797	RIKEN cDNA 6430548M08 gene	FALSE	A
10577190	Rasa3	19414	RAS p21 protein activator 3	FALSE	P
10578123	Rbpms	19663	RNA binding protein gene with multiple splicing	FALSE	S
10578264	Msr1	20288	macrophage scavenger receptor 1	FALSE	Q
10578515	Ankrd37	654824	ankyrin repeat domain 37	FALSE	P
10579958	Il15	16168	interleukin 15	FALSE	D
10580033	Cd97	26364	CD97 antigen	FALSE	E
10580061	Il27ra	50931	interleukin 27 receptor alpha	FALSE	A
10581448	Dpep2	319446	dipeptidase 2	FALSE	D
10581605	Hp	15439	haptoglobin	FALSE	B
10581917	Tmem231	234740	transmembrane protein 231	FALSE	G
10581992	Maf	17132	avian musculoaponeurotic fibrosarcoma (v-maf) AS42 oncogene homolog	FALSE	Q
10582719	Sipa1l2	244668	signal-induced proliferation-associated 1 like 2	FALSE	C
10582879	Csprs	114564	component of Sp100-rs	FALSE	C
10582997	Casp4	12363	caspase 4 apoptosis-related cysteine peptidase	FALSE	D
10583056	Mmp12	17381	matrix metallopeptidase 12	FALSE	D
10583100	Mmp8	17394	matrix metallopeptidase 8	FALSE	B
10583551	Pde4a	18577	phosphodiesterase 4A cAMP specific	FALSE	I
10583669	AB124611	382062	cDNA sequence AB124611	FALSE	P
10583920	Eepd1	67484	endonuclease/exonuclease/phosphatase family domain containing 1	FALSE	D
10584634	Usp2	53376	ubiquitin specific peptidase 2	FALSE	C
10584841	Amica1	270152	adhesion molecule interacts with CXADR antigen 1	FALSE	S
10585048	Cadm1	54725	cell adhesion molecule 1	FALSE	P
10585194	Il18	16173	interleukin 18	FALSE	Q
10585699	Fabp5	16592	fatty acid binding protein 5 epidermal	FALSE	A
10586591	Car12	76459	carbonic anyhydrase 12	FALSE	A
10587639	Nt5e	23959	5' nucleotidase ecto	FALSE	C
10587829	Plod2	26432	procollagen lysine 2-oxoglutarate 5-dioxygenase 2	FALSE	D
10590279	Myrip	245049	myosin VIIA and Rab interacting protein	FALSE	J
10590365	Vipr1	22354	vasoactive intestinal peptide receptor 1	FALSE	R
10590909	Endod1	71946	endonuclease domain containing 1	FALSE	K
10591754	Zfp599	235048	zinc finger protein 599	FALSE	L
10592001	St14	19143	suppression of tumorigenicity 14 (colon carcinoma)	FALSE	J
10592515	Ubash3b	72828	ubiquitin associated and SH3 domain containing B	FALSE	I
10592719	Oaf	102644	OAF homolog (Drosophila)	FALSE	P
10593646	Tnfaip8l3	244882	tumor necrosis factor alpha-induced protein 8-like 3	FALSE	S
10594404	Smad3	17127	MAD homolog 3 (Drosophila)	TRUE	M
10594418	Smad6	17130	MAD homolog 6 (Drosophila)	TRUE	C
10594540	Plekho2	102595	pleckstrin homology domain containing family O member 2	FALSE	D
10594825	Aqp9	64008	aquaporin 9	FALSE	Q
10595805	Rasa2	114713	RAS p21 protein activator 2	FALSE	I
10597518	Tgfbr2	21813	transforming growth factor beta receptor II	TRUE	L
10598093	Tarm1	245126	T cell-interacting activating receptor on myeloid cells 1	FALSE	Q
10598178	Disp1	68897	dispatched homolog 1 (Drosophila)	FALSE	L
10598757	Gpr82	319200	G protein-coupled receptor 82	FALSE	D
10598976	Timp1	21857	tissue inhibitor of metalloproteinase 1	FALSE	M
10600852	F630028O10Rik	100038363	RIKEN cDNA F630028O10 gene	FALSE	Q
10601778	Armcx3	71703	armadillo repeat containing X-linked 3	FALSE	N
10603087	Pir	69656	pirin	FALSE	E
10603316	2010204K13Rik	68355	RIKEN cDNA 2010204K13 gene	FALSE	A
10604932	Cd99l2	171486	CD99 antigen-like 2	FALSE	E
10605986	Slc7a3	11989	solute carrier family 7 (cationic amino acid transporter y+ system) member 3	FALSE	D
10606058	Cxcr3	12766	chemokine (C-X-C motif) receptor 3	FALSE	C
10606376	2610002M06Rik	67028	RIKEN cDNA 2610002M06 gene	FALSE	M
10607868	Tlr8	170744	toll-like receptor 8	FALSE	E
10607870	Tlr7	170743	toll-like receptor 7	FALSE	E
10608654	Cfhr2	545366	complement factor H-related 2	FALSE	N

## Sheet: HPC.M
ID	Symbol	Entrez	Description	TGFb	Cluster
10356764	2310007B03Rik	71874	RIKEN cDNA 2310007B03 gene	FALSE	A
10358389	Rgs2	19735	regulator of G-protein signaling 2	FALSE	A
10362201	Ctgf	14219	connective tissue growth factor	FALSE	A
10394674	Socs2	216233	suppressor of cytokine signaling 2	FALSE	A
10410973	4833422C13Rik	373852	RIKEN cDNA 4833422C13 gene	FALSE	A
10458894	Lox	16948	lysyl oxidase	FALSE	A
10474700	Thbs1	21825	thrombospondin 1	TRUE	A
10490159	Pmepa1	65112	prostate transmembrane protein androgen induced 1	FALSE	A
10506201	Ror1	26563	receptor tyrosine kinase-like orphan receptor 1	FALSE	A
10509063	Il22ra1	230828	interleukin 22 receptor alpha 1	FALSE	A
10523359	Cxcl13	55985	chemokine (C-X-C motif) ligand 13	FALSE	A
10535759	Lnx2	140887	ligand of numb-protein X 2	FALSE	A
10536845	Flnc	68794	filamin C gamma	FALSE	A
10541071	8430408G22Rik	213393	RIKEN cDNA 8430408G22 gene	FALSE	A
10567580	Igsf6	80719	immunoglobulin superfamily member 6	FALSE	A

## Sheet: HPC.H
ID	Symbol	Entrez	Description	TGFb	Cluster
7898655	CDA	978	cytidine deaminase	FALSE	G
7900699	CDC20	991	cell division cycle 20 homolog (S. cerevisiae)	FALSE	F
7901316	SLC5A9	200010	solute carrier family 5 (sodium/glucose cotransporter) member 9	FALSE	I
7901969	ROR1	4919	receptor tyrosine kinase-like orphan receptor 1	FALSE	D
7902495	NEXN	91624	nexilin (F actin binding protein)	FALSE	G
7902687	CYR61	3491	cysteine-rich angiogenic inducer 61	FALSE	E
7904244	MAB21L3	126868	mab-21-like 3 (C. elegans)	FALSE	E
7906163	RHBG	57127	Rh family B glycoprotein (gene/pseudogene)	FALSE	I
7906930	NUF2	83540	NUF2 NDC80 kinetochore complex component homolog (S. cerevisiae)	FALSE	I
7908639	C1orf106	55765	chromosome 1 open reading frame 106	FALSE	D
7909146	FAM72D	728833	family with sequence similarity 72 member D	FALSE	L
7909318	C4BPA	722	complement component 4 binding protein alpha	FALSE	C
7909708	CENPF	1063	centromere protein F 350/400kDa (mitosin)	FALSE	I
7910134	MIXL1	83881	Mix paired-like homeobox	FALSE	J
7912102	KLHL21	9903	kelch-like 21 (Drosophila)	FALSE	G
7912239	GPR157	80045	G protein-coupled receptor 157	FALSE	D
7912802	LOC100132147	100132147	hypothetical LOC100132147	FALSE	L
7913216	PLA2G2A	5320	phospholipase A2 group IIA (platelets synovial fluid)	FALSE	H
7913655	ID3	3399	inhibitor of DNA binding 3 dominant negative helix-loop-helix protein	TRUE	J
7913824	C1orf63	57035	chromosome 1 open reading frame 63	FALSE	G
7914127	IFI6	2537	interferon alpha-inducible protein 6	FALSE	I
7914326	NKAIN1	79570	Na+/K+ transporting ATPase interacting 1	FALSE	D
7916112	RAB3B	5865	RAB3B member RAS oncogene family	FALSE	G
7919314	FMO5	2330	flavin containing monooxygenase 5	FALSE	I
7919612	HIST2H3D	653604	histone cluster 2 H3d	FALSE	L
7919614	HIST2H3A	333932	histone cluster 2 H3a	FALSE	H
7919642	HIST2H2AB	317772	histone cluster 2 H2ab	FALSE	I
7922420	SERPINC1	462	serpin peptidase inhibitor clade C (antithrombin) member 1	FALSE	F
7922773	NCF2	4688	neutrophil cytosolic factor 2	FALSE	E
7923086	ASPM	259266	asp (abnormal spindle) homolog microcephaly associated (Drosophila)	FALSE	F
7923173	MIR181B1	406955	microRNA 181b-1	FALSE	J
7923753	NUAK2	81788	NUAK family SNF1-like kinase 2	FALSE	D
7924096	NEK2	4751	NIMA (never in mitosis gene a)-related kinase 2	FALSE	F
7924450	DUSP10	11221	dual specificity phosphatase 10	FALSE	G
7924823	JMJD4	65094	jumonji domain containing 4	FALSE	F
7926037	PFKFB3	5209	6-phosphofructo-2-kinase/fructose-2 6-biphosphatase 3	FALSE	D
7927146	CSGALNACT2	55454	chondroitin sulfate N-acetylgalactosaminyltransferase 2	FALSE	G
7927710	CDK1	983	cyclin-dependent kinase 1	FALSE	C
7929258	KIF11	3832	kinesin family member 11	FALSE	F
7929334	CEP55	55165	centrosomal protein 55kDa	FALSE	C
7929882	SEMA4G	57715	sema domain immunoglobulin domain (Ig) transmembrane domain (TM) and short cytoplasmic domain (semaphorin) 4G	FALSE	I
7930148	SFXN2	118980	sideroflexin 2	FALSE	F
7930208	INA	9118	internexin neuronal intermediate filament protein alpha	FALSE	G
7933204	C10orf10	11067	chromosome 10 open reading frame 10	FALSE	B
7933665	MBL2	4153	mannose-binding lectin (protein C) 2 soluble	FALSE	H
7936242	ITPRIP	85450	inositol 1 4 5-trisphosphate receptor interacting protein	FALSE	E
7937020	MKI67	4288	antigen identified by monoclonal antibody Ki-67	FALSE	C
7937728	TNNI2	7136	troponin I type 2 (skeletal fast)	FALSE	C
7938348	WEE1	7465	WEE1 homolog (S. pombe)	FALSE	D
7938364	WEE1	7465	WEE1 homolog (S. pombe)	FALSE	D
7938366	WEE1	7465	WEE1 homolog (S. pombe)	FALSE	D
7938370	SWAP70	23075	SWAP switching B-cell complex 70kDa subunit	FALSE	G
7940028	SERPING1	710	serpin peptidase inhibitor clade G (C1 inhibitor) member 1	FALSE	F
7940451	DAK	26007	dihydroxyacetone kinase 2 homolog (S. cerevisiae)	FALSE	F
7942569	SLCO2B1	11309	solute carrier organic anion transporter family member 2B1	FALSE	C
7942603	MOGAT2	80168	monoacylglycerol O-acyltransferase 2	FALSE	I
7946167	HPX	3263	hemopexin	FALSE	F
7946977	SAA4	6291	serum amyloid A4 constitutive	FALSE	F
7948470	GPR44	11251	G protein-coupled receptor 44	FALSE	J
7950307	UCP2	7351	uncoupling protein 2 (mitochondrial proton carrier)	FALSE	F
7950534	WNT11	7481	wingless-type MMTV integration site family member 11	FALSE	D
7952132	SLC37A4	2542	solute carrier family 37 (glucose-6-phosphate transporter) member 4	FALSE	I
7952475	HEPACAM	220296	hepatic and glial cell adhesion molecule	FALSE	L
7953603	C1S	716	complement component 1 s subcomponent	FALSE	I
7956229	SLC39A5	283375	solute carrier family 39 (metal ion transporter) member 5	FALSE	F
7957023	LYZ	4069	lysozyme	FALSE	I
7957260	GLIPR1	11010	GLI pathogenesis-related 1	FALSE	G
7957665	ELK3	2004	ELK3 ETS-domain protein (SRF accessory protein 2)	FALSE	G
7959102	HSPB8	26353	heat shock 22kDa protein 8	FALSE	G
7960340	FOXM1	2305	forkhead box M1	FALSE	F
7960744	C1R	715	complement component 1 r subcomponent	FALSE	F
7961524	ERP27	121506	endoplasmic reticulum protein 27	FALSE	C
7962884	RND1	27289	Rho family GTPase 1	FALSE	K
7966878	CIT	11113	citron (rho-interacting serine/threonine kinase 21)	FALSE	I
7967107	HNF1A-AS1	283460	HNF1A antisense RNA 1 (non-protein coding)	FALSE	A
7968789	C13orf15	28984	chromosome 13 open reading frame 15	FALSE	B
7969414	KLF5	688	Kruppel-like factor 5 (intestinal)	FALSE	G
7970251	PROZ	8858	protein Z vitamin K-dependent plasma glycoprotein	FALSE	F
7970513	SKA3	221150	spindle and kinetochore associated complex subunit 3	FALSE	I
7971444	CPB2	1361	carboxypeptidase B2 (plasma)	FALSE	C
7975268	ARG2	384	arginase type II	FALSE	G
7976481	SERPINA4	5267	serpin peptidase inhibitor clade A (alpha-1 antiproteinase antitrypsin) member 4	FALSE	C
7976488	SERPINA5	5104	serpin peptidase inhibitor clade A (alpha-1 antiproteinase antitrypsin) member 5	FALSE	F
7979307	DLGAP5	9787	discs large (Drosophila) homolog-associated protein 5	FALSE	C
7981059	SERPINA6	866	serpin peptidase inhibitor clade A (alpha-1 antiproteinase antitrypsin) member 6	FALSE	C
7981078	SERPINA11	256394	serpin peptidase inhibitor clade A (alpha-1 antiproteinase antitrypsin) member 11	FALSE	A
7981427	CKB	1152	creatine kinase brain	FALSE	F
7982663	BUB1B	701	budding uninhibited by benzimidazoles 1 homolog beta (yeast)	FALSE	F
7982757	CASC5	57082	cancer susceptibility candidate 5	FALSE	I
7983969	CCNB2	9133	cyclin B2	FALSE	C
7985317	KIAA1199	57214	KIAA1199	FALSE	J
7985873	C15orf42	90381	chromosome 15 open reading frame 42	FALSE	F
7989647	KIAA0101	9768	KIAA0101	FALSE	F
7991374	IDH2	3418	isocitrate dehydrogenase 2 (NADP+) mitochondrial	FALSE	F
7993453	MPV17L	255027	MPV17 mitochondrial membrane protein-like	FALSE	C
7994109	PLK1	5347	polo-like kinase 1	FALSE	C
7996027	CX3CL1	6376	chemokine (C-X3-C motif) ligand 1	FALSE	I
7997188	HP	3240	haptoglobin	FALSE	H
7997192	HPR	3250	haptoglobin-related protein	FALSE	H
7997962	DPEP1	1800	dipeptidase 1 (renal)	FALSE	F
8001547	PLLP	51090	plasmolipin	FALSE	I
8003656	SERPINF2	5345	serpin peptidase inhibitor clade F (alpha-2 antiplasmin pigment epithelium derived factor) member 2	FALSE	C
8005549	GRAPL	400581	GRB2-related adaptor protein-like	FALSE	D
8005839	TMEM97	27346	transmembrane protein 97	FALSE	C
8006298	RAB11FIP4	84440	RAB11 family interacting protein 4 (class II)	FALSE	F
8008784	PRR11	55771	proline rich 11	FALSE	C
8008819	YPEL2	388403	yippee-like 2 (Drosophila)	FALSE	G
8010673	SLC25A10	1468	solute carrier family 25 (mitochondrial carrier; dicarboxylate transporter) member 10	FALSE	F
8011193	MIR22HG	84981	MIR22 host gene (non-protein coding)	FALSE	G
8011975	SLC13A5	284111	solute carrier family 13 (sodium-dependent citrate transporter) member 5	FALSE	C
8013319	GRAP	10750	GRB2-related adaptor protein	FALSE	D
8014974	TOP2A	7153	topoisomerase (DNA) II alpha 170kDa	FALSE	C
8016994	RNF43	54894	ring finger protein 43	FALSE	A
8018038	ABCA5	23461	ATP-binding cassette sub-family A (ABC1) member 5	FALSE	D
8018902	DNAH17	8632	dynein axonemal heavy chain 17	FALSE	L
8018908	DNAH17	8632	dynein axonemal heavy chain 17	FALSE	L
8020795	TTR	7276	transthyretin	FALSE	C
8021187	SKA1	220134	spindle and kinetochore associated complex subunit 1	FALSE	F
8022817	KLHL14	57565	kelch-like 14 (Drosophila)	FALSE	A
8023220	SMAD7	4092	SMAD family member 7	TRUE	K
8023995	FSTL3	10272	follistatin-like 3 (secreted glycoprotein)	FALSE	D
8024485	GADD45B	4616	growth arrest and DNA-damage-inducible beta	FALSE	K
8026047	JUNB	3726	jun B proto-oncogene	FALSE	K
8027260	ZNF486	90649	zinc finger protein 486	FALSE	D
8027819	HAMP	57817	hepcidin antimicrobial peptide	FALSE	D
8028652	ZFP36	7538	zinc finger protein 36 C3H type homolog (mouse)	FALSE	J
8032214	GAMT	2593	guanidinoacetate N-methyltransferase	FALSE	F
8032588	C19orf77	284422	chromosome 19 open reading frame 77	FALSE	F
8033818	OLFM2	93145	olfactomedin 2	FALSE	D
8036004	CEBPA	1050	CCAAT/enhancer binding protein (C/EBP) alpha	FALSE	J
8039607	PEG3	5178	paternally expressed 3	FALSE	I
8039928	FAM72D	728833	family with sequence similarity 72 member D	FALSE	L
8040223	RRM2	6241	ribonucleotide reductase M2	FALSE	C
8042439	ANTXR1	84168	anthrax toxin receptor 1	FALSE	F
8043602	NCAPH	23397	non-SMC condensin I complex subunit H	FALSE	F
8044813	TMEM37	140738	transmembrane protein 37	FALSE	J
8046815	ZNF804A	91752	zinc finger protein 804A	FALSE	B
8050537	MATN3	4148	matrilin 3	FALSE	I
8051799	HAAO	23498	3-hydroxyanthranilate 3 4-dioxygenase	FALSE	F
8054580	BUB1	699	budding uninhibited by benzimidazoles 1 homolog (yeast)	FALSE	C
8056784	DLX2	1746	distal-less homeobox 2	FALSE	J
8057887	STK17B	9262	serine/threonine kinase 17b	FALSE	E
8058477	KLF7	8609	Kruppel-like factor 7 (ubiquitous)	FALSE	E
8058869	TNS1	7145	tensin 1	FALSE	E
8059838	HJURP	55355	Holliday junction recognition protein	FALSE	C
8060997	SPTLC3	55304	serine palmitoyltransferase long chain base subunit 3	FALSE	A
8061564	ID1	3397	inhibitor of DNA binding 1 dominant negative helix-loop-helix protein	TRUE	J
8062728	SGK2	10110	serum/glucocorticoid regulated kinase 2	FALSE	C
8062766	MYBL2	4605	v-myb myeloblastosis viral oncogene homolog (avian)-like 2	FALSE	F
8066619	PLTP	5360	phospholipid transfer protein	FALSE	C
8066757	SLC13A3	64849	solute carrier family 13 (sodium-dependent dicarboxylate transporter) member 3	FALSE	I
8067140	CYP24A1	1591	cytochrome P450 family 24 subfamily A polypeptide 1	FALSE	D
8067248	PPP4R1L	55370	protein phosphatase 4 regulatory subunit 1-like	FALSE	G
8068684	FAM3B	54097	family with sequence similarity 3 member B	FALSE	I
8072678	HMOX1	3162	heme oxygenase (decycling) 1	FALSE	D
8076195	PDGFB	5155	platelet-derived growth factor beta polypeptide	FALSE	D
8077185	APOA1	335	apolipoprotein A-I	FALSE	L
8077204	APOC3	345	apolipoprotein C-III	FALSE	F
8077490	LMCD1	29995	LIM and cysteine-rich domains 1	FALSE	D
8079153	ABHD5	51099	abhydrolase domain containing 5	FALSE	G
8079931	SLC38A3	10991	solute carrier family 38 member 3	FALSE	C
8080466	ITIH3	3699	inter-alpha (globulin) inhibitor H3	FALSE	F
8080964	GXYLT2	727936	glucoside xylosyltransferase 2	FALSE	F
8082797	TF	7018	transferrin	FALSE	F
8083223	C3orf58	205428	chromosome 3 open reading frame 58	FALSE	G
8083876	SKIL	6498	SKI-like oncogene	FALSE	D
8084219	KLHL24	54800	kelch-like 24 (Drosophila)	FALSE	B
8084880	HES1	3280	hairy and enhancer of split 1 (Drosophila)	FALSE	J
8092836	CPN2	1370	carboxypeptidase N polypeptide 2	FALSE	F
8093166	PIGZ	80235	phosphatidylinositol glycan anchor biosynthesis class Z	FALSE	I
8095646	AFP	174	alpha-fetoprotein	FALSE	C
8097910	FGB	2244	fibrinogen beta chain	FALSE	C
8099633	PPARGC1A	10891	peroxisome proliferator-activated receptor gamma coactivator 1 alpha	FALSE	B
8100784	UGT2B4	7363	UDP glucuronosyltransferase 2 family polypeptide B4	FALSE	G
8101304	RASGEF1B	153020	RasGEF domain family member 1B	FALSE	E
8101862	ADH6	130	alcohol dehydrogenase 6 (class V)	FALSE	A
8102328	CFI	3426	complement factor I	FALSE	I
8102643	CCNA2	890	cyclin A2	FALSE	C
8103311	FGA	2243	fibrinogen alpha chain	FALSE	C
8103326	FGG	2266	fibrinogen gamma chain	FALSE	C
8105302	FST	10468	follistatin	TRUE	G
8105828	CCNB1	891	cyclin B1	FALSE	F
8106727	FLJ41309	645079	hypothetical LOC645079	FALSE	E
8107100	RGMB	285704	RGM domain family member B	FALSE	A
8108301	KIF20A	10112	kinesin family member 20A	FALSE	I
8108370	EGR1	1958	early growth response 1	FALSE	C
8109712	HMMR	3161	hyaluronan-mediated motility receptor (RHAMM)	FALSE	F
8110032	C5orf41	153222	chromosome 5 open reading frame 41	FALSE	B
8113666	SEMA6A	57556	sema domain transmembrane domain (TM) and cytoplasmic domain (semaphorin) 6A	FALSE	B
8115327	SPARC	6678	secreted protein acidic cysteine-rich (osteonectin)	FALSE	C
8116818	BMP6	654	bone morphogenetic protein 6	TRUE	E
8117426	HIST1H2BH	8345	histone cluster 1 H2bh	FALSE	I
8117589	HIST1H3H	8357	histone cluster 1 H3h	FALSE	C
8117594	HIST1H2BM	8342	histone cluster 1 H2bm	FALSE	H
8122071	ENPP3	5169	ectonucleotide pyrophosphatase/phosphodiesterase 3	FALSE	I
8124388	HIST1H3B	8358	histone cluster 1 H3b	FALSE	H
8124397	HIST1H1C	3006	histone cluster 1 H1c	FALSE	I
8124521	HIST1H4K	8362	histone cluster 1 H4k	FALSE	I
8126324	PGC	5225	progastricsin (pepsinogen C)	FALSE	C
8126524	C6orf108	10591	chromosome 6 open reading frame 108	FALSE	F
8127072	GSTA1	2938	glutathione S-transferase alpha 1	FALSE	I
8128123	RRAGD	58528	Ras-related GTP binding D	FALSE	G
8129677	SGK1	6446	serum/glucocorticoid regulated kinase 1	FALSE	E
8129937	CITED2	10370	Cbp/p300-interacting transactivator with Glu/Asp-rich carboxy-terminal domain 2	FALSE	B
8134869	PCOLCE	5118	procollagen C-endopeptidase enhancer	FALSE	F
8135392	HBP1	26959	HMG-box transcription factor 1	FALSE	G
8137208	ATP6V0E2	155066	ATPase H+ transporting V0 subunit e2	FALSE	F
8137670	PDGFA	5154	platelet-derived growth factor alpha polypeptide	FALSE	L
8139640	DDC	1644	dopa decarboxylase (aromatic L-amino acid decarboxylase)	FALSE	L
8141328	CYP3A5	1577	cytochrome P450 family 3 subfamily A polypeptide 5	FALSE	A
8141560	TFR2	7036	transferrin receptor 2	FALSE	C
8144726	TUSC3	7991	tumor suppressor candidate 3	FALSE	E
8145418	CDCA2	157313	cell division cycle associated 2	FALSE	F
8146934	LY96	23643	lymphocyte antigen 96	FALSE	G
8148501	PTP4A3	11156	protein tyrosine phosphatase type IVA member 3	FALSE	C
8149749	TNFRSF10D	8793	tumor necrosis factor receptor superfamily member 10d decoy with truncated death domain	FALSE	G
8149927	CLU	1191	clusterin	FALSE	F
8149955	PBK	55872	PDZ binding kinase	FALSE	C
8157582	GSN	2934	gelsolin	FALSE	F
8159900	GLIS3	169792	GLIS family zinc finger 3	FALSE	E
8162870	BAAT	570	bile acid CoA: amino acid N-acyltransferase (glycine N-choloyltransferase)	FALSE	B
8164200	ANGPTL2	23452	angiopoietin-like 2	FALSE	E
8170390	IDS	3423	iduronate 2-sulfatase	FALSE	G
8170695	DUSP9	1852	dual specificity phosphatase 9	FALSE	C
8174304	SERPINA7	6906	serpin peptidase inhibitor clade A (alpha-1 antiproteinase antitrypsin) member 7	FALSE	H
8175121	IGSF1	3547	immunoglobulin superfamily member 1	FALSE	C
8175177	MBNL3	55796	muscleblind-like 3 (Drosophila)	FALSE	I
8175288	MOSPD1	56180	motile sperm domain containing 1	FALSE	G
8175593	IDS	3423	iduronate 2-sulfatase	FALSE	G
8178115	CFB	629	complement factor B	FALSE	L
8179070	TRIM15	89870	tripartite motif containing 15	FALSE	F
8179351	CFB	629	complement factor B	FALSE	L

## Sheet: MSC.H
ID	Symbol	Entrez	Description	TGFb	Cluster
7897378	PER3	8863	period homolog 3 (Drosophila)	FALSE	C
7897737	C1orf187	374946	chromosome 1 open reading frame 187	FALSE	K
7897877	TNFRSF1B	7133	tumor necrosis factor receptor superfamily member 1B	FALSE	E
7899029	MAN1C1	57134	mannosidase alpha class 1C member 1	FALSE	C
7901969	ROR1	4919	receptor tyrosine kinase-like orphan receptor 1	FALSE	C
7901993	CACHD1	57685	cache domain containing 1	FALSE	A
7902527	PTGFR	5737	prostaglandin F receptor (FP)	FALSE	F
7902874	LRRC8C	84230	leucine rich repeat containing 8 family member C	FALSE	K
7903358	VCAM1	7412	vascular cell adhesion molecule 1	FALSE	C
7904726	TXNIP	10628	thioredoxin interacting protein	FALSE	I
7907160	ATP1B1	481	ATPase Na+/K+ transporting beta 1 polypeptide	FALSE	K
7908924	PRELP	5549	proline/arginine-rich end leucine-rich repeat protein	FALSE	D
7909730	KCNK2	3776	potassium channel subfamily K member 2	FALSE	F
7911114	KIF26B	55083	kinesin family member 26B	FALSE	A
7912537	DHRS3	9249	dehydrogenase/reductase (SDR family) member 3	FALSE	C
7913593	TCEA3	6920	transcription elongation factor A (SII) 3	FALSE	C
7913609	ASAP3	55616	ArfGAP with SH3 domain ankyrin repeat and PH domain 3	FALSE	C
7916493	PPAP2B	8613	phosphatidic acid phosphatase type 2B	FALSE	C
7917850	ARHGAP29	9411	Rho GTPase activating protein 29	FALSE	E
7918857	TSPAN2	10100	tetraspanin 2	FALSE	G
7918869	NGF	4803	nerve growth factor (beta polypeptide)	FALSE	D
7921821	ADAMTS4	9507	ADAM metallopeptidase with thrombospondin type 1 motif 4	FALSE	K
7922162	SLC19A2	10560	solute carrier family 19 (thiamine transporter) member 2	FALSE	K
7922889	IVNS1ABP	10625	influenza virus NS1A binding protein	FALSE	D
7925929	AKR1C3	8644	aldo-keto reductase family 1 member C3 (3-alpha hydroxysteroid dehydrogenase type II)	FALSE	C
7929145	HECTD2	143279	HECT domain containing 2	FALSE	D
7930482	ADRA2A	150	adrenergic alpha-2A- receptor	FALSE	K
7933204	C10orf10	11067	chromosome 10 open reading frame 10	FALSE	I
7933772	ANK3	288	ankyrin 3 node of Ranvier (ankyrin G)	FALSE	C
7933872	EGR2	1959	early growth response 2	FALSE	G
7935746	BLOC1S2	282991	biogenesis of lysosomal organelles complex-1 subunit 2	FALSE	H
7936115	SH3PXD2A	9644	SH3 and PX domains 2A	FALSE	D
7936322	GPAM	57678	glycerol-3-phosphate acyltransferase mitochondrial	FALSE	D
7938390	ADM	133	adrenomedullin	FALSE	I
7939383	PRR5L	79899	proline rich 5 like	FALSE	D
7942135	ANO1	55107	anoctamin 1 calcium activated chloride channel	FALSE	A
7942439	RELT	84957	RELT tumor necrosis factor receptor	FALSE	K
7943413	BIRC3	330	baculoviral IAP repeat containing 3	FALSE	E
7944955	PKNOX2	63876	PBX/knotted 1 homeobox 2	FALSE	K
7947462	ABTB2	25841	ankyrin repeat and BTB (POZ) domain containing 2	FALSE	D
7948229	SLC43A3	29015	solute carrier family 43 member 3	FALSE	C
7950005	MRGPRF	116535	MAS-related GPR member F	FALSE	F
7950271	FAM168A	23201	family with sequence similarity 168 member A	FALSE	A
7950933	NOX4	50507	NADPH oxidase 4	FALSE	K
7955441	METTL7A	25840	methyltransferase like 7A	FALSE	F
7958202	CHST11	50515	carbohydrate (chondroitin 4) sulfotransferase 11	FALSE	D
7958352	BTBD11	121551	BTB (POZ) domain containing 11	FALSE	K
7959957	ULK1	8408	unc-51-like kinase 1 (C. elegans)	FALSE	D
7961580	LMO3	55885	LIM domain only 3 (rhombotin-like 2)	FALSE	F
7961757	ST8SIA1	6489	ST8 alpha-N-acetyl-neuraminide alpha-2 8-sialyltransferase 1	FALSE	J
7962000	PTHLH	5744	parathyroid hormone-like hormone	FALSE	K
7962250	CPNE8	144402	copine VIII	FALSE	C
7962274	KIF21A	55605	kinesin family member 21A	FALSE	D
7962375	PRICKLE1	144165	prickle homolog 1 (Drosophila)	FALSE	D
7962579	AMIGO2	347902	adhesion molecule with Ig-like domain 2	FALSE	K
7965040	PHLDA1	22822	pleckstrin homology-like domain family A member 1	FALSE	I
7965090	CSRP2	1466	cysteine and glycine-rich protein 2	FALSE	K
7965322	KITLG	4254	KIT ligand	FALSE	F
7965335	DUSP6	1848	dual specificity phosphatase 6	FALSE	I
7965873	IGF1	3479	insulin-like growth factor 1 (somatomedin C)	FALSE	A
7966690	TBX3	6926	T-box 3	FALSE	H
7970954	DCLK1	9201	doublecortin-like kinase 1	FALSE	C
7971177	FOXO1	2308	forkhead box O1	FALSE	K
7973067	PNP	4860	purine nucleoside phosphorylase	FALSE	D
7979241	BMP4	652	bone morphogenetic protein 4	TRUE	E
7979710	PLEK2	26499	pleckstrin 2	FALSE	A
7980765	GPR68	8111	G protein-coupled receptor 68	FALSE	H
7984364	SMAD3	4088	SMAD family member 3	TRUE	F
7989750	CILP	8483	cartilage intermediate layer protein nucleotide pyrophosphohydrolase	FALSE	K
7990345	SEMA7A	8482	semaphorin 7A GPI membrane anchor (John Milton Hagen blood group)	FALSE	A
7991070	HDGFRP3	50810	hepatoma-derived growth factor related protein 3	FALSE	D
7991080	BNC1	646	basonuclin 1	FALSE	H
7993588	TMC7	79905	transmembrane channel-like 7	FALSE	K
7997139	CALB2	794	calbindin 2	FALSE	A
7997642	CRISPLD2	83716	cysteine-rich secretory protein LCCL domain containing 2	FALSE	D
7999754	XYLT1	64131	xylosyltransferase I	FALSE	D
8002882	CHST6	4166	carbohydrate (N-acetylglucosamine 6-O) sulfotransferase 6	FALSE	K
8004671	KDM6B	23135	lysine (K)-specific demethylase 6B	FALSE	H
8005638	ALDH3A2	224	aldehyde dehydrogenase 3 family member A2	FALSE	C
8010915	FAM101B	359845	family with sequence similarity 101 member B	FALSE	D
8014063	EVI2B	2124	ecotropic viral integration site 2B	FALSE	F
8014066	EVI2A	2123	ecotropic viral integration site 2A	FALSE	F
8016841	TMEM100	55273	transmembrane protein 100	FALSE	D
8017867	FAM20A	54757	family with sequence similarity 20 member A	FALSE	C
8019964	ARHGAP28	79822	Rho GTPase activating protein 28	FALSE	C
8020308	C18orf1	753	chromosome 18 open reading frame 1	FALSE	K
8020495	CABLES1	91768	Cdk5 and Abl enzyme substrate 1	FALSE	C
8021081	SLC14A1	6563	solute carrier family 14 (urea transporter) member 1 (Kidd blood group)	FALSE	C
8021169	LIPG	9388	lipase endothelial	FALSE	A
8022711	DSC2	1824	desmocollin 2	FALSE	A
8023220	SMAD7	4092	SMAD family member 7	TRUE	B
8023497	ATP8B1	5205	ATPase aminophospholipid transporter class I type 8B member 1	FALSE	J
8023598	RNF152	220441	ring finger protein 152	FALSE	D
8023995	FSTL3	10272	follistatin-like 3 (secreted glycoprotein)	FALSE	D
8024485	GADD45B	4616	growth arrest and DNA-damage-inducible beta	FALSE	B
8025402	ANGPTL4	51129	angiopoietin-like 4	FALSE	G
8026047	JUNB	3726	jun B proto-oncogene	FALSE	B
8028652	ZFP36	7538	zinc finger protein 36 C3H type homolog (mouse)	FALSE	I
8029465	BCL3	602	B-cell CLL/lymphoma 3	FALSE	E
8029693	FOSB	2354	FBJ murine osteosarcoma viral oncogene homolog B	FALSE	G
8033818	OLFM2	93145	olfactomedin 2	FALSE	D
8035517	COMP	1311	cartilage oligomeric matrix protein	TRUE	D
8035896	TSHZ3	57616	teashirt zinc finger homeobox 3	FALSE	D
8038890	HAS1	3036	hyaluronan synthase 1	FALSE	H
8039484	IL11	3589	interleukin 11	FALSE	G
8040587	EFR3B	22979	EFR3 homolog B (S. cerevisiae)	FALSE	K
8043363	LINC00152	112597	long intergenic non-protein coding RNA 152	FALSE	B
8044933	GLI2	2736	GLI family zinc finger 2	FALSE	K
8050557	SDC1	6382	syndecan 1	FALSE	D
8051814	ZFP36L2	678	zinc finger protein 36 C3H type-like 2	FALSE	I
8054439	ST6GAL2	84620	ST6 beta-galactosamide alpha-2 6-sialyltranferase 2	FALSE	K
8056184	ITGB6	3694	integrin beta 6	FALSE	A
8057486	PDE1A	5136	phosphodiesterase 1A calmodulin-dependent	FALSE	C
8057990	ANKRD44	91526	ankyrin repeat domain 44	FALSE	D
8059177	TUBA4A	7277	tubulin alpha 4a	FALSE	D
8060850	BMP2	650	bone morphogenetic protein 2	TRUE	K
8060997	SPTLC3	55304	serine palmitoyltransferase long chain base subunit 3	FALSE	C
8061564	ID1	3397	inhibitor of DNA binding 1 dominant negative helix-loop-helix protein	TRUE	I
8063382	SNAI1	6615	snail homolog 1 (Drosophila)	FALSE	B
8064978	JAG1	182	jagged 1	FALSE	K
8067040	NFATC2	4773	nuclear factor of activated T-cells cytoplasmic calcineurin-dependent 2	FALSE	K
8067233	PMEPA1	56937	prostate transmembrane protein androgen induced 1	FALSE	G
8069676	ADAMTS1	9510	ADAM metallopeptidase with thrombospondin type 1 motif 1	FALSE	I
8070665	SIK1	150094	salt-inducible kinase 1	FALSE	H
8072328	SEC14L2	23541	SEC14-like 2 (S. cerevisiae)	FALSE	D
8072461	LIMK2	3985	LIM domain kinase 2	FALSE	K
8075310	LIF	3976	leukemia inhibitory factor (cholinergic differentiation factor)	FALSE	J
8077441	BHLHE40	8553	basic helix-loop-helix family member e40	FALSE	B
8077490	LMCD1	29995	LIM and cysteine-rich domains 1	FALSE	H
8077499	LINC00312	29931	long intergenic non-protein coding RNA 312	FALSE	B
8077899	PPARG	5468	peroxisome proliferator-activated receptor gamma	FALSE	C
8079931	SLC38A3	10991	solute carrier family 38 member 3	FALSE	K
8080964	GXYLT2	727936	glucoside xylosyltransferase 2	FALSE	A
8083594	PTX3	5806	pentraxin 3 long	FALSE	I
8083876	SKIL	6498	SKI-like oncogene	FALSE	H
8083887	CLDN11	5010	claudin 11	FALSE	C
8084880	HES1	3280	hairy and enhancer of split 1 (Drosophila)	FALSE	B
8086330	CSRNP1	64651	cysteine-serine-rich nuclear protein 1	FALSE	B
8088247	ARHGEF3	50650	Rho guanine nucleotide exchange factor (GEF) 3	FALSE	E
8091411	TM4SF1	4071	transmembrane 4 L six family member 1	FALSE	C
8092134	PLD1	5337	phospholipase D1 phosphatidylcholine-specific	FALSE	C
8092839	LRRC15	131578	leucine rich repeat containing 15	FALSE	D
8095043	RASL11B	65997	RAS-like family 11 member B	FALSE	G
8095886	CXCL13	10563	chemokine (C-X-C motif) ligand 13	FALSE	A
8101304	RASGEF1B	153020	RasGEF domain family member 1B	FALSE	H
8101788	UNC5C	8633	unc-5 homolog C (C. elegans)	FALSE	A
8102232	LEF1	51176	lymphoid enhancer-binding factor 1	FALSE	A
8102415	CAMK2D	817	calcium/calmodulin-dependent protein kinase II delta	FALSE	C
8102532	PDE5A	8654	phosphodiesterase 5A cGMP-specific	FALSE	C
8103911	IRF2	3660	interferon regulatory factor 2	FALSE	E
8105267	ITGA2	3673	integrin alpha 2 (CD49B alpha 2 subunit of VLA-2 receptor)	FALSE	A
8108080	PHF15	23338	PHD finger protein 15	FALSE	E
8109159	MIR145	406937	microRNA 145	FALSE	B
8109981	FGF18	8817	fibroblast growth factor 18	FALSE	H
8112045	ESM1	11082	endothelial cell-specific molecule 1	FALSE	K
8113433	EFNA5	1946	ephrin-A5	FALSE	C
8114572	HBEGF	1839	heparin-binding EGF-like growth factor	FALSE	G
8114805	FGF1	2246	fibroblast growth factor 1 (acidic)	FALSE	A
8115397	C5orf4	10826	chromosome 5 open reading frame 4	FALSE	I
8117106	RNF144B	255488	ring finger protein 144B	FALSE	E
8119161	PIM1	5292	pim-1 oncogene	FALSE	B
8119974	SLC29A1	2030	solute carrier family 29 (nucleoside transporters) member 1	FALSE	D
8120043	RUNX2	860	runt-related transcription factor 2	FALSE	D
8121277	AIM1	202	absent in melanoma 1	FALSE	C
8121685	DCBLD1	285761	discoidin CUB and LCCL domain containing 1	FALSE	D
8121838	TPD52L1	7164	tumor protein D52-like 1	FALSE	C
8122099	ENPP1	5167	ectonucleotide pyrophosphatase/phosphodiesterase 1	FALSE	A
8122222	PDE7B	27115	phosphodiesterase 7B	FALSE	I
8123246	SLC22A3	6581	solute carrier family 22 (extraneuronal monoamine transporter) member 3	FALSE	A
8123936	NEDD9	4739	neural precursor cell expressed developmentally down-regulated 9	FALSE	G
8126428	TRERF1	55809	transcriptional regulating factor 1	FALSE	E
8129082	COL10A1	1300	collagen type X alpha 1	FALSE	K
8129804	MAP3K5	4217	mitogen-activated protein kinase kinase kinase 5	FALSE	C
8129937	CITED2	10370	Cbp/p300-interacting transactivator with Glu/Asp-rich carboxy-terminal domain 2	FALSE	I
8131096	ELFN1	392617	extracellular leucine-rich repeat and fibronectin type III domain containing 1	FALSE	C
8131600	TSPAN13	27075	tetraspanin 13	FALSE	A
8131666	ITGB8	3696	integrin beta 8	FALSE	F
8135705	KCND2	3751	potassium voltage-gated channel Shal-related subfamily member 2	FALSE	C
8137670	PDGFA	5154	platelet-derived growth factor alpha polypeptide	FALSE	J
8138353	MEOX2	4223	mesenchyme homeobox 2	FALSE	I
8138442	TWIST1	7291	twist homolog 1 (Drosophila)	FALSE	E
8138888	PDE1C	5137	phosphodiesterase 1C calmodulin-dependent 70kDa	FALSE	C
8139207	INHBA	3624	inhibin beta A	TRUE	D
8140840	STEAP4	79689	STEAP family member 4	FALSE	I
8143154	DGKI	9162	diacylglycerol kinase iota	FALSE	K
8145736	NRG1	3084	neuregulin 1	FALSE	K
8148304	TRIB1	10221	tribbles homolog 1 (Drosophila)	FALSE	H
8148435	WISP1	8840	WNT1 inducible signaling pathway protein 1	FALSE	A
8148821	SCXA	100129885	scleraxis homolog A (mouse)	FALSE	H
8149865	EBF2	64641	early B-cell factor 2	FALSE	F
8152215	KLF10	7071	Kruppel-like factor 10	FALSE	B
8153167	KCNK9	51305	potassium channel subfamily K member 9	FALSE	K
8154381	C9orf150	286343	chromosome 9 open reading frame 150	FALSE	I
8156199	DAPK1	1612	death-associated protein kinase 1	FALSE	F
8156919	MURC	347273	muscle-related coiled-coil protein	FALSE	K
8160297	PLIN2	123	perilipin 2	FALSE	E
8160439	MIR31	407035	microRNA 31	FALSE	K
8160452	CDKN2B	1030	cyclin-dependent kinase inhibitor 2B (p15 inhibits CDK4)	TRUE	D
8169240	PRPS1	5631	phosphoribosyl pyrophosphate synthetase 1	FALSE	D
8169717	GRIA3	2892	glutamate receptor ionotrophic AMPA 3	FALSE	A
8171313	ARHGAP6	395	Rho GTPase activating protein 6	FALSE	C
8172266	MIR221	407006	microRNA 221	FALSE	I
8172268	MIR222	407007	microRNA 222	FALSE	I
8175256	MGC16121	84848	hypothetical protein MGC16121	FALSE	H
8175261	MIR503	574506	microRNA 503	FALSE	H
8177222	CD24	100133941	CD24 molecule	FALSE	K
8179704	IER3	8870	immediate early response 3	FALSE	H
8180376	AKR1C1	1645	aldo-keto reductase family 1 member C1 (dihydrodiol dehydrogenase 1; 20-alpha (3-alpha)-hydroxysteroid dehydrogenase)	FALSE	J
