# Supplementary material for: TGF-β stimulation in human and murine cells reveals commonly affected biological processes and pathways at transcription level
Source: BMC Syst Biol. 2014 May 15;8:55. doi: 10.1186/1752-0509-8-55 (PMC4049504; doi:10.1186/1752-0509-8-55)
Supplement: Additional file 2: Table S1-S18 — Tables and excel files with results: Tgf- Stimulation in human and murine cells reveals commonly affected biological processes and pathways at transcription level. [file 1752-0509-8-55-S2.zip › Tables S15 KEGG Pathway Analyses (for clusters gene sets).xls]

## Sheet: wtMPP.clust.1
KEGGID	Path.Name	Size	Count	ExpCount	OddsRatio	Pvalue	FDR.BY	FDR.BH
4080	Neuroactive ligand-receptor interaction	274	2	0.129103	44.7941	0.00537874	0.0790675	0.0322724
5219	Bladder cancer	42	1	0.0197895	77.1098	0.0196624	0.10773	0.0439716
5150	Staphylococcus aureus infection	47	1	0.0221454	68.6739	0.0219858	0.10773	0.0439716
4912	GnRH signaling pathway	99	1	0.0466468	31.9694	0.0459323	0.159141	0.0649554
4670	Leukocyte transendothelial migration	117	1	0.055128	26.931	0.0541295	0.159141	0.0649554
5200	Pathways in cancer	321	1	0.151249	9.44375	0.143773	0.352243	0.143773

## Sheet: wtMPP.clust.2
KEGGID	Path.Name	Size	Count	ExpCount	OddsRatio	Pvalue	FDR.BY	FDR.BH
290	Valine leucine and isoleucine biosynthesis	11	1	0.00518297	317.7	0.00517484	0.0766671	0.0282086
770	Pantothenate and CoA biosynthesis	15	1	0.00706769	226.786	0.00705216	0.0766671	0.0282086
280	Valine leucine and isoleucine degradation	49	1	0.0230878	65.7917	0.0229141	0.166073	0.0611044
5146	Amoebiasis	115	1	0.0541856	27.4123	0.0532211	0.289294	0.106442
4062	Chemokine signaling pathway	176	1	0.0829276	17.6829	0.0806687	0.338227	0.124446
4144	Endocytosis	217	1	0.102246	14.2315	0.0988158	0.338227	0.124446
4060	Cytokine-cytokine receptor interaction	240	1	0.113083	12.8138	0.10889	0.338227	0.124446
1100	Metabolic pathways	1126	1	0.530548	2.32844	0.442309	1	0.442309

## Sheet: wtMPP.clust.3
KEGGID	Path.Name	Size	Count	ExpCount	OddsRatio	Pvalue	FDR.BY	FDR.BH
4662	B cell receptor signaling pathway	75	2	0.047118	86.1644	0.000809056	0.0268758	0.00889962
450	Selenocompound metabolism	17	1	0.0106801	132.229	0.0106399	0.149024	0.0493477
910	Nitrogen metabolism	23	1	0.0144495	96.0758	0.0143748	0.149024	0.0493477
260	Glycine serine and threonine metabolism	34	1	0.0213601	63.9394	0.0211946	0.149024	0.0493477
270	Cysteine and methionine metabolism	36	1	0.0226166	60.2667	0.0224308	0.149024	0.0493477
4660	T cell receptor signaling pathway	108	1	0.0678499	19.4891	0.0661581	0.347851	0.115187
4270	Vascular smooth muscle contraction	120	1	0.0753887	17.4902	0.0733009	0.347851	0.115187
4020	Calcium signaling pathway	178	1	0.111827	11.6497	0.107248	0.44533	0.147466
4010	MAPK signaling pathway	263	1	0.165227	7.76209	0.155303	0.536072	0.177514
4080	Neuroactive ligand-receptor interaction	274	1	0.172138	7.4359	0.161377	0.536072	0.177514
1100	Metabolic pathways	1126	1	0.707398	1.552	0.540982	1	0.540982

## Sheet: wtMPP.clust.4
KEGGID	Path.Name	Size	Count	ExpCount	OddsRatio	Pvalue	FDR.BY	FDR.BH
5221	Acute myeloid leukemia	57	2	0.0179048	Inf	7.8752e-05	0.000899085	0.00039376
4640	Hematopoietic cell lineage	81	1	0.0254437	78.5625	0.0252838	0.144328	0.0632096
4630	Jak-STAT signaling pathway	151	1	0.0474321	41.4333	0.0468733	0.178379	0.0781221
4060	Cytokine-cytokine receptor interaction	240	1	0.0753887	25.6318	0.0739736	0.211133	0.0924669
5200	Pathways in cancer	321	1	0.100832	18.8906	0.0982981	0.224447	0.0982981

## Sheet: wtMPP.clust.5
KEGGID	Path.Name	Size	Count	ExpCount	OddsRatio	Pvalue	FDR.BY	FDR.BH
4630	Jak-STAT signaling pathway	151	1	0.023716	Inf	0.023716	0.0565415	0.0376944
4060	Cytokine-cytokine receptor interaction	240	1	0.0376944	Inf	0.0376944	0.0565415	0.0376944

## Sheet: wtMPP.clust.6
KEGGID	Path.Name	Size	Count	ExpCount	OddsRatio	Pvalue	FDR.BY	FDR.BH
480	Glutathione metabolism	53	1	0.0249725	60.6923	0.0247691	0.0985858	0.0537741
4974	Protein digestion and absorption	77	1	0.0362808	41.3684	0.0358494	0.0985858	0.0537741
4142	Lysosome	122	1	0.0574839	25.7975	0.0563982	0.103397	0.0563982

## Sheet: wtMPP.clust.7
KEGGID	Path.Name	Size	Count	ExpCount	OddsRatio	Pvalue	FDR.BY	FDR.BH
4512	ECM-receptor interaction	84	1	0.0263861	75.6867	0.026214	0.120065	0.0654898
4510	Focal adhesion	199	1	0.0625098	31.1465	0.0615377	0.120065	0.0654898
4810	Regulation of actin cytoskeleton	212	1	0.0665934	29.1659	0.0654898	0.120065	0.0654898

## Sheet: wtMPP.clust.8
KEGGID	Path.Name	Size	Count	ExpCount	OddsRatio	Pvalue	FDR.BY	FDR.BH
4020	Calcium signaling pathway	178	2	0.139783	23.4318	0.00735199	0.182039	0.0513114
4510	Focal adhesion	199	2	0.156275	20.8629	0.00913317	0.182039	0.0513114
4810	Regulation of actin cytoskeleton	212	2	0.166483	19.5302	0.0103257	0.182039	0.0513114
4144	Endocytosis	217	2	0.17041	19.0605	0.0108024	0.182039	0.0513114
760	Nicotinate and nicotinamide metabolism	26	1	0.0204178	63.37	0.020258	0.273107	0.0769805
5412	Arrhythmogenic right ventricular cardiomyopathy (ARVC)	74	1	0.0581121	21.5377	0.0567944	0.352516	0.0993635
4610	Complement and coagulation cascades	74	1	0.0581121	21.5377	0.0567944	0.352516	0.0993635
4662	B cell receptor signaling pathway	75	1	0.0588974	21.2432	0.0575438	0.352516	0.0993635
4970	Salivary secretion	77	1	0.060468	20.6776	0.0590412	0.352516	0.0993635
5323	Rheumatoid arthritis	78	1	0.0612533	20.4058	0.0597891	0.352516	0.0993635
5410	Hypertrophic cardiomyopathy (HCM)	83	1	0.0651798	19.1463	0.0635219	0.352516	0.0993635
4512	ECM-receptor interaction	84	1	0.0659651	18.9127	0.064267	0.352516	0.0993635
5414	Dilated cardiomyopathy	89	1	0.0698916	17.8239	0.0679856	0.352516	0.0993635
4972	Pancreatic secretion	101	1	0.0793152	15.655	0.0768618	0.370074	0.104312
4380	Osteoclast differentiation	115	1	0.0903094	13.7018	0.0871319	0.391554	0.110367
4145	Phagosome	166	1	0.13036	9.38939	0.123774	0.521453	0.146982
4060	Cytokine-cytokine receptor interaction	240	1	0.188472	6.40481	0.17484	0.69326	0.195409
4080	Neuroactive ligand-receptor interaction	274	1	0.215172	5.57601	0.197489	0.739564	0.208461
1100	Metabolic pathways	1126	1	0.884247	1.16378	0.62221	1	0.62221

## Sheet: wtMPP.clust.9
KEGGID	Path.Name	Size	Count	ExpCount	OddsRatio	Pvalue	FDR.BY	FDR.BH
561	Glycerolipid metabolism	51	1	0.0480603	25.244	0.0471263	0.454012	0.155007
562	Inositol phosphate metabolism	57	1	0.0537145	22.5179	0.0525467	0.454012	0.155007
3320	PPAR signaling pathway	78	1	0.073504	16.3221	0.0713164	0.454012	0.155007
4070	Phosphatidylinositol signaling system	78	1	0.073504	16.3221	0.0713164	0.454012	0.155007
590	Arachidonic acid metabolism	85	1	0.0801005	14.9452	0.0775037	0.454012	0.155007
4380	Osteoclast differentiation	115	1	0.108371	10.9596	0.103633	0.505896	0.172722
4514	Cell adhesion molecules (CAMs)	144	1	0.1357	8.6965	0.128302	0.527785	0.180195
5010	Alzheimer's disease	163	1	0.153605	7.65309	0.144156	0.527785	0.180195
4810	Regulation of actin cytoskeleton	212	1	0.19978	5.82938	0.183936	0.598604	0.204374
1100	Metabolic pathways	1126	2	1.0611	2.32963	0.287889	0.843217	0.287889

## Sheet: wtMPP.clust.10
KEGGID	Path.Name	Size	Count	ExpCount	OddsRatio	Pvalue	FDR.BY	FDR.BH
760	Nicotinate and nicotinamide metabolism	26	1	0.0163342	84.5067	0.0162382	0.436496	0.140659
5323	Rheumatoid arthritis	78	1	0.0490027	27.2121	0.0481207	0.436496	0.140659
4640	Hematopoietic cell lineage	81	1	0.0508874	26.1792	0.0499361	0.436496	0.140659
240	Pyrimidine metabolism	95	1	0.0596827	22.2305	0.0583737	0.436496	0.140659
4916	Melanogenesis	100	1	0.0628239	21.0909	0.0613734	0.436496	0.140659
5146	Amoebiasis	115	1	0.0722475	18.2719	0.0703297	0.436496	0.140659
230	Purine metabolism	162	1	0.101775	12.8406	0.0979782	0.49922	0.160872
4020	Calcium signaling pathway	178	1	0.111827	11.6497	0.107248	0.49922	0.160872
4060	Cytokine-cytokine receptor interaction	240	1	0.150777	8.54114	0.142496	0.546312	0.176047
4010	MAPK signaling pathway	263	1	0.165227	7.76209	0.155303	0.546312	0.176047
4080	Neuroactive ligand-receptor interaction	274	1	0.172138	7.4359	0.161377	0.546312	0.176047
1100	Metabolic pathways	1126	1	0.707398	1.552	0.540982	1	0.540982

[truncated: 46 more sheets: wtMPP.clust.11, wtMPP.clust.12, wtCDP.clust.1, wtCDP.clust.2, wtCDP.clust.3, wtCDP.clust.4, wtCDP.clust.5, wtCDP.clust.6, wtCDP.clust.7, wtCDP.clust.8, wtCDP.clust.9, wtCDP.clust.10, wtCDP.clust.11, wtCDP.clust.12, wtCDP.clust.13, wtCDP.clust.14, wtCDP.clust.15, wtCDP.clust.16, wtCDP.clust.17, wtCDP.clust.18 …]
