# Supplementary material for: TGF-β stimulation in human and murine cells reveals commonly affected biological processes and pathways at transcription level
Source: BMC Syst Biol. 2014 May 15;8:55. doi: 10.1186/1752-0509-8-55 (PMC4049504; doi:10.1186/1752-0509-8-55)
Supplement: Additional file 2: Table S1-S18 — Tables and excel files with results: Tgf- Stimulation in human and murine cells reveals commonly affected biological processes and pathways at transcription level. [file 1752-0509-8-55-S2.zip › Tables S16 Gene Ontology Analyses (for clusters gene sets).xls]

## Sheet: wtMPP.clust.1
GOBPID	Term	Size	Count	ExpCount	OddsRatio	Pvalue	FDR.BY	FDR.BH
GO:0048711	positive regulation of astrocyte differentiation	10	2	0.0108426	254.461	5.01235e-05	0.167119	0.0246608
GO:0014015	positive regulation of gliogenesis	40	2	0.0433705	53.4875	0.000851937	0.409958	0.0604951
GO:0002769	natural killer cell inhibitory signaling pathway	1	1	0.00108426	Inf	0.00108426	0.409958	0.0604951
GO:0046331	lateral inhibition	1	1	0.00108426	Inf	0.00108426	0.409958	0.0604951
GO:0061106	negative regulation of stomach neuroendocrine cell differentiation	1	1	0.00108426	Inf	0.00108426	0.409958	0.0604951
GO:0061108	seminal vesicle epithelium development	1	1	0.00108426	Inf	0.00108426	0.409958	0.0604951
GO:2000227	negative regulation of pancreatic A cell differentiation	1	1	0.00108426	Inf	0.00108426	0.409958	0.0604951
GO:0014032	neural crest cell development	51	2	0.0552974	41.4565	0.00138262	0.409958	0.0604951
GO:0045685	regulation of glial cell differentiation	52	2	0.0563817	40.6253	0.00143699	0.409958	0.0604951
GO:0002572	pro-T cell differentiation	2	1	0.00216853	967.3	0.00216741	0.409958	0.0604951
GO:0021558	trochlear nerve development	2	1	0.00216853	967.3	0.00216741	0.409958	0.0604951
GO:0030505	inorganic diphosphate transport	2	1	0.00216853	967.3	0.00216741	0.409958	0.0604951
GO:0034224	cellular response to zinc ion starvation	2	1	0.00216853	967.3	0.00216741	0.409958	0.0604951
GO:0045608	negative regulation of auditory receptor cell differentiation	2	1	0.00216853	967.3	0.00216741	0.409958	0.0604951
GO:0086100	endothelin receptor signaling pathway	2	1	0.00216853	967.3	0.00216741	0.409958	0.0604951
GO:2000978	negative regulation of forebrain neuron differentiation	2	1	0.00216853	967.3	0.00216741	0.409958	0.0604951
GO:0002765	immune response-inhibiting signal transduction	3	1	0.00325279	483.625	0.00324943	0.409958	0.0604951
GO:0021557	oculomotor nerve development	3	1	0.00325279	483.625	0.00324943	0.409958	0.0604951
GO:0042628	mating plug formation	3	1	0.00325279	483.625	0.00324943	0.409958	0.0604951
GO:0042668	auditory receptor cell fate determination	3	1	0.00325279	483.625	0.00324943	0.409958	0.0604951
GO:0045632	negative regulation of mechanoreceptor differentiation	3	1	0.00325279	483.625	0.00324943	0.409958	0.0604951
GO:0061110	dense core granule biogenesis	3	1	0.00325279	483.625	0.00324943	0.409958	0.0604951
GO:0090331	negative regulation of platelet aggregation	3	1	0.00325279	483.625	0.00324943	0.409958	0.0604951
GO:2000974	negative regulation of pro-B cell differentiation	3	1	0.00325279	483.625	0.00324943	0.409958	0.0604951
GO:0021575	hindbrain morphogenesis	4	1	0.00413715	338.842	0.00413105	0.409958	0.0604951
GO:0032270	positive regulation of cellular protein metabolic process	625	4	0.677664	7.0952	0.00414957	0.409958	0.0604951
GO:0010757	negative regulation of plasminogen activation	4	1	0.00433705	322.4	0.00433034	0.409958	0.0604951
GO:0021555	midbrain-hindbrain boundary morphogenesis	4	1	0.00433705	322.4	0.00433034	0.409958	0.0604951
GO:0035726	common myeloid progenitor cell proliferation	4	1	0.00433705	322.4	0.00433034	0.409958	0.0604951
GO:0042663	regulation of endodermal cell fate specification	4	1	0.00433705	322.4	0.00433034	0.409958	0.0604951
GO:0045578	negative regulation of B cell differentiation	4	1	0.00433705	322.4	0.00433034	0.409958	0.0604951
GO:0061101	neuroendocrine cell differentiation	4	1	0.00433705	322.4	0.00433034	0.409958	0.0604951
GO:0061309	cardiac neural crest cell development involved in outflow tract morphogenesis	4	1	0.00433705	322.4	0.00433034	0.409958	0.0604951
GO:0010605	negative regulation of macromolecule metabolic process	333	3	0.343821	10.2574	0.0045891	0.409958	0.0604951
GO:0002328	pro-B cell differentiation	5	1	0.00516396	254.487	0.00515383	0.409958	0.0604951
GO:0048505	regulation of timing of cell differentiation	5	1	0.00516449	254.461	0.00515436	0.409958	0.0604951
GO:0010766	negative regulation of sodium ion transport	5	1	0.00542131	241.787	0.00541013	0.409958	0.0604951
GO:0014824	artery smooth muscle contraction	5	1	0.00542131	241.787	0.00541013	0.409958	0.0604951
GO:0021861	forebrain radial glial cell differentiation	5	1	0.00542131	241.787	0.00541013	0.409958	0.0604951
GO:0030913	paranodal junction assembly	5	1	0.00542131	241.787	0.00541013	0.409958	0.0604951
GO:0060164	regulation of timing of neuron differentiation	5	1	0.00542131	241.787	0.00541013	0.409958	0.0604951
GO:0061009	common bile duct development	5	1	0.00542131	241.787	0.00541013	0.409958	0.0604951
GO:2000737	negative regulation of stem cell differentiation	5	1	0.00542131	241.787	0.00541013	0.409958	0.0604951
GO:2000980	regulation of inner ear receptor cell differentiation	5	1	0.00542131	241.787	0.00541013	0.409958	0.0604951
GO:0009888	tissue development	742	4	0.743409	6.57886	0.00563351	0.417398	0.061593
GO:0002318	myeloid progenitor cell differentiation	6	1	0.00650558	193.42	0.0064888	0.424208	0.0625979
GO:0010544	negative regulation of platelet activation	6	1	0.00650558	193.42	0.0064888	0.424208	0.0625979
GO:0021683	cerebellar granular layer morphogenesis	6	1	0.00650558	193.42	0.0064888	0.424208	0.0625979
GO:0060120	inner ear receptor cell fate commitment	6	1	0.00650558	193.42	0.0064888	0.424208	0.0625979
GO:0061307	cardiac neural crest cell differentiation involved in heart development	6	1	0.00650558	193.42	0.0064888	0.424208	0.0625979
GO:0097084	vascular smooth muscle cell development	6	1	0.00650558	193.42	0.0064888	0.424208	0.0625979
GO:0051246	regulation of protein metabolic process	1216	5	1.25763	4.98404	0.00683114	0.438	0.0646331
GO:0050731	positive regulation of peptidyl-tyrosine phosphorylation	120	2	0.130112	17.1534	0.00740213	0.450256	0.0664416
GO:0014067	negative regulation of phosphatidylinositol 3-kinase cascade	7	1	0.00758984	161.175	0.00756636	0.450256	0.0664416
GO:0042482	positive regulation of odontogenesis	7	1	0.00758984	161.175	0.00756636	0.450256	0.0664416
GO:0097150	neuronal stem cell maintenance	7	1	0.00758984	161.175	0.00756636	0.450256	0.0664416
GO:0048762	mesenchymal cell differentiation	123	2	0.133364	16.7255	0.00776329	0.450256	0.0664416
GO:0042325	regulation of phosphorylation	768	4	0.832714	5.72313	0.00856525	0.450256	0.0664416
GO:0048646	anatomical structure formation involved in morphogenesis	769	4	0.833798	5.71534	0.00860394	0.450256	0.0664416
GO:0003263	cardioblast proliferation	8	1	0.0086741	138.143	0.00864281	0.450256	0.0664416
GO:0003266	regulation of secondary heart field cardioblast proliferation	8	1	0.0086741	138.143	0.00864281	0.450256	0.0664416
GO:0007262	STAT protein import into nucleus	8	1	0.0086741	138.143	0.00864281	0.450256	0.0664416
GO:0007342	fusion of sperm to egg plasma membrane	8	1	0.0086741	138.143	0.00864281	0.450256	0.0664416
GO:0035435	phosphate ion transmembrane transport	8	1	0.0086741	138.143	0.00864281	0.450256	0.0664416
GO:0001821	histamine secretion	9	1	0.00975836	120.869	0.00971815	0.476495	0.0703137
GO:0045953	negative regulation of natural killer cell mediated cytotoxicity	9	1	0.00975836	120.869	0.00971815	0.476495	0.0703137
GO:0060253	negative regulation of glial cell proliferation	9	1	0.00975836	120.869	0.00971815	0.476495	0.0703137
GO:0071260	cellular response to mechanical stimulus	9	1	0.00975836	120.869	0.00971815	0.476495	0.0703137
GO:0090092	regulation of transmembrane receptor protein serine/threonine kinase signaling pathway	141	2	0.152881	14.546	0.0100935	0.483133	0.0712932
GO:0008285	negative regulation of cell proliferation	445	3	0.459734	7.54472	0.0102827	0.483133	0.0712932
GO:0007620	copulation	10	1	0.0103338	113.012	0.0102882	0.483133	0.0712932
GO:0033363	secretory granule organization	10	1	0.0108426	107.433	0.0107924	0.486261	0.0717547
GO:0045662	negative regulation of myoblast differentiation	10	1	0.0108426	107.433	0.0107924	0.486261	0.0717547
GO:0097028	dendritic cell differentiation	10	1	0.0108426	107.433	0.0107924	0.486261	0.0717547
GO:0010604	positive regulation of macromolecule metabolic process	441	3	0.486326	7.12248	0.0119688	0.529705	0.0781654
GO:0051174	regulation of phosphorus metabolic process	849	4	0.920539	5.15197	0.0120872	0.529705	0.0781654
GO:0031399	regulation of protein modification process	852	4	0.923792	5.13291	0.0122332	0.529705	0.0781654
GO:0045663	positive regulation of myoblast differentiation	12	1	0.0130112	87.8909	0.0129375	0.546018	0.0805727
GO:0048715	negative regulation of oligodendrocyte differentiation	12	1	0.0130112	87.8909	0.0129375	0.546018	0.0805727
GO:0003094	glomerular filtration	13	1	0.0140954	80.5625	0.0140084	0.555823	0.0820196
GO:0031342	negative regulation of cell killing	13	1	0.0140954	80.5625	0.0140084	0.555823	0.0820196
GO:0043278	response to morphine	13	1	0.0140954	80.5625	0.0140084	0.555823	0.0820196
GO:0060384	innervation	13	1	0.0140954	80.5625	0.0140084	0.555823	0.0820196
GO:0090184	positive regulation of kidney development	13	1	0.0140954	80.5625	0.0140084	0.555823	0.0820196
GO:0010720	positive regulation of cell development	170	2	0.184325	12.0169	0.0144161	0.555823	0.0820196
GO:0043084	penile erection	14	1	0.0151797	74.3615	0.0150782	0.555823	0.0820196
GO:0048486	parasympathetic nervous system development	14	1	0.0151797	74.3615	0.0150782	0.555823	0.0820196
GO:0051482	elevation of cytosolic calcium ion concentration involved in phospholipase C-activating G-protein coupled signaling pathway	14	1	0.0151797	74.3615	0.0150782	0.555823	0.0820196
GO:0060037	pharyngeal system development	14	1	0.0151797	74.3615	0.0150782	0.555823	0.0820196
GO:0090023	positive regulation of neutrophil chemotaxis	14	1	0.0151797	74.3615	0.0150782	0.555823	0.0820196
GO:0045937	positive regulation of phosphate metabolic process	489	3	0.530204	6.46811	0.0151703	0.555823	0.0820196
GO:0006820	anion transport	177	2	0.191914	11.532	0.0155605	0.563923	0.0832149
GO:0001711	endodermal cell fate commitment	15	1	0.0162639	69.0464	0.0161469	0.566694	0.0836238
GO:0021903	rostrocaudal neural tube patterning	15	1	0.0162639	69.0464	0.0161469	0.566694	0.0836238
GO:0021984	adenohypophysis development	15	1	0.0162639	69.0464	0.0161469	0.566694	0.0836238
GO:0006882	cellular zinc ion homeostasis	16	1	0.0173482	64.44	0.0172145	0.585668	0.0864236
GO:0031638	zymogen activation	16	1	0.0173482	64.44	0.0172145	0.585668	0.0864236
GO:0051281	positive regulation of release of sequestered calcium ion into cytosol	16	1	0.0173482	64.44	0.0172145	0.585668	0.0864236
GO:0030818	negative regulation of cAMP biosynthetic process	18	1	0.0195167	56.8529	0.0193463	0.638647	0.0942414
GO:0034110	regulation of homotypic cell-cell adhesion	18	1	0.0195167	56.8529	0.0193463	0.638647	0.0942414
GO:0045824	negative regulation of innate immune response	18	1	0.0195167	56.8529	0.0193463	0.638647	0.0942414
GO:0007167	enzyme linked receptor protein signaling pathway	218	2	0.217794	10.2304	0.0196743	0.643108	0.0948998
GO:0030800	negative regulation of cyclic nucleotide metabolic process	19	1	0.020601	53.6917	0.0204106	0.644508	0.0951063
GO:0030809	negative regulation of nucleotide biosynthetic process	19	1	0.020601	53.6917	0.0204106	0.644508	0.0951063
GO:2000826	regulation of heart morphogenesis	19	1	0.020601	53.6917	0.0204106	0.644508	0.0951063
GO:0018212	peptidyl-tyrosine modification	206	2	0.223358	9.87771	0.0207009	0.644508	0.0951063
GO:0010959	regulation of metal ion transport	209	2	0.226611	9.73303	0.0212683	0.644508	0.0951063
GO:0000188	inactivation of MAPK activity	20	1	0.0216853	50.8632	0.0214738	0.644508	0.0951063
GO:0042517	positive regulation of tyrosine phosphorylation of Stat3 protein	20	1	0.0216853	50.8632	0.0214738	0.644508	0.0951063
GO:0045747	positive regulation of Notch signaling pathway	20	1	0.0216853	50.8632	0.0214738	0.644508	0.0951063
GO:0045879	negative regulation of smoothened signaling pathway	20	1	0.0216853	50.8632	0.0214738	0.644508	0.0951063
GO:0045936	negative regulation of phosphate metabolic process	211	2	0.228779	9.63888	0.0216502	0.644508	0.0951063
GO:1900543	negative regulation of purine nucleotide metabolic process	21	1	0.0227695	48.3175	0.0225358	0.657942	0.0970888
GO:0006873	cellular ion homeostasis	575	3	0.623451	5.47057	0.0232566	0.657942	0.0970888
GO:0002244	hemopoietic progenitor cell differentiation	23	1	0.0237579	46.2201	0.0235031	0.657942	0.0970888
GO:0002707	negative regulation of lymphocyte mediated immunity	22	1	0.0238538	46.0143	0.0235968	0.657942	0.0970888
GO:0006493	protein O-linked glycosylation	22	1	0.0238538	46.0143	0.0235968	0.657942	0.0970888
GO:0032689	negative regulation of interferon-gamma production	22	1	0.0238538	46.0143	0.0235968	0.657942	0.0970888
GO:0070373	negative regulation of ERK1 and ERK2 cascade	22	1	0.0238538	46.0143	0.0235968	0.657942	0.0970888
GO:0035556	intracellular signal transduction	1071	4	1.12879	4.19142	0.0236802	0.657942	0.0970888
GO:0040036	regulation of fibroblast growth factor receptor signaling pathway	24	1	0.0260223	42.0087	0.0257155	0.702779	0.103705
GO:0050974	detection of mechanical stimulus involved in sensory perception	24	1	0.0260223	42.0087	0.0257155	0.702779	0.103705
GO:0010453	regulation of cell fate commitment	25	1	0.0271066	40.2563	0.0267732	0.725736	0.107093
GO:0060291	long-term synaptic potentiation	26	1	0.0281908	38.644	0.0278298	0.735172	0.108485
GO:1900047	negative regulation of hemostasis	26	1	0.0281908	38.644	0.0278298	0.735172	0.108485
GO:0007507	heart development	253	2	0.262789	8.40372	0.0279636	0.735172	0.108485
GO:0001706	endoderm formation	27	1	0.0292751	37.1558	0.0288853	0.735172	0.108485
GO:0002715	regulation of natural killer cell mediated immunity	27	1	0.0292751	37.1558	0.0288853	0.735172	0.108485
GO:0006829	zinc ion transport	27	1	0.0292751	37.1558	0.0288853	0.735172	0.108485
GO:0030513	positive regulation of BMP signaling pathway	27	1	0.0292751	37.1558	0.0288853	0.735172	0.108485
GO:0035690	cellular response to drug	27	1	0.0292751	37.1558	0.0288853	0.735172	0.108485
GO:0044260	cellular macromolecule metabolic process	2236	6	2.50034	3.10516	0.0298566	0.75055	0.110754
GO:0007205	protein kinase C-activating G-protein coupled receptor signaling pathway	28	1	0.0303594	35.7778	0.0299397	0.75055	0.110754
GO:0048732	gland development	254	2	0.275403	7.97619	0.0305369	0.752418	0.11103
GO:0022408	negative regulation of cell-cell adhesion	29	1	0.0314436	34.4982	0.030993	0.752418	0.11103
GO:0090102	cochlea development	29	1	0.0314436	34.4982	0.030993	0.752418	0.11103
GO:0023056	positive regulation of signaling	680	3	0.704773	4.84838	0.031777	0.752418	0.11103
GO:0010647	positive regulation of cell communication	681	3	0.705809	4.84097	0.0318966	0.752418	0.11103
GO:0019098	reproductive behavior	30	1	0.0325279	33.3069	0.0320452	0.752418	0.11103
GO:0030901	midbrain development	30	1	0.0325279	33.3069	0.0320452	0.752418	0.11103
GO:0050819	negative regulation of coagulation	30	1	0.0325279	33.3069	0.0320452	0.752418	0.11103
GO:0070613	regulation of protein processing	30	1	0.0325279	33.3069	0.0320452	0.752418	0.11103
GO:0051716	cellular response to stimulus	4442	9	4.81205	2.58559	0.0324183	0.755855	0.111537
GO:0021587	cerebellum morphogenesis	31	1	0.0336121	32.195	0.0330964	0.761021	0.112299
GO:0050732	negative regulation of peptidyl-tyrosine phosphorylation	31	1	0.0336121	32.195	0.0330964	0.761021	0.112299
GO:0001709	cell fate determination	33	1	0.0357807	30.1797	0.0351954	0.777129	0.114676
GO:0021695	cerebellar cortex development	33	1	0.0357807	30.1797	0.0351954	0.777129	0.114676
GO:0030514	negative regulation of BMP signaling pathway	33	1	0.0357807	30.1797	0.0351954	0.777129	0.114676
GO:0043388	positive regulation of DNA binding	33	1	0.0357807	30.1797	0.0351954	0.777129	0.114676
GO:0045861	negative regulation of proteolysis	33	1	0.0357807	30.1797	0.0351954	0.777129	0.114676
GO:0048538	thymus development	33	1	0.0357807	30.1797	0.0351954	0.777129	0.114676
GO:0051179	localization	1269	4	1.29218	3.74898	0.0355727	0.780291	0.115143
GO:0031347	regulation of defense response	283	2	0.306846	7.14216	0.0372192	0.802132	0.118366
GO:0032436	positive regulation of proteasomal ubiquitin-dependent protein catabolic process	35	1	0.0379492	28.4015	0.0372901	0.802132	0.118366
GO:0042177	negative regulation of protein catabolic process	35	1	0.0379492	28.4015	0.0372901	0.802132	0.118366
GO:0003156	regulation of organ formation	36	1	0.0390335	27.5886	0.0383358	0.810524	0.119604
GO:0060420	regulation of heart growth	36	1	0.0390335	27.5886	0.0383358	0.810524	0.119604
GO:0032269	negative regulation of cellular protein metabolic process	303	2	0.313421	7.01883	0.0386252	0.810524	0.119604
GO:0019725	cellular homeostasis	701	3	0.760068	4.45296	0.0386526	0.810524	0.119604
GO:0002694	regulation of leukocyte activation	292	2	0.316605	6.91724	0.0393989	0.821009	0.121152
GO:0031018	endocrine pancreas development	38	1	0.041202	26.0946	0.040424	0.833192	0.122949
GO:0046651	lymphocyte proliferation	40	1	0.0416233	25.8583	0.0408303	0.833192	0.122949
GO:0001569	patterning of blood vessels	39	1	0.0422862	25.4066	0.0414665	0.833192	0.122949
GO:0006749	glutathione metabolic process	39	1	0.0422862	25.4066	0.0414665	0.833192	0.122949
GO:0051966	regulation of synaptic transmission	39	1	0.0422862	25.4066	0.0414665	glutamatergic	0.833192
GO:0072359	circulatory system development	721	3	0.781753	4.32428	0.0414829	0.833192	0.122949
GO:0070661	leukocyte proliferation	41	1	0.0426772	25.2026	0.0418433	0.835399	0.123275
GO:0030512	negative regulation of transforming growth factor beta receptor signaling pathway	40	1	0.0433705	24.7538	0.0425079	0.843615	0.124487
GO:0021675	nerve development	44	1	0.0454663	23.6132	0.044519	0.867802	0.128057
GO:0007585	respiratory gaseous exchange	42	1	0.045539	23.5439	0.0445875	0.867802	0.128057
GO:0048844	artery morphogenesis	42	1	0.045539	23.5439	0.0445875	0.867802	0.128057
GO:2000026	regulation of multicellular organismal development	401	2	0.343985	6.52954	0.0453564	0.867802	0.128057
GO:0009612	response to mechanical stimulus	45	1	0.04649	23.0801	0.0454994	0.867802	0.128057
GO:0003281	ventricular septum development	43	1	0.0466233	22.9821	0.0456256	0.867802	0.128057
GO:0048742	regulation of skeletal muscle fiber development	43	1	0.0466233	22.9821	0.0456256	0.867802	0.128057
GO:0048731	system development	2110	5	2.04744	3.00146	0.0458088	0.867802	0.128057
GO:0043408	regulation of MAPK cascade	319	2	0.34588	6.31911	0.0462234	0.870708	0.128485
GO:0001910	regulation of leukocyte mediated cytotoxicity	44	1	0.0477076	22.4465	0.0466627	0.874046	0.128978
GO:0003151	outflow tract morphogenesis	45	1	0.0487918	21.9352	0.0476988	0.883524	0.130377
GO:0035019	somatic stem cell maintenance	45	1	0.0487918	21.9352	0.0476988	0.883524	0.130377
GO:0010522	regulation of calcium ion transport into cytosol	46	1	0.0498761	21.4467	0.0487337	0.892775	0.131742
GO:0042509	regulation of tyrosine phosphorylation of STAT protein	46	1	0.0498761	21.4467	0.0487337	0.892775	0.131742
GO:0030193	regulation of blood coagulation	50	1	0.0542131	19.6918	0.0528628	0.958669	0.141465
GO:0001701	in utero embryonic development	344	2	0.372986	5.84949	0.0529057	0.958669	0.141465
GO:0046427	positive regulation of JAK-STAT cascade	51	1	0.0552974	19.297	0.0538924	0.967592	0.142782
GO:0006812	cation transport	360	2	0.379327	5.77374	0.0544427	0.967592	0.142782
GO:0048878	chemical homeostasis	805	3	0.872831	3.85391	0.054501	0.967592	0.142782
GO:0007169	transmembrane receptor protein tyrosine kinase signaling pathway	350	2	0.379492	5.74682	0.054559	0.967592	0.142782
GO:0060322	head development	52	1	0.0563817	18.9176	0.0549209	0.968858	0.142969
GO:0002688	regulation of leukocyte chemotaxis	53	1	0.0574659	18.5529	0.0559484	0.981789	0.144877
GO:0051145	smooth muscle cell differentiation	54	1	0.0585502	18.2019	0.0569748	0.994566	0.146762
GO:0051283	negative regulation of sequestering of calcium ion	55	1	0.0596344	17.8639	0.0580002	1	0.148625
GO:0021536	diencephalon development	56	1	0.0607187	17.5382	0.0590245	1	0.149691
GO:0030500	regulation of bone mineralization	56	1	0.0607187	17.5382	0.0590245	1	0.149691
GO:0032989	cellular component morphogenesis	57	1	0.061149	17.4502	0.0594344	1	0.149958
GO:0050729	positive regulation of inflammatory response	58	1	0.0628872	16.9211	0.0610698	1	0.153298
GO:0043279	response to alkaloid	60	1	0.0650558	16.3458	0.063111	1	0.156056
GO:0007224	smoothened signaling pathway	63	1	0.0651196	16.3557	0.0631743	1	0.156056
GO:0045934	negative regulation of nucleobase-containing compound metabolic process	64	1	0.065595	16.2751	0.0636261	1	0.156056
GO:0061136	regulation of proteasomal protein catabolic process	61	1	0.06614	16.0725	0.06413	1	0.156056
GO:0043412	macromolecule modification	2156	5	2.24093	2.64544	0.0650503	1	0.156056
GO:0045598	regulation of fat cell differentiation	62	1	0.0672243	15.8082	0.0651479	1	0.156056
GO:0042310	vasoconstriction	63	1	0.0683086	15.5524	0.0661648	1	0.156056
GO:0048144	fibroblast proliferation	63	1	0.0683086	15.5524	0.0661648	1	0.156056
GO:0055080	cation homeostasis	391	2	0.423947	5.13002	0.0663387	1	0.156056
GO:0001889	liver development	64	1	0.0693928	15.3048	0.0671806	1	0.156056
GO:0002687	positive regulation of leukocyte migration	64	1	0.0693928	15.3048	0.0671806	1	0.156056
GO:0006944	cellular membrane fusion	64	1	0.0693928	15.3048	0.0671806	1	0.156056
GO:0044344	cellular response to fibroblast growth factor stimulus	64	1	0.0693928	15.3048	0.0671806	1	0.156056
GO:0045596	negative regulation of cell differentiation	417	2	0.430718	5.06774	0.0681211	1	0.156056
GO:0001776	leukocyte homeostasis	65	1	0.0704771	15.0648	0.0681954	1	0.156056
GO:0003014	renal system process	65	1	0.0704771	15.0648	0.0681954	1	0.156056
GO:0022037	metencephalon development	65	1	0.0704771	15.0648	0.0681954	1	0.156056
GO:0032846	positive regulation of homeostatic process	65	1	0.0704771	15.0648	0.0681954	1	0.156056
GO:0042102	positive regulation of T cell proliferation	65	1	0.0704771	15.0648	0.0681954	1	0.156056
GO:0002698	negative regulation of immune effector process	66	1	0.0715613	14.8323	0.0692091	1	0.157643
GO:0045216	cell-cell junction organization	67	1	0.0726456	14.6068	0.0702218	1	0.159213
GO:0000003	reproduction	913	3	0.989932	3.37674	0.0738294	1	0.166624
GO:0051971	positive regulation of transmission of nerve impulse	71	1	0.0769827	13.7693	0.074262	1	0.166835
GO:0050921	positive regulation of chemotaxis	72	1	0.0780669	13.5746	0.0752694	1	0.167568
GO:0051928	positive regulation of calcium ion transport	72	1	0.0780669	13.5746	0.0752694	1	0.167568
GO:0009582	detection of abiotic stimulus	73	1	0.0791512	13.3854	0.0762758	1	0.168286
GO:0060401	cytosolic calcium ion transport	73	1	0.0791512	13.3854	0.0762758	1	0.168286
GO:0045995	regulation of embryonic development	74	1	0.0802354	13.2014	0.0772812	1	0.169743
GO:0001708	cell fate specification	75	1	0.0813197	13.0223	0.0782855	1	0.170427
GO:0010976	positive regulation of neuron projection development	75	1	0.0813197	13.0223	0.0782855	1	0.170427
GO:0006939	smooth muscle contraction	76	1	0.082404	12.848	0.0792888	1	0.171097
GO:0042594	response to starvation	76	1	0.082404	12.848	0.0792888	1	0.171097
GO:0030814	regulation of cAMP metabolic process	78	1	0.0845725	12.513	0.0812922	1	0.174654
GO:0000910	cytokinesis	79	1	0.0856568	12.3519	0.0822923	1	0.175272
GO:0048015	phosphatidylinositol-mediated signaling	79	1	0.0856568	12.3519	0.0822923	1	0.175272
GO:0015758	glucose transport	80	1	0.086741	12.1949	0.0832914	1	0.176635
GO:0009890	negative regulation of biosynthetic process	965	3	1.04631	3.1852	0.0841209	1	0.177629
GO:0006821	chloride transport	82	1	0.0889095	11.8926	0.0852865	1	0.178557
GO:0015749	monosaccharide transport	82	1	0.0889095	11.8926	0.0852865	1	0.178557
GO:0050768	negative regulation of neurogenesis	84	1	0.0910781	11.6048	0.0872775	1	0.180697
GO:0070374	positive regulation of ERK1 and ERK2 cascade	84	1	0.0910781	11.6048	0.0872775	1	0.180697
GO:0048584	positive regulation of response to stimulus	981	3	1.06366	3.13037	0.0874103	1	0.180697
GO:0051147	regulation of muscle cell differentiation	85	1	0.0921623	11.4661	0.0882715	1	0.18148
GO:0034329	cell junction assembly	86	1	0.0932466	11.3306	0.0892644	1	0.18148
GO:0048565	digestive tract development	86	1	0.0932466	11.3306	0.0892644	1	0.18148
GO:0050864	regulation of B cell activation	86	1	0.0932466	11.3306	0.0892644	1	0.18148
GO:0009566	fertilization	87	1	0.0943309	11.1983	0.0902563	1	0.181637
GO:0035335	peptidyl-tyrosine dephosphorylation	87	1	0.0943309	11.1983	0.0902563	1	0.181637
GO:0048523	negative regulation of cellular process	1312	3	1.09024	3.19461	0.0904495	1	0.181637
GO:0071901	negative regulation of protein serine/threonine kinase activity	88	1	0.0954151	11.069	0.0912471	1	0.182494
GO:0009581	detection of external stimulus	89	1	0.0964994	10.9426	0.0922369	1	0.183727
GO:0030802	regulation of cyclic nucleotide biosynthetic process	90	1	0.0975836	10.8191	0.0932257	1	0.184064
GO:1900371	regulation of purine nucleotide biosynthetic process	90	1	0.0975836	10.8191	0.0932257	1	0.184064
GO:0002768	immune response-regulating cell surface receptor signaling pathway	91	1	0.0986679	10.6983	0.0942135	1	0.184064
GO:0035265	organ growth	91	1	0.0986679	10.6983	0.0942135	1	0.184064
GO:0051960	regulation of nervous system development	482	2	0.522615	4.1375	0.095148	1	0.184064
GO:0009953	dorsal/ventral pattern formation	92	1	0.0997522	10.5802	0.0952002	1	0.184064
GO:0051250	negative regulation of lymphocyte activation	92	1	0.0997522	10.5802	0.0952002	1	0.184064
GO:0031323	regulation of cellular metabolic process	527	2	0.526079	4.21415	0.0955988	1	0.184064
GO:2000027	regulation of organ morphogenesis	97	1	0.100373	10.5329	0.095773	1	0.184064
GO:0042552	myelination	96	1	0.104089	10.1326	0.099137	1	0.189052
GO:0048659	smooth muscle cell proliferation	96	1	0.104089	10.1326	0.099137	1	0.189052
GO:0032946	positive regulation of mononuclear cell proliferation	97	1	0.105173	10.0266	0.100119	1	0.190187
GO:0007272	ensheathment of neurons	98	1	0.106258	9.92268	0.101099	1	0.190578
GO:0019233	sensory perception of pain	98	1	0.106258	9.92268	0.101099	1	0.190578
GO:0001944	vasculature development	502	2	0.5443	3.96779	0.101906	1	0.191366
GO:0043086	negative regulation of catalytic activity	505	2	0.547553	3.9435	0.102932	1	0.192557
GO:0050866	negative regulation of cell activation	106	1	0.109493	9.64261	0.104029	1	0.193152
GO:0016202	regulation of striated muscle tissue development	101	1	0.109511	9.6235	0.104035	1	0.193152
GO:0007155	cell adhesion	529	2	0.553376	3.91567	0.104677	1	0.193504
GO:0045619	regulation of lymphocyte differentiation	102	1	0.110595	9.52772	0.105012	1	0.193504
GO:0043123	positive regulation of I-kappaB kinase/NF-kappaB cascade	103	1	0.111679	9.43382	0.105987	1	0.194189
GO:0031214	biomineral tissue development	104	1	0.112763	9.34175	0.106962	1	0.194189
GO:0048747	muscle fiber development	104	1	0.112763	9.34175	0.106962	1	0.194189
GO:0048864	stem cell development	104	1	0.112763	9.34175	0.106962	1	0.194189
GO:0007270	neuron-neuron synaptic transmission	105	1	0.113848	9.25144	0.107935	1	0.195236
GO:0006928	cellular component movement	545	2	0.575259	3.76202	0.111686	1	0.200785
GO:0002703	regulation of leukocyte mediated immunity	109	1	0.118185	8.90694	0.111819	1	0.200785
GO:0000122	negative regulation of transcription from RNA polymerase II promoter	532	2	0.576828	3.73724	0.112294	1	0.200904
GO:0031669	cellular response to nutrient levels	110	1	0.119269	8.82477	0.112788	1	0.201056
GO:0061061	muscle structure development	115	1	0.120646	8.73961	0.11403	1	0.202537
GO:0002683	negative regulation of immune system process	117	1	0.121231	8.69601	0.114551	1	0.202553
GO:0003205	cardiac chamber development	113	1	0.122522	8.58705	0.115687	1	0.202553
GO:0010741	negative regulation of intracellular protein kinase cascade	113	1	0.122522	8.58705	0.115687	1	0.202553
GO:0010646	regulation of cell communication	646	2	0.589923	3.71739	0.116082	1	0.202553
GO:0042110	T cell activation	118	1	0.122968	8.57175	0.116098	1	0.202553
GO:0043067	regulation of programmed cell death	1114	3	1.20787	2.73567	0.11685	1	0.203146
GO:0051604	protein maturation	115	1	0.12469	8.43553	0.117615	1	0.203616
GO:0010942	positive regulation of cell death	548	2	0.594176	3.62464	0.117949	1	0.203616
GO:0007266	Rho protein signal transduction	117	1	0.126859	8.28922	0.119539	1	0.204924
GO:0048469	cell maturation	117	1	0.126859	8.28922	0.119539	1	0.204924
GO:0001558	regulation of cell growth	124	1	0.128925	8.16988	0.121383	1	0.206265
GO:0035295	tube development	123	1	0.128998	8.16566	0.121449	1	0.206265
GO:0009792	embryo development ending in birth or egg hatching	560	2	0.607187	3.54443	0.122238	1	0.206265
GO:0014070	response to organic cyclic compound	120	1	0.130112	8.07899	0.122417	1	0.206265
GO:0035150	regulation of tube size	120	1	0.130112	8.07899	0.122417	1	0.206265
GO:0043413	macromolecule glycosylation	126	1	0.136617	7.6888	0.128147	1	0.215182
GO:0044085	cellular component biogenesis	131	1	0.137658	7.66325	0.1291	1	0.215435
GO:0071496	cellular response to external stimulus	134	1	0.138437	7.60032	0.12976	1	0.215435
GO:0001666	response to hypoxia	128	1	0.138786	7.56693	0.130049	1	0.215435
GO:0009896	positive regulation of catabolic process	128	1	0.138786	7.56693	0.130049	1	0.215435
GO:0030308	negative regulation of cell growth	132	1	0.143123	7.33435	0.133841	1	0.220234
GO:0060326	cell chemotaxis	132	1	0.143123	7.33435	0.133841	1	0.220234
GO:0021953	central nervous system neuron differentiation	134	1	0.145291	7.22331	0.135731	1	0.2226
GO:0003018	vascular process in circulatory system	135	1	0.146375	7.16903	0.136675	1	0.222663
GO:0007369	gastrulation	135	1	0.146375	7.16903	0.136675	1	0.222663
GO:0048585	negative regulation of response to stimulus	156	1	0.149211	7.07628	0.139207	1	0.226038
GO:0021915	neural tube development	139	1	0.150713	6.95978	0.14044	1	0.227
GO:0050795	regulation of behavior	140	1	0.151797	6.90935	0.141378	1	0.227
GO:0055001	muscle cell development	147	1	0.151844	6.91997	0.14144	1	0.227
GO:0008284	positive regulation of cell proliferation	613	2	0.664653	3.22784	0.141644	1	0.227
GO:0034220	ion transmembrane transport	655	2	0.676653	3.17968	0.145686	1	0.232558
GO:0021537	telencephalon development	145	1	0.157218	6.66771	0.146057	1	0.232558
GO:0050670	regulation of lymphocyte proliferation	148	1	0.160471	6.53061	0.148853	1	0.236244
GO:0033673	negative regulation of kinase activity	154	1	0.166976	6.27255	0.154419	1	0.243506
GO:0070663	regulation of leukocyte proliferation	154	1	0.166976	6.27255	0.154419	1	0.243506
GO:0001508	regulation of action potential	155	1	0.168061	6.23149	0.155343	1	0.244181
GO:0030324	lung development	159	1	0.172398	6.07247	0.15903	1	0.249181
GO:0015837	amine transport	160	1	0.173482	6.03396	0.159949	1	0.249444
GO:0001933	negative regulation of protein phosphorylation	168	1	0.17376	6.0353	0.160212	1	0.249444
GO:0051251	positive regulation of lymphocyte activation	162	1	0.175651	5.95839	0.161785	1	0.251099
GO:0009966	regulation of signal transduction	809	2	0.738258	2.94176	0.167004	1	0.258384
GO:0051704	multi-organism process	682	2	0.739467	2.88963	0.167861	1	0.258578
GO:0070482	response to oxygen levels	169	1	0.18324	5.70804	0.168181	1	0.258578
GO:0007519	skeletal muscle tissue development	171	1	0.185409	5.64029	0.169999	1	0.26056
GO:0070848	response to growth factor stimulus	172	1	0.186493	5.60702	0.170907	1	0.261138
GO:0072001	renal system development	173	1	0.187577	5.57413	0.171814	1	0.261711
GO:0051098	regulation of binding	174	1	0.188662	5.54162	0.17272	1	0.262279
GO:0009101	glycoprotein biosynthetic process	176	1	0.19083	5.47771	0.17453	1	0.263401
GO:0050863	regulation of T cell activation	176	1	0.19083	5.47771	0.17453	1	0.263401
GO:0010740	positive regulation of intracellular protein kinase cascade	195	1	0.192828	5.44129	0.176264	1	0.265204
GO:0019221	cytokine-mediated signaling pathway	179	1	0.194083	5.38455	0.177237	1	0.265855
GO:0016043	cellular component organization	176	1	0.196137	5.36437	0.17907	1	0.266651
GO:0006869	lipid transport	182	1	0.197336	5.29448	0.179935	1	0.266651
GO:0032496	response to lipopolysaccharide	182	1	0.197336	5.29448	0.179935	1	0.266651
GO:0046777	protein autophosphorylation	182	1	0.197336	5.29448	0.179935	1	0.266651
GO:0007267	cell-cell signaling	715	2	0.775248	2.75101	0.180709	1	0.266994
GO:0043583	ear development	184	1	0.199504	5.23607	0.181729	1	0.267697
GO:0051480	cytosolic calcium ion homeostasis	187	1	0.202757	5.15081	0.184414	1	0.27084
GO:0050867	positive regulation of cell activation	188	1	0.203841	5.12299	0.185307	1	0.271342
GO:0003012	muscle system process	189	1	0.204926	5.09548	0.186199	1	0.271839
GO:0051170	nuclear import	192	1	0.208178	5.01466	0.188869	1	0.274111
GO:0072522	purine-containing compound biosynthetic process	192	1	0.208178	5.01466	0.188869	1	0.274111
GO:0003002	regionalization	206	1	0.213737	4.89114	0.193454	1	0.279939
GO:0001763	morphogenesis of a branching structure	199	1	0.215768	4.83561	0.195068	1	0.281447
GO:0050878	regulation of body fluid levels	201	1	0.217937	4.78675	0.19683	1	0.283159
GO:0050678	regulation of epithelial cell proliferation	203	1	0.220105	4.73886	0.198589	1	0.284029
GO:0051146	striated muscle cell differentiation	203	1	0.220105	4.73886	0.198589	1	0.284029
GO:0043405	regulation of MAP kinase activity	204	1	0.22119	4.71527	0.199468	1	0.284458
GO:0040008	regulation of growth	230	1	0.228652	4.57642	0.205584	1	0.292334
GO:0042592	homeostatic process	236	1	0.229995	4.55995	0.206724	1	0.293107
GO:0010466	negative regulation of peptidase activity	215	1	0.233116	4.47033	0.209067	1	0.295577
GO:0042060	wound healing	216	1	0.234201	4.4493	0.209934	1	0.295953
GO:0034504	protein localization to nucleus	221	1	0.239622	4.34705	0.214257	1	0.301183
GO:0048608	reproductive structure development	222	1	0.240706	4.32715	0.215118	1	0.301533
GO:0065009	regulation of molecular function	801	2	0.874741	2.4329	0.217152	1	0.30274
GO:0043065	positive regulation of apoptotic process	232	1	0.243276	4.28845	0.21721	1	0.30274
GO:0009991	response to extracellular stimulus	226	1	0.245043	4.24933	0.218556	1	0.303401
GO:0051674	localization of cell	811	2	0.879337	2.41207	0.218918	1	0.303401
GO:2000147	positive regulation of cell motility	230	1	0.24938	4.17424	0.22198	1	0.306782
GO:1901293	nucleoside phosphate biosynthetic process	232	1	0.251549	4.13766	0.223687	1	0.308274
GO:0017038	protein import	235	1	0.254802	4.08397	0.22624	1	0.310536
GO:0051253	negative regulation of RNA metabolic process	830	2	0.899938	2.35431	0.22659	1	0.310536
GO:0072503	cellular divalent inorganic cation homeostasis	251	1	0.259405	4.01726	0.229897	1	0.314192
GO:0071310	cellular response to organic substance	841	2	0.911865	2.32206	0.231044	1	0.314886
GO:0023052	signaling	3585	5	3.36694	1.68808	0.235116	1	0.319551
GO:0030155	regulation of cell adhesion	249	1	0.269981	3.8506	0.238049	1	0.322645
GO:0031644	regulation of neurological system process	254	1	0.275403	3.77352	0.242225	1	0.327403
GO:0048666	neuron development	263	1	0.276784	3.76095	0.243352	1	0.328025
GO:0055074	calcium ion homeostasis	260	1	0.281908	3.68494	0.247207	1	0.331306
GO:0080134	regulation of response to stress	284	1	0.282735	3.68728	0.247982	1	0.331306
GO:2000113	negative regulation of cellular macromolecule biosynthetic process	883	2	0.957404	2.20634	0.248118	1	0.331306
GO:0048589	developmental growth	262	1	0.284077	3.65632	0.248861	1	0.331306
GO:0070838	divalent metal ion transport	275	1	0.28437	3.65866	0.249153	1	0.331306
GO:0065007	biological regulation	349	1	0.290833	3.75108	0.256025	1	0.339029
GO:0048699	generation of neurons	904	2	0.980173	2.15253	0.256686	1	0.339029
GO:0051241	negative regulation of multicellular organismal process	285	1	0.294756	3.52743	0.257028	1	0.339029
GO:0001503	ossification	275	1	0.298172	3.48047	0.259527	1	0.341409
GO:0032101	regulation of response to external stimulus	293	1	0.303344	3.42574	0.263481	1	0.344911
GO:0031344	regulation of cell projection organization	280	1	0.303594	3.4172	0.26359	1	0.344911
GO:0006511	ubiquitin-dependent protein catabolic process	283	1	0.306846	3.38032	0.266018	1	0.347164
GO:0051169	nuclear transport	286	1	0.310099	3.34421	0.268439	1	0.349396
GO:0010629	negative regulation of gene expression	937	2	1.01595	2.07284	0.270177	1	0.350346
GO:0051051	negative regulation of transport	289	1	0.313352	3.30885	0.270851	1	0.350346
GO:0045597	positive regulation of cell differentiation	317	1	0.313731	3.31628	0.271304	1	0.350346
GO:0043632	modification-dependent macromolecule catabolic process	292	1	0.316605	3.27423	0.273257	1	0.351943
GO:0006875	cellular metal ion homeostasis	294	1	0.318773	3.25154	0.274856	1	0.353078
GO:0006917	induction of apoptosis	295	1	0.319857	3.24031	0.275654	1	0.353182
GO:0035239	tube morphogenesis	298	1	0.32311	3.20707	0.278044	1	0.355319
GO:0016477	cell migration	310	1	0.327574	3.16777	0.281403	1	0.358679
GO:0007517	muscle organ development	304	1	0.329616	3.14257	0.282802	1	0.359531
GO:0055085	transmembrane transport	344	1	0.331034	3.14594	0.284139	1	0.359752
GO:0006520	cellular amino acid metabolic process	307	1	0.332869	3.11127	0.285169	1	0.359752
GO:0008015	blood circulation	307	1	0.332869	3.11127	0.285169	1	0.359752
GO:0061024	membrane organization	309	1	0.335037	3.09075	0.286744	1	0.360813
GO:0034097	response to cytokine stimulus	315	1	0.341543	3.03073	0.291447	1	0.364914
GO:0001934	positive regulation of protein phosphorylation	346	1	0.341542	3.0409	0.291646	1	0.364914
GO:0060537	muscle tissue development	316	1	0.342627	3.02095	0.292228	1	0.364914
GO:0040011	locomotion	323	1	0.344956	3.00507	0.294003	1	0.366201
GO:0051603	proteolysis involved in cellular protein catabolic process	321	1	0.348048	2.97297	0.29612	1	0.367907
GO:0048468	cell development	366	1	0.357927	2.90459	0.30351	1	0.376139
GO:0006605	protein targeting	333	1	0.361059	2.8637	0.305379	1	0.376558
GO:0009617	response to bacterium	333	1	0.361059	2.8637	0.305379	1	0.376558
GO:0016311	dephosphorylation	335	1	0.363228	2.84626	0.306911	1	0.377501
GO:0002684	positive regulation of immune system process	354	1	0.366763	2.82257	0.309509	1	0.37936
GO:0001817	regulation of cytokine production	339	1	0.367565	2.81198	0.309965	1	0.37936
GO:0045664	regulation of neuron differentiation	357	1	0.368745	2.80707	0.310901	1	0.379562
GO:0042330	taxis	343	1	0.371902	2.77851	0.313006	1	0.381186
GO:0007420	brain development	364	1	0.376461	2.7483	0.316301	1	0.384247
GO:0002009	morphogenesis of an epithelium	353	1	0.382745	2.69815	0.320554	1	0.386654
GO:0050776	regulation of immune response	354	1	0.383829	2.69037	0.321304	1	0.386654
GO:0009611	response to wounding	368	1	0.384294	2.69109	0.321743	1	0.386654
GO:0050789	regulation of biological process	6855	8	6.59881	1.40155	0.322037	1	0.386654
GO:0048514	blood vessel morphogenesis	372	1	0.384974	2.6862	0.322212	1	0.386654
GO:0007275	multicellular organismal development	492	1	0.389644	2.70044	0.326824	1	0.391235
GO:0048667	cell morphogenesis involved in neuron differentiation	364	1	0.394672	2.61488	0.328765	1	0.392602
GO:0030163	protein catabolic process	394	1	0.407593	2.53382	0.337681	1	0.40162
GO:0048610	cellular process involved in reproduction	377	1	0.408767	2.52274	0.338346	1	0.40162
GO:0009968	negative regulation of signal transduction	414	1	0.408985	2.52906	0.338765	1	0.40162
GO:0030334	regulation of cell migration	384	1	0.416357	2.47572	0.343452	1	0.406198
GO:0015672	monovalent inorganic cation transport	387	1	0.41961	2.45609	0.345628	1	0.407792
GO:0022603	regulation of anatomical structure morphogenesis	426	1	0.420883	2.45582	0.346764	1	0.408152
GO:0019538	protein metabolic process	1517	2	1.22015	1.74664	0.348153	1	0.408809
GO:0007264	small GTPase mediated signal transduction	392	1	0.425031	2.42404	0.349241	1	0.40911
GO:0009894	regulation of catabolic process	415	1	0.431393	2.3908	0.353596	1	0.413229
GO:0006464	cellular protein modification process	1350	2	1.23947	1.69644	0.354788	1	0.41364
GO:0006140	regulation of nucleotide metabolic process	401	1	0.434789	2.36837	0.355695	1	0.413716
GO:0051270	regulation of cellular component movement	421	1	0.456475	2.25321	0.36982	1	0.429131
GO:0040012	regulation of locomotion	429	1	0.465149	2.21016	0.375387	1	0.434566
GO:0019226	transmission of nerve impulse	477	1	0.494377	2.07884	0.393979	1	0.455017
GO:0051240	positive regulation of multicellular organismal process	484	1	0.500129	2.05427	0.397544	1	0.45806
GO:0044237	cellular metabolic process	517	1	0.502308	2.08298	0.401517	1	0.461557
GO:0048609	multicellular organismal reproductive process	497	1	0.513589	1.99894	0.405811	1	0.465405
GO:0022607	cellular component assembly	1287	2	1.39545	1.47958	0.411326	1	0.470634
GO:0045859	regulation of protein kinase activity	491	1	0.532373	1.92418	0.416972	1	0.475986
GO:0051130	positive regulation of cellular component organization	497	1	0.538879	1.9003	0.420853	1	0.478452
GO:0048534	hemopoietic or lymphoid organ development	521	1	0.538919	1.90233	0.421077	1	0.478452
GO:0051050	positive regulation of transport	500	1	0.542131	1.88858	0.422784	1	0.479286
GO:0009607	response to biotic stimulus	507	1	0.549721	1.86176	0.427267	1	0.482575
GO:0006508	proteolysis	551	1	0.550218	1.86444	0.427997	1	0.482575
GO:0006810	transport	1716	2	1.43767	1.45184	0.428629	1	0.482575
GO:0042221	response to chemical stimulus	3149	4	3.41434	1.21216	0.452666	1	0.508223
GO:0051338	regulation of transferase activity	549	1	0.59526	1.71524	0.453476	1	0.508223
GO:0005975	carbohydrate metabolic process	557	1	0.603934	1.68984	0.458336	1	0.511583
GO:0016310	phosphorylation	659	1	0.602312	1.7026	0.458553	1	0.511583
GO:0016265	death	1422	2	1.54182	1.32891	0.462965	1	0.515336
GO:0032940	secretion by cell	571	1	0.619114	1.64711	0.466744	1	0.51837
GO:0007154	cell communication	3222	3	2.55888	1.21961	0.48547	1	0.537953
GO:0043066	negative regulation of apoptotic process	612	1	0.663569	1.53322	0.490657	1	0.542479
GO:0009719	response to endogenous stimulus	626	1	0.678748	1.49776	0.498585	1	0.550009
GO:0033036	macromolecule localization	1542	2	1.67193	1.21716	0.506852	1	0.557877
GO:0060548	negative regulation of cell death	645	1	0.699349	1.4521	0.509158	1	0.559165
GO:0043436	oxoacid metabolic process	680	1	0.737299	1.37467	0.528081	1	0.578654
GO:0030154	cell differentiation	844	1	0.759676	1.33784	0.54097	1	0.59146
GO:0006461	protein complex assembly	707	1	0.766574	1.32018	0.542202	1	0.591493
GO:0045944	positive regulation of transcription from RNA polymerase II promoter	712	1	0.771995	1.31055	0.544772	1	0.592982
GO:0000902	cell morphogenesis	725	1	0.78609	1.28612	0.551391	1	0.598201
GO:0006793	phosphorus metabolic process	854	1	0.783952	1.29316	0.551998	1	0.598201
GO:0031326	regulation of cellular biosynthetic process	1650	2	1.81838	1.11111	0.554256	1	0.599327
GO:0034613	cellular protein localization	737	1	0.799102	1.26433	0.557419	1	0.600469
GO:0051649	establishment of localization in cell	751	1	0.799064	1.26505	0.557752	1	0.600469
GO:0051336	regulation of hydrolase activity	766	1	0.830545	1.21451	0.57167	1	0.614109
GO:0051171	regulation of nitrogen compound metabolic process	1854	2	2.0368	0.979902	0.618796	1	0.663284
GO:0044281	small molecule metabolic process	870	1	0.949574	1.05596	0.622194	1	0.665477
GO:0048522	positive regulation of cellular process	1224	1	0.970383	1.0329	0.634335	1	0.675742
GO:0033554	cellular response to stress	906	1	0.982342	1.0189	0.634538	1	0.675742
GO:0071842	cellular component organization at cellular level	871	1	0.993045	1.00738	0.639085	1	0.679114
GO:0043933	macromolecular complex subunit organization	926	1	1.00403	0.995784	0.642767	1	0.681555
GO:0032879	regulation of localization	963	1	1.01652	0.982876	0.647886	1	0.685505
GO:0044093	positive regulation of molecular function	993	1	1.07667	0.925151	0.669068	1	0.706398
GO:0051254	positive regulation of RNA metabolic process	1013	1	1.09836	0.905879	0.676554	1	0.712638
GO:0003008	system process	2163	2	2.26066	0.871767	0.677875	1	0.712638
GO:0055086	nucleobase-containing small molecule metabolic process	1044	1	1.13197	0.877469	0.68784	1	0.721572
GO:0045184	establishment of protein localization	1055	1	1.1439	0.867789	0.691754	1	0.724134
GO:0010628	positive regulation of gene expression	1085	1	1.17643	0.842389	0.702192	1	0.732658
GO:1901135	carbohydrate derivative metabolic process	1087	1	1.17859	0.840746	0.702876	1	0.732658
GO:0046483	heterocycle metabolic process	1109	1	1.20245	0.82306	0.710299	1	0.738831
GO:0007049	cell cycle	1124	1	1.21871	0.811398	0.715259	1	0.742213
GO:0010557	positive regulation of macromolecule biosynthetic process	1128	1	1.22305	0.808341	0.716567	1	0.742213
GO:0051173	positive regulation of nitrogen compound metabolic process	1163	1	1.261	0.782487	0.727778	1	0.751635
GO:0019637	organophosphate metabolic process	1166	1	1.26425	0.780343	0.728719	1	0.751635
GO:0031328	positive regulation of cellular biosynthetic process	1220	1	1.3228	0.74356	0.745137	1	0.766961
GO:0006355	regulation of transcription	2460	2	2.66729	0.723267	0.766177	DNA-dependent	1
GO:0007600	sensory perception	1390	1	1.44266	0.676784	0.776446	1	0.795857
GO:0032774	RNA biosynthetic process	2550	2	2.76487	0.694001	0.784344	1	0.802282
GO:0008152	metabolic process	1581	1	1.4816	0.642215	0.796498	1	0.813023
GO:0044248	cellular catabolic process	1570	1	1.70229	0.566539	0.830722	1	0.846202
GO:0010556	regulation of macromolecule biosynthetic process	1622	1	1.77851	0.538946	0.844891	1	0.858856
GO:0007166	cell surface receptor signaling pathway	2237	1	1.81124	0.519902	0.855005	1	0.867345
GO:0006996	organelle organization	1826	1	1.97986	0.480055	0.875149	1	0.885954
GO:0010467	gene expression	2020	1	2.06298	0.454156	0.88833	1	0.897451
GO:0080090	regulation of primary metabolic process	2582	1	2.13718	0.429678	0.900401	1	0.907781
GO:0034641	cellular nitrogen compound metabolic process	4607	3	4.9952	0.533703	0.906802	1	0.912365
GO:0090304	nucleic acid metabolic process	3560	2	3.85998	0.467116	0.919624	1	0.923378
GO:0034645	cellular macromolecule biosynthetic process	2389	1	2.45543	0.374069	0.927965	1	0.929855
GO:0009058	biosynthetic process	3188	1	3.11802	0.280533	0.967474	1	0.967474

## Sheet: wtMPP.clust.2
GOBPID	Term	Size	Count	ExpCount	OddsRatio	Pvalue	FDR.BY	FDR.BH
GO:0002691	regulation of cellular extravasation	6	2	0.00681537	483.55	1.84242e-05	0.0595698	0.00882521
GO:0050776	regulation of immune response	234	4	0.255299	19.4343	0.000108294	0.17507	0.0259364
GO:0050865	regulation of cell activation	313	4	0.355535	13.6908	0.00038889	0.18363	0.0272047
GO:0060326	cell chemotaxis	132	3	0.149938	23.5214	0.000433414	0.18363	0.0272047
GO:0048584	positive regulation of response to stimulus	150	3	0.153747	23.4324	0.000457582	0.18363	0.0272047
GO:0046850	regulation of bone remodeling	30	2	0.0340768	68.9929	0.00052555	0.18363	0.0272047
GO:0009605	response to external stimulus	732	5	0.76131	8.47455	0.000758832	0.18363	0.0272047
GO:0050727	regulation of inflammatory response	166	3	0.188558	18.5822	0.000844685	0.18363	0.0272047
GO:0002696	positive regulation of leukocyte activation	179	3	0.203325	17.198	0.0010504	0.18363	0.0272047
GO:0006876	cellular cadmium ion homeostasis	1	1	0.00113589	Inf	0.00113589	0.18363	0.0272047
GO:0007497	posterior midgut development	1	1	0.00113589	Inf	0.00113589	0.18363	0.0272047
GO:0015707	nitrite transport	1	1	0.00113589	Inf	0.00113589	0.18363	0.0272047
GO:0035645	enteric smooth muscle cell differentiation	1	1	0.00113589	Inf	0.00113589	0.18363	0.0272047
GO:0055076	transition metal ion homeostasis	1	1	0.00113589	Inf	0.00113589	0.18363	0.0272047
GO:0070839	divalent metal ion export	1	1	0.00113589	Inf	0.00113589	0.18363	0.0272047
GO:0072680	extracellular matrix-dependent thymocyte migration	1	1	0.00113589	Inf	0.00113589	0.18363	0.0272047
GO:2000391	positive regulation of neutrophil extravasation	1	1	0.00113589	Inf	0.00113589	0.18363	0.0272047
GO:2000399	negative regulation of thymocyte aggregation	1	1	0.00113589	Inf	0.00113589	0.18363	0.0272047
GO:2000415	positive regulation of fibronectin-dependent thymocyte migration	1	1	0.00113589	Inf	0.00113589	0.18363	0.0272047
GO:2000418	positive regulation of eosinophil migration	1	1	0.00113589	Inf	0.00113589	0.18363	0.0272047
GO:0045937	positive regulation of phosphate metabolic process	489	4	0.555452	8.64192	0.00204552	0.271898	0.0402814
GO:0009082	branched-chain amino acid biosynthetic process	2	1	0.00227179	921.19	0.00227056	0.271898	0.0402814
GO:0035419	activation of MAPK activity involved in innate immune response	2	1	0.00227179	921.19	0.00227056	0.271898	0.0402814
GO:0070489	T cell aggregation	2	1	0.00227179	921.19	0.00227056	0.271898	0.0402814
GO:0072675	osteoclast fusion	2	1	0.00227179	921.19	0.00227056	0.271898	0.0402814
GO:0086100	endothelin receptor signaling pathway	2	1	0.00227179	921.19	0.00227056	0.271898	0.0402814
GO:2000309	positive regulation of tumor necrosis factor (ligand) superfamily member 11 production	2	1	0.00227179	921.19	0.00227056	0.271898	0.0402814
GO:0045785	positive regulation of cell adhesion	67	2	0.0728487	31.1385	0.00238573	0.275486	0.040813
GO:0051249	regulation of lymphocyte activation	251	3	0.285109	12.1592	0.00276026	0.307743	0.0455918
GO:0007035	vacuolar acidification	3	1	0.00340768	460.571	0.00340399	0.322758	0.0478162
GO:0014043	negative regulation of neuron maturation	3	1	0.00340768	460.571	0.00340399	0.322758	0.0478162
GO:0032632	interleukin-3 production	3	1	0.00340768	460.571	0.00340399	0.322758	0.0478162
GO:0043091	L-arginine import	3	1	0.00340768	460.571	0.00340399	0.322758	0.0478162
GO:2000410	regulation of thymocyte migration	3	1	0.00340768	460.571	0.00340399	0.322758	0.0478162
GO:0080134	regulation of response to stress	567	4	0.644052	7.41385	0.00349388	0.322758	0.0478162
GO:0072507	divalent inorganic cation homeostasis	277	3	0.314643	10.9904	0.0036439	0.327266	0.0484842
GO:0002309	T cell proliferation involved in immune response	4	1	0.00454358	307.032	0.00453619	0.366664	0.0543209
GO:0014826	vein smooth muscle contraction	4	1	0.00454358	307.032	0.00453619	0.366664	0.0543209
GO:0042045	epithelial fluid transport	4	1	0.00454358	307.032	0.00453619	0.366664	0.0543209
GO:0070574	cadmium ion transmembrane transport	4	1	0.00454358	307.032	0.00453619	0.366664	0.0543209
GO:0032270	positive regulation of cellular protein metabolic process	625	4	0.709934	6.70066	0.00494402	0.389882	0.0577606
GO:0032623	interleukin-2 production	5	1	0.00543253	241.287	0.0054213	0.407184	0.0603238
GO:0002606	positive regulation of dendritic cell antigen processing and presentation	5	1	0.00567947	230.262	0.00566717	0.407184	0.0603238
GO:0010572	positive regulation of platelet activation	5	1	0.00567947	230.262	0.00566717	0.407184	0.0603238
GO:0060586	multicellular organismal iron ion homeostasis	5	1	0.00567947	230.262	0.00566717	0.407184	0.0603238
GO:0070665	positive regulation of leukocyte proliferation	101	2	0.114725	19.4414	0.00581091	0.408435	0.0605093
GO:0051347	positive regulation of transferase activity	339	3	0.385068	8.93327	0.00639486	0.439916	0.0651732
GO:0001894	tissue homeostasis	108	2	0.122677	18.1509	0.00661678	0.4457	0.06603
GO:0070245	positive regulation of thymocyte apoptotic process	6	1	0.00681537	184.2	0.00679692	0.44849	0.0664433
GO:0032844	regulation of homeostatic process	119	2	0.129906	17.1831	0.00737921	0.449557	0.0666015
GO:0002523	leukocyte migration involved in inflammatory response	7	1	0.00795126	153.492	0.00792544	0.449557	0.0666015
GO:0010886	positive regulation of cholesterol storage	7	1	0.00795126	153.492	0.00792544	0.449557	0.0666015
GO:0019934	cGMP-mediated signaling	7	1	0.00795126	153.492	0.00792544	0.449557	0.0666015
GO:0033089	positive regulation of T cell differentiation in thymus	7	1	0.00795126	153.492	0.00792544	0.449557	0.0666015
GO:0033194	response to hydroperoxide	7	1	0.00795126	153.492	0.00792544	0.449557	0.0666015
GO:0048304	positive regulation of isotype switching to IgG isotypes	7	1	0.00795126	153.492	0.00792544	0.449557	0.0666015
GO:0060406	positive regulation of penile erection	7	1	0.00795126	153.492	0.00792544	0.449557	0.0666015
GO:0035150	regulation of tube size	120	2	0.136307	16.2949	0.00810957	0.450301	0.0667117
GO:0002684	positive regulation of immune system process	152	2	0.143231	15.7783	0.00885261	0.450301	0.0667117
GO:0002577	regulation of antigen processing and presentation	8	1	0.00908715	131.558	0.00905274	0.450301	0.0667117
GO:0002827	positive regulation of T-helper 1 type immune response	8	1	0.00908715	131.558	0.00905274	0.450301	0.0667117
GO:0006828	manganese ion transport	8	1	0.00908715	131.558	0.00905274	0.450301	0.0667117
GO:0033623	regulation of integrin activation	8	1	0.00908715	131.558	0.00905274	0.450301	0.0667117
GO:0035810	positive regulation of urine volume	8	1	0.00908715	131.558	0.00905274	0.450301	0.0667117
GO:0050901	leukocyte tethering or rolling	8	1	0.00908715	131.558	0.00905274	0.450301	0.0667117
GO:0002263	cell activation involved in immune response	131	2	0.148802	14.8969	0.00959873	0.470149	0.0696522
GO:0003018	vascular process in circulatory system	135	2	0.153346	14.4459	0.0101683	0.470149	0.0696522
GO:0010744	positive regulation of macrophage derived foam cell differentiation	9	1	0.010223	115.107	0.0101788	0.470149	0.0696522
GO:0045779	negative regulation of bone resorption	9	1	0.010223	115.107	0.0101788	0.470149	0.0696522
GO:0070486	leukocyte aggregation	9	1	0.010223	115.107	0.0101788	0.470149	0.0696522
GO:0006954	inflammatory response	157	2	0.155689	14.4106	0.0104119	0.47414	0.0702434
GO:0032103	positive regulation of response to external stimulus	138	2	0.156753	14.125	0.0106052	0.476237	0.070554
GO:0009083	branched-chain amino acid catabolic process	10	1	0.0113589	102.312	0.0113037	0.486771	0.0721146
GO:0015802	basic amino acid transport	10	1	0.0113589	102.312	0.0113037	0.486771	0.0721146
GO:0051894	positive regulation of focal adhesion assembly	10	1	0.0113589	102.312	0.0113037	0.486771	0.0721146
GO:0031349	positive regulation of defense response	147	2	0.166976	13.2421	0.0119651	0.486771	0.0721146
GO:0032944	regulation of mononuclear cell proliferation	149	2	0.169248	13.0605	0.0122772	0.486771	0.0721146
GO:0035815	positive regulation of renal sodium excretion	11	1	0.0124948	92.0762	0.0124273	0.486771	0.0721146
GO:0070230	positive regulation of lymphocyte apoptotic process	11	1	0.0124948	92.0762	0.0124273	0.486771	0.0721146
GO:0002449	lymphocyte mediated immunity	152	2	0.172656	12.7973	0.0127521	0.486771	0.0721146
GO:0002863	positive regulation of inflammatory response to antigenic stimulus	12	1	0.0136307	83.7013	0.0135497	0.486771	0.0721146
GO:0030449	regulation of complement activation	12	1	0.0136307	83.7013	0.0135497	0.486771	0.0721146
GO:0043090	amino acid import	12	1	0.0136307	83.7013	0.0135497	0.486771	0.0721146
GO:0045060	negative thymic T cell selection	12	1	0.0136307	83.7013	0.0135497	0.486771	0.0721146
GO:0045066	regulatory T cell differentiation	12	1	0.0136307	83.7013	0.0135497	0.486771	0.0721146
GO:0045086	positive regulation of interleukin-2 biosynthetic process	12	1	0.0136307	83.7013	0.0135497	0.486771	0.0721146
GO:0045342	MHC class II biosynthetic process	12	1	0.0136307	83.7013	0.0135497	0.486771	0.0721146
GO:0051044	positive regulation of membrane protein ectodomain proteolysis	12	1	0.0136307	83.7013	0.0135497	0.486771	0.0721146
GO:0060292	long term synaptic depression	12	1	0.0136307	83.7013	0.0135497	0.486771	0.0721146
GO:2000406	positive regulation of T cell migration	12	1	0.0136307	83.7013	0.0135497	0.486771	0.0721146
GO:0051174	regulation of phosphorus metabolic process	849	4	0.964374	4.86548	0.0142712	0.49931	0.0739723
GO:0031399	regulation of protein modification process	852	4	0.967782	4.84748	0.0144418	0.49931	0.0739723
GO:0034104	negative regulation of tissue remodeling	13	1	0.0147666	76.7222	0.0146709	0.49931	0.0739723
GO:0045911	positive regulation of DNA recombination	13	1	0.0147666	76.7222	0.0146709	0.49931	0.0739723
GO:0071354	cellular response to interleukin-6	13	1	0.0147666	76.7222	0.0146709	0.49931	0.0739723
GO:0042953	lipoprotein transport	14	1	0.0159025	70.8168	0.0157909	0.526347	0.0779777
GO:0045780	positive regulation of bone resorption	14	1	0.0159025	70.8168	0.0157909	0.526347	0.0779777
GO:0007204	elevation of cytosolic calcium ion concentration	173	2	0.19651	11.2135	0.0162968	0.528971	0.0783666
GO:0002369	T cell cytokine production	15	1	0.0170384	65.7551	0.0169097	0.528971	0.0783666
GO:0008347	glial cell migration	15	1	0.0170384	65.7551	0.0169097	0.528971	0.0783666
GO:0031295	T cell costimulation	15	1	0.0170384	65.7551	0.0169097	0.528971	0.0783666
GO:0046641	positive regulation of alpha-beta T cell proliferation	15	1	0.0170384	65.7551	0.0169097	0.528971	0.0783666
GO:0048484	enteric nervous system development	15	1	0.0170384	65.7551	0.0169097	0.528971	0.0783666
GO:0032147	activation of protein kinase activity	177	2	0.201053	10.9549	0.0170149	0.528971	0.0783666
GO:0032496	response to lipopolysaccharide	182	2	0.206733	10.6478	0.0179312	0.549869	0.0814626
GO:0042832	defense response to protozoan	16	1	0.0181743	61.3683	0.0180272	0.549869	0.0814626
GO:0051050	positive regulation of transport	500	3	0.567947	5.98825	0.0182873	0.552588	0.0818654
GO:0030574	collagen catabolic process	17	1	0.0193102	57.5298	0.0191436	0.562687	0.0833615
GO:0045191	regulation of isotype switching	17	1	0.0193102	57.5298	0.0191436	0.562687	0.0833615
GO:0048246	macrophage chemotaxis	17	1	0.0193102	57.5298	0.0191436	0.562687	0.0833615
GO:0034110	regulation of homotypic cell-cell adhesion	18	1	0.0204461	54.1429	0.0202587	0.564664	0.0836544
GO:0045730	respiratory burst	18	1	0.0204461	54.1429	0.0202587	0.564664	0.0836544
GO:0045851	pH reduction	18	1	0.0204461	54.1429	0.0202587	0.564664	0.0836544
GO:0048247	lymphocyte chemotaxis	18	1	0.0204461	54.1429	0.0202587	0.564664	0.0836544
GO:0050829	defense response to Gram-negative bacterium	18	1	0.0204461	54.1429	0.0202587	0.564664	0.0836544
GO:0070232	regulation of T cell apoptotic process	18	1	0.0204461	54.1429	0.0202587	0.564664	0.0836544
GO:0043549	regulation of kinase activity	526	3	0.59748	5.6827	0.020896	0.577449	0.0855485
GO:0090077	foam cell differentiation	19	1	0.021582	51.1323	0.0213726	0.584518	0.0865958
GO:0050871	positive regulation of B cell activation	20	1	0.0217256	50.7684	0.0215134	0.584518	0.0865958
GO:0048870	cell motility	582	3	0.608182	5.65072	0.0216967	0.584586	0.0866058
GO:0034105	positive regulation of tissue remodeling	20	1	0.0227179	48.4386	0.0224853	0.600828	0.0890121
GO:0031571	mitotic cell cycle G1/S transition DNA damage checkpoint	21	1	0.0238538	46.0143	0.0235968	0.615274	0.0911522
GO:0090109	regulation of cell-substrate junction assembly	21	1	0.0238538	46.0143	0.0235968	0.615274	0.0911522
GO:2000401	regulation of lymphocyte migration	21	1	0.0238538	46.0143	0.0235968	0.615274	0.0911522
GO:0042060	wound healing	216	2	0.245353	8.94019	0.0246992	0.624092	0.0924586
GO:0006949	syncytium formation	22	1	0.0249897	43.8209	0.0247071	0.624092	0.0924586
GO:0044062	regulation of excretion	22	1	0.0249897	43.8209	0.0247071	0.624092	0.0924586
GO:0051453	regulation of intracellular pH	22	1	0.0249897	43.8209	0.0247071	0.624092	0.0924586
GO:0002675	positive regulation of acute inflammatory response	23	1	0.0261256	41.8268	0.0258162	0.642075	0.0951228
GO:0048255	mRNA stabilization	23	1	0.0261256	41.8268	0.0258162	0.642075	0.0951228
GO:0006885	regulation of pH	25	1	0.0271318	40.2188	0.0267978	0.64964	0.0962435
GO:0006826	iron ion transport	24	1	0.0272615	40.0062	0.0269241	0.64964	0.0962435
GO:0007620	copulation	24	1	0.0272615	40.0062	0.0269241	0.64964	0.0962435
GO:0051496	positive regulation of stress fiber assembly	24	1	0.0272615	40.0062	0.0269241	0.64964	0.0962435
GO:2000147	positive regulation of cell motility	230	2	0.261256	8.38509	0.0277468	0.664531	0.0984496
GO:0010883	regulation of lipid storage	25	1	0.0283974	38.3373	0.0280308	0.666397	0.098726
GO:0045058	T cell selection	26	1	0.0295333	36.8019	0.0291362	0.682639	0.101132
GO:0055078	sodium ion homeostasis	26	1	0.0295333	36.8019	0.0291362	0.682639	0.101132
GO:0007157	heterophilic cell-cell adhesion	27	1	0.0306691	35.3846	0.0302405	0.693437	0.102732
GO:0034381	plasma lipoprotein particle clearance	27	1	0.0306691	35.3846	0.0302405	0.693437	0.102732
GO:0045907	positive regulation of vasoconstriction	27	1	0.0306691	35.3846	0.0302405	0.693437	0.102732
GO:0030318	melanocyte differentiation	28	1	0.031805	34.0723	0.0313436	0.71367	0.105729
GO:0022408	negative regulation of cell-cell adhesion	29	1	0.0329409	32.8537	0.0324455	0.716764	0.106188
GO:0048265	response to pain	29	1	0.0329409	32.8537	0.0324455	0.716764	0.106188
GO:0050853	B cell receptor signaling pathway	29	1	0.0329409	32.8537	0.0324455	0.716764	0.106188
GO:0055082	cellular chemical homeostasis	624	3	0.708798	4.761	0.0325041	0.716764	0.106188
GO:0006874	cellular calcium ion homeostasis	251	2	0.285109	7.66948	0.0325879	0.716764	0.106188
GO:0031644	regulation of neurological system process	254	2	0.288517	7.57698	0.0333051	0.726493	0.107629
GO:0006879	cellular iron ion homeostasis	30	1	0.0340768	31.7192	0.0335462	0.726493	0.107629
GO:0051179	localization	287	2	0.292242	7.72531	0.0337043	0.726493	0.107629
GO:0034644	cellular response to UV	31	1	0.0352127	30.6603	0.0346457	0.731446	0.108363
GO:0071779	G1/S transition checkpoint	31	1	0.0352127	30.6603	0.0346457	0.731446	0.108363
GO:0043067	regulation of programmed cell death	1114	4	1.26539	3.65085	0.0347421	0.731446	0.108363
GO:0060548	negative regulation of cell death	645	3	0.732652	4.6001	0.0353567	0.731446	0.108363
GO:0002204	somatic recombination of immunoglobulin genes involved in immune response	32	1	0.0363486	29.6697	0.035744	0.731446	0.108363
GO:0032729	positive regulation of interferon-gamma production	32	1	0.0363486	29.6697	0.035744	0.731446	0.108363
GO:0051930	regulation of sensory perception of pain	32	1	0.0363486	29.6697	0.035744	0.731446	0.108363
GO:0071456	cellular response to hypoxia	32	1	0.0363486	29.6697	0.035744	0.731446	0.108363
GO:0030004	cellular monovalent inorganic cation homeostasis	33	1	0.0374845	28.7411	0.0368411	0.739849	0.109608
GO:0045840	positive regulation of mitosis	33	1	0.0374845	28.7411	0.0368411	0.739849	0.109608
GO:0045861	negative regulation of proteolysis	33	1	0.0374845	28.7411	0.0368411	0.739849	0.109608
GO:0002253	activation of immune response	37	1	0.0384915	28.0249	0.0378142	0.754704	0.111809
GO:0042310	vasoconstriction	36	1	0.0390879	27.55	0.0383884	0.760232	0.112628
GO:0002712	regulation of B cell mediated immunity	35	1	0.0397563	27.0476	0.0390317	0.760232	0.112628
GO:0048002	antigen processing and presentation of peptide antigen	35	1	0.0397563	27.0476	0.0390317	0.760232	0.112628
GO:0071453	cellular response to oxygen levels	35	1	0.0397563	27.0476	0.0390317	0.760232	0.112628
GO:0001755	neural crest cell migration	36	1	0.0408922	26.2735	0.0401252	0.770324	0.114123
GO:0030890	positive regulation of B cell proliferation	36	1	0.0408922	26.2735	0.0401252	0.770324	0.114123
GO:0002440	production of molecular mediator of immune response	38	1	0.0413364	26.0095	0.0405534	0.770324	0.114123
GO:0008624	induction of apoptosis by extracellular signals	37	1	0.0420281	25.5423	0.0412176	0.770324	0.114123
GO:0014068	positive regulation of phosphatidylinositol 3-kinase cascade	37	1	0.0420281	25.5423	0.0412176	0.770324	0.114123
GO:0043487	regulation of RNA stability	37	1	0.0420281	25.5423	0.0412176	0.770324	0.114123
GO:0050766	positive regulation of phagocytosis	37	1	0.0420281	25.5423	0.0412176	0.770324	0.114123
GO:0030003	cellular cation homeostasis	300	2	0.325834	6.71706	0.0415047	0.771231	0.114257
GO:0002381	immunoglobulin production involved in immunoglobulin mediated immune response	38	1	0.043164	24.8507	0.0423088	0.772847	0.114497
GO:0015807	L-amino acid transport	38	1	0.043164	24.8507	0.0423088	0.772847	0.114497
GO:0033619	membrane protein proteolysis	38	1	0.043164	24.8507	0.0423088	0.772847	0.114497
GO:0000060	protein import into nucleus	40	1	0.0454358	23.5739	0.0444875	translocation	0.790321
GO:0002312	B cell activation involved in immune response	40	1	0.0454358	23.5739	0.0444875	0.790321	0.117085
GO:0016445	somatic diversification of immunoglobulins	40	1	0.0454358	23.5739	0.0444875	0.790321	0.117085
GO:0032663	regulation of interleukin-2 production	40	1	0.0454358	23.5739	0.0444875	0.790321	0.117085
GO:0072376	protein activation cascade	40	1	0.0454358	23.5739	0.0444875	0.790321	0.117085
GO:0034341	response to interferon-gamma	41	1	0.0465717	22.9833	0.0455751	0.79901	0.118373
GO:0048066	developmental pigmentation	41	1	0.0465717	22.9833	0.0455751	0.79901	0.118373
GO:0002285	lymphocyte activation involved in immune response	43	1	0.0467198	22.9345	0.045718	0.79901	0.118373
GO:0042116	macrophage activation	42	1	0.0477076	22.4216	0.0466616	0.803914	0.119099
GO:0051970	negative regulation of transmission of nerve impulse	42	1	0.0477076	22.4216	0.0466616	0.803914	0.119099
GO:0072359	circulatory system development	721	3	0.81898	4.09647	0.0467445	0.803914	0.119099
GO:0045670	regulation of osteoclast differentiation	43	1	0.0488435	21.8866	0.0477468	0.816806	0.121009
GO:0032231	regulation of actin filament bundle assembly	44	1	0.0499793	21.3765	0.0488309	0.830955	0.123105
GO:0002562	somatic diversification of immune receptors via germline recombination within a single locus	45	1	0.0511152	20.8896	0.0499138	0.840535	0.124524
GO:2000106	regulation of leukocyte apoptotic process	45	1	0.0511152	20.8896	0.0499138	0.840535	0.124524
GO:0007200	phospholipase C-activating G-protein coupled receptor signaling pathway	47	1	0.053387	19.9793	0.052076	0.863455	0.12792
GO:0032024	positive regulation of insulin secretion	47	1	0.053387	19.9793	0.052076	0.863455	0.12792
GO:2000045	regulation of G1/S transition of mitotic cell cycle	47	1	0.053387	19.9793	0.052076	0.863455	0.12792
GO:0009617	response to bacterium	333	2	0.378253	5.74471	0.0543076	0.895862	0.132721
GO:0030193	regulation of blood coagulation	50	1	0.0567947	18.7532	0.0553106	0.907776	0.134486
GO:0042311	vasodilation	51	1	0.0579306	18.3771	0.0563864	0.920759	0.13641
GO:0022610	biological adhesion	785	3	0.891677	3.74828	0.0576011	0.935867	0.138648
GO:0002822	regulation of adaptive immune response based on somatic recombination of immune receptors built from immunoglobulin superfamily domains	56	1	0.0608286	17.5064	0.0591283	0.94472	0.139959
GO:0002757	immune response-activating signal transduction	56	1	0.0609832	17.4618	0.0592743	0.94472	0.139959
GO:0001952	regulation of cell-matrix adhesion	54	1	0.0613383	17.3342	0.0596069	0.94472	0.139959
GO:0010811	positive regulation of cell-substrate adhesion	54	1	0.0613383	17.3342	0.0596069	0.94472	0.139959
GO:0043534	blood vessel endothelial cell migration	54	1	0.0613383	17.3342	0.0596069	0.94472	0.139959
GO:0007422	peripheral nervous system development	55	1	0.0624742	17.0123	0.0606781	0.94776	0.14041
GO:0030301	cholesterol transport	55	1	0.0624742	17.0123	0.0606781	0.94776	0.14041
GO:0044259	multicellular organismal macromolecule metabolic process	55	1	0.0624742	17.0123	0.0606781	0.94776	0.14041
GO:0002821	positive regulation of adaptive immune response	57	1	0.064746	16.4031	0.062817	0.967151	0.143282
GO:0014033	neural crest cell differentiation	57	1	0.064746	16.4031	0.062817	0.967151	0.143282
GO:0051897	positive regulation of protein kinase B signaling cascade	57	1	0.064746	16.4031	0.062817	0.967151	0.143282
GO:0050671	positive regulation of lymphocyte proliferation	60	1	0.0651769	16.3153	0.063225	0.968819	0.14353
GO:0002793	positive regulation of peptide secretion	58	1	0.0658819	16.1145	0.0638846	0.973801	0.144268
GO:0033077	T cell differentiation in thymus	61	1	0.0661639	16.0667	0.0641525	0.973801	0.144268
GO:0046634	regulation of alpha-beta T cell activation	60	1	0.0681537	15.5666	0.0660165	0.995055	0.147416
GO:0002687	positive regulation of leukocyte migration	63	1	0.0683121	15.5516	0.0661681	0.995055	0.147416
GO:0071478	cellular response to radiation	61	1	0.0692895	15.3063	0.0670807	1	0.148266
GO:0022008	neurogenesis	61	1	0.0693782	15.3192	0.0671686	1	0.148266
GO:0045621	positive regulation of lymphocyte differentiation	62	1	0.0704254	15.0546	0.0681438	1	0.149666
GO:0051247	positive regulation of protein metabolic process	74	1	0.0710665	15.0298	0.0687612	1	0.149666
GO:0002700	regulation of production of molecular mediator of immune response	63	1	0.0715613	14.8111	0.0692057	1	0.149666
GO:0007160	cell-matrix adhesion	66	1	0.0717614	14.7908	0.0693962	1	0.149666
GO:0010646	regulation of cell communication	1398	4	1.58798	2.86179	0.0697221	1	0.149666
GO:0030334	regulation of cell migration	384	2	0.436183	4.9644	0.0697967	1	0.149666
GO:0006944	cellular membrane fusion	64	1	0.0726972	14.5752	0.0702664	1	0.149666
GO:0002526	acute inflammatory response	67	1	0.072732	14.5894	0.0703025	1	0.149666
GO:0032879	regulation of localization	453	2	0.442263	4.98004	0.0711361	1	0.149847
GO:0002218	activation of innate immune response	65	1	0.0738331	14.3467	0.071326	1	0.149847
GO:0003014	renal system process	65	1	0.0738331	14.3467	0.071326	1	0.149847
GO:0016265	death	1422	4	1.61524	2.80959	0.0733096	1	0.15295
GO:0007093	mitotic cell cycle checkpoint	67	1	0.0761049	13.9105	0.0734417	1	0.15295
GO:0035556	intracellular signal transduction	946	3	1.00366	3.34751	0.0760395	1	0.157675
GO:0043900	regulation of multi-organism process	71	1	0.0806485	13.1129	0.0776593	1	0.159203
GO:0051783	regulation of nuclear division	71	1	0.0806485	13.1129	0.0776593	1	0.159203
GO:0050790	regulation of catalytic activity	1451	4	1.64818	2.74883	0.0777735	1	0.159203
GO:0071706	tumor necrosis factor superfamily cytokine production	72	1	0.0817844	12.9276	0.0787108	1	0.160436
GO:0031570	DNA integrity checkpoint	74	1	0.0840562	12.5721	0.0808105	1	0.164018
GO:0051270	regulation of cellular component movement	421	2	0.478211	4.51718	0.0818467	1	0.16406
GO:0006959	humoral immune response	75	1	0.0851921	12.4015	0.0818586	1	0.16406
GO:0007229	integrin-mediated signaling pathway	75	1	0.0851921	12.4015	0.0818586	1	0.16406
GO:0006939	smooth muscle contraction	76	1	0.086328	12.2356	0.0829055	1	0.165466
GO:0040012	regulation of locomotion	429	2	0.487299	4.43068	0.084534	1	0.168016
GO:0045580	regulation of T cell differentiation	78	1	0.0885998	11.9165	0.0849961	1	0.168236
GO:0048015	phosphatidylinositol-mediated signaling	79	1	0.0897356	11.7631	0.0860396	1	0.168906
GO:0051092	positive regulation of NF-kappaB transcription factor activity	79	1	0.0897356	11.7631	0.0860396	1	0.168906
GO:0048514	blood vessel morphogenesis	82	1	0.0904602	11.6877	0.0867114	1	0.16953
GO:0050878	regulation of body fluid levels	84	1	0.0916316	11.5343	0.0877853	1	0.170895
GO:0046887	positive regulation of hormone secretion	81	1	0.0920074	11.4679	0.0881233	1	0.170895
GO:0050900	leukocyte migration	92	1	0.0953368	11.0983	0.0911834	1	0.17495
GO:0002429	immune response-activating cell surface receptor signaling pathway	84	1	0.0954151	11.0516	0.0912403	1	0.17495
GO:0046651	lymphocyte proliferation	92	1	0.0954753	11.0821	0.09131	1	0.17495
GO:0042035	regulation of cytokine biosynthetic process	85	1	0.096551	10.9195	0.0922771	1	0.176099
GO:0070661	leukocyte proliferation	94	1	0.0975762	10.8398	0.0932272	1	0.176667
GO:0034329	cell junction assembly	86	1	0.0976869	10.7905	0.0933127	1	0.176667
GO:0030307	positive regulation of cell growth	88	1	0.0999587	10.5413	0.0953806	1	0.179871
GO:0051495	positive regulation of cytoskeleton organization	89	1	0.101095	10.421	0.0964128	1	0.181105
GO:0001666	response to hypoxia	96	1	0.104261	10.1158	0.0992931	1	0.185787
GO:0044093	positive regulation of molecular function	993	3	1.12794	2.92759	0.100322	1	0.186981
GO:0055123	digestive system development	94	1	0.106774	9.85817	0.101557	1	0.18855
GO:0015992	proton transport	95	1	0.10791	9.75279	0.102583	1	0.189719
GO:0050870	positive regulation of T cell activation	100	1	0.10851	9.71364	0.103133	1	0.189801
GO:0050801	ion homeostasis	503	2	0.549098	3.93214	0.10342	1	0.189801
GO:0043066	negative regulation of apoptotic process	510	2	0.555902	3.88251	0.105578	1	0.192424
GO:0042107	cytokine metabolic process	98	1	0.111318	9.44968	0.105653	1	0.192424
GO:0001818	negative regulation of cytokine production	99	1	0.112454	9.35277	0.106674	1	0.193454
GO:0010468	regulation of gene expression	2962	6	3.36452	2.07925	0.107383	1	0.193454
GO:0010638	positive regulation of organelle organization	104	1	0.113284	9.29854	0.107429	1	0.193454
GO:0043524	negative regulation of neuron apoptotic process	102	1	0.115861	9.07355	0.10973	1	0.196857
GO:0001944	vasculature development	502	2	0.570219	3.7692	0.110249	1	0.197049
GO:0009607	response to biotic stimulus	507	2	0.575898	3.73089	0.112082	1	0.199581
GO:0042129	regulation of T cell proliferation	105	1	0.119269	8.81044	0.112777	1	0.200074
GO:0016485	protein processing	107	1	0.121541	8.64331	0.114802	1	0.202181
GO:0006950	response to stress	1329	3	1.2076	2.8064	0.115471	1	0.202181
GO:0030097	hemopoiesis	517	2	0.587257	3.6565	0.115773	1	0.202181
GO:0002699	positive regulation of immune effector process	108	1	0.122677	8.56208	0.115813	1	0.202181
GO:0040011	locomotion	134	1	0.122883	8.64098	0.116074	1	0.202181
GO:0002703	regulation of leukocyte mediated immunity	109	1	0.123812	8.48236	0.116823	1	0.20264
GO:0032501	multicellular organismal process	123	1	0.124028	8.66835	0.117184	1	0.20264
GO:0043065	positive regulation of apoptotic process	527	2	0.598616	3.58495	0.119497	1	0.205023
GO:0014031	mesenchymal cell development	112	1	0.12722	8.25182	0.119846	1	0.205023
GO:2000241	regulation of reproductive process	112	1	0.12722	8.25182	0.119846	1	0.205023
GO:0002250	adaptive immune response	119	1	0.129408	8.12373	0.121796	1	0.207616
GO:0090276	regulation of peptide hormone secretion	116	1	0.131764	7.96315	0.123862	1	0.209124
GO:0045860	positive regulation of protein kinase activity	127	1	0.132354	7.9553	0.124412	1	0.209124
GO:0051128	regulation of cellular component organization	609	2	0.614825	3.52631	0.124564	1	0.209124
GO:0007599	hemostasis	117	1	0.1329	7.89409	0.124863	1	0.209124
GO:0048469	cell maturation	117	1	0.1329	7.89409	0.124863	1	0.209124
GO:0090087	regulation of peptide transport	119	1	0.135171	7.75948	0.126862	1	0.21119
GO:0010942	positive regulation of cell death	548	2	0.62247	3.44322	0.127418	1	0.21119
GO:0045088	regulation of innate immune response	120	1	0.136307	7.69388	0.12786	1	0.21119
GO:0050817	coagulation	120	1	0.136307	7.69388	0.12786	1	0.21119
GO:0045637	regulation of myeloid cell differentiation	125	1	0.141987	7.38172	0.132834	1	0.218651
GO:0009896	positive regulation of catabolic process	128	1	0.145394	7.20622	0.135805	1	0.222126
GO:0070482	response to oxygen levels	134	1	0.145554	7.21015	0.135961	1	0.222126
GO:0002573	myeloid leukocyte differentiation	129	1	0.14653	7.14955	0.136793	1	0.222126
GO:0045935	positive regulation of nucleobase-containing compound metabolic process	1141	3	1.29606	2.52632	0.1368	1	0.222126
GO:0030100	regulation of endocytosis	130	1	0.147666	7.09376	0.13778	1	0.222961
GO:2000021	regulation of ion homeostasis	131	1	0.148802	7.03883	0.138766	1	0.223801
GO:0002520	immune system development	581	2	0.659955	3.24128	0.140119	1	0.224375
GO:0030162	regulation of proteolysis	139	1	0.15097	6.94783	0.140663	1	0.224375
GO:0019932	second-messenger-mediated signaling	133	1	0.151074	6.93146	0.140735	1	0.224375
GO:2001141	regulation of RNA biosynthetic process	2477	5	2.81361	2.00766	0.140996	1	0.224375
GO:0023051	regulation of signaling	1798	4	2.04234	2.17416	0.141531	1	0.224481
GO:0022403	cell cycle phase	592	2	0.672449	3.17898	0.144417	1	0.228302
GO:0046395	carboxylic acid catabolic process	139	1	0.157889	6.62802	0.146615	1	0.231016
GO:0001934	positive regulation of protein phosphorylation	162	1	0.161456	6.51622	0.149748	1	0.235179
GO:0043406	positive regulation of MAP kinase activity	143	1	0.162433	6.43997	0.150514	1	0.235591
GO:0008217	regulation of blood pressure	144	1	0.163569	6.39461	0.151486	1	0.235591
GO:0060485	mesenchyme development	144	1	0.163569	6.39461	0.151486	1	0.235591
GO:0042176	regulation of protein catabolic process	146	1	0.165841	6.30575	0.153428	1	0.237837
GO:0002252	immune effector process	160	1	0.166823	6.2903	0.154313	1	0.238439
GO:0071156	regulation of cell cycle arrest	148	1	0.168112	6.21931	0.155364	1	0.239291
GO:0001817	regulation of cytokine production	164	1	0.170896	6.1382	0.157781	1	0.242234
GO:0009967	positive regulation of signal transduction	657	2	0.713724	2.99799	0.158733	1	0.242894
GO:1901214	regulation of neuron death	152	1	0.172656	6.0533	0.159225	1	0.242894
GO:0006898	receptor-mediated endocytosis	156	1	0.1772	5.89585	0.163069	1	0.246807
GO:0006955	immune response	198	1	0.177532	5.94734	0.16351	1	0.246807
GO:0008015	blood circulation	163	1	0.178059	5.87685	0.16382	1	0.246807
GO:0010564	regulation of cell cycle process	163	1	0.178096	5.87562	0.163851	1	0.246807
GO:0009891	positive regulation of biosynthetic process	1245	3	1.41419	2.30155	0.164921	1	0.24764
GO:0007346	regulation of mitotic cell cycle	167	1	0.1817	5.75723	0.166887	1	0.249809
GO:0030098	lymphocyte differentiation	168	1	0.182741	5.72395	0.167762	1	0.250336
GO:0051716	cellular response to stimulus	852	2	0.744755	2.99658	0.168611	1	0.250821
GO:0042110	T cell activation	179	1	0.185945	5.63424	0.17048	1	0.252816
GO:0044282	small molecule catabolic process	165	1	0.187423	5.56969	0.171657	1	0.253777
GO:0042493	response to drug	173	1	0.19651	5.30842	0.17922	1	0.262909
GO:2000112	regulation of cellular macromolecule biosynthetic process	2684	5	3.04874	1.82981	0.179988	1	0.262909
GO:0009416	response to light stimulus	174	1	0.197646	5.27746	0.180161	1	0.262909
GO:0032970	regulation of actin filament-based process	174	1	0.197646	5.27746	0.180161	1	0.262909
GO:0051094	positive regulation of developmental process	682	2	0.77468	2.745	0.180578	1	0.262909
GO:0006820	anion transport	177	1	0.201053	5.18669	0.182977	1	0.265593
GO:0006869	lipid transport	182	1	0.206733	5.04209	0.18765	1	0.270735
GO:0051329	interphase of mitotic cell cycle	182	1	0.206733	5.04209	0.18765	1	0.270735
GO:0006935	chemotaxis	210	1	0.207424	5.05263	0.188331	1	0.270902
GO:0045944	positive regulation of transcription from RNA polymerase II promoter	712	2	0.808757	2.62479	0.192957	1	0.27628
GO:0007015	actin filament organization	188	1	0.213548	4.87879	0.193223	1	0.27628
GO:0003012	muscle system process	189	1	0.214684	4.85258	0.194149	1	0.276777
GO:0046942	carboxylic acid transport	191	1	0.216956	4.801	0.195996	1	0.277424
GO:0051052	regulation of DNA metabolic process	191	1	0.216956	4.801	0.195996	1	0.277424
GO:0071840	cellular component organization or biogenesis	3515	6	3.99267	1.69247	0.19656	1	0.277424
GO:0051170	nuclear import	192	1	0.218092	4.77562	0.196919	1	0.277424
GO:0010951	negative regulation of endopeptidase activity	199	1	0.226043	4.6051	0.203347	1	0.28564
GO:0050678	regulation of epithelial cell proliferation	203	1	0.230587	4.51297	0.206998	1	0.289919
GO:0009914	hormone transport	207	1	0.23513	4.42441	0.210634	1	0.29415
GO:0050804	regulation of synaptic transmission	208	1	0.236266	4.40281	0.21154	1	0.294557
GO:0042325	regulation of phosphorylation	242	1	0.244029	4.28354	0.217865	1	0.302485
GO:0034504	protein localization to nucleus	221	1	0.251033	4.13983	0.223232	1	0.309041
GO:0019222	regulation of metabolic process	265	1	0.263001	4.0138	0.233146	1	0.32171
GO:0016192	vesicle-mediated transport	809	2	0.918938	2.29727	0.233727	1	0.32171
GO:0017038	protein import	235	1	0.266935	3.8893	0.235638	1	0.322532
GO:0036211	protein modification process	2202	4	2.50124	1.7337	0.235671	1	0.322532
GO:0046394	carboxylic acid biosynthetic process	247	1	0.280566	3.69725	0.246122	1	0.335876
GO:0050793	regulation of developmental process	277	1	0.288557	3.61192	0.252421	1	0.343086
GO:0044087	regulation of cellular component biogenesis	266	1	0.28931	3.58906	0.252838	1	0.343086
GO:0048519	negative regulation of biological process	289	1	0.293506	3.56641	0.25637	1	0.346897
GO:0055065	metal ion homeostasis	286	1	0.295745	3.51542	0.257773	1	0.347813
GO:0034097	response to cytokine stimulus	274	1	0.297718	3.4859	0.259186	1	0.348281
GO:0045892	negative regulation of transcription	268	1	0.29879	3.47341	0.259994	DNA-dependent	1
GO:0045893	positive regulation of transcription	279	1	0.299099	3.47558	0.260302	DNA-dependent	1
GO:0016070	RNA metabolic process	3079	5	3.49742	1.55689	0.26488	1	0.353419
GO:0051130	positive regulation of cellular component organization	298	1	0.310919	3.34078	0.269128	1	0.356283
GO:0042692	muscle cell differentiation	274	1	0.311235	3.32688	0.26921	1	0.356283
GO:0044238	primary metabolic process	7398	10	8.15057	1.43377	0.26966	1	0.356283
GO:0045934	negative regulation of nucleobase-containing compound metabolic process	894	2	1.01549	2.06883	0.270001	1	0.356283
GO:0031323	regulation of cellular metabolic process	314	1	0.317673	3.2984	0.274593	1	0.360224
GO:0097285	cell-type specific apoptotic process	281	1	0.319186	3.24252	0.275084	1	0.360224
GO:0045786	negative regulation of cell cycle	282	1	0.320322	3.23081	0.27592	1	0.360224
GO:0010558	negative regulation of macromolecule biosynthetic process	908	2	1.03139	2.03532	0.275996	1	0.360224
GO:0051169	nuclear transport	286	1	0.324866	3.1848	0.279253	1	0.363484
GO:0045321	leukocyte activation	331	1	0.32774	3.17172	0.28162	1	0.364634
GO:0071900	regulation of protein serine/threonine kinase activity	289	1	0.328273	3.15112	0.281743	1	0.364634
GO:0032269	negative regulation of cellular protein metabolic process	303	1	0.329092	3.14768	0.28242	1	0.364634
GO:0051090	regulation of sequence-specific DNA binding transcription factor activity	292	1	0.331681	3.11815	0.284225	1	0.365978
GO:0012502	induction of programmed cell death	297	1	0.337361	3.06467	0.288343	1	0.370286
GO:0031327	negative regulation of cellular biosynthetic process	948	2	1.07683	1.94503	0.293128	1	0.375424
GO:0072511	divalent inorganic cation transport	305	1	0.346448	2.98277	0.294886	1	0.375703
GO:0000087	M phase of mitotic cell cycle	306	1	0.347584	2.97283	0.2957	1	0.375703
GO:0044283	small molecule biosynthetic process	306	1	0.347584	2.97283	0.2957	1	0.375703
GO:0006520	cellular amino acid metabolic process	307	1	0.34872	2.96296	0.296512	1	0.375739
GO:0023061	signal release	309	1	0.350991	2.94341	0.298135	1	0.375808
GO:0061024	membrane organization	309	1	0.350991	2.94341	0.298135	1	0.375808
GO:0071702	organic substance transport	322	1	0.352444	2.9352	0.299263	1	0.376239
GO:0051246	regulation of protein metabolic process	410	1	0.353982	2.95143	0.300999	1	0.37691
GO:0048285	organelle fission	313	1	0.355535	2.90507	0.301371	1	0.37691
GO:0051346	negative regulation of hydrolase activity	315	1	0.357807	2.88626	0.302983	1	0.37794
GO:0052547	regulation of peptidase activity	320	1	0.363486	2.84027	0.306998	1	0.381954
GO:0001525	angiogenesis	332	1	0.377117	2.73558	0.316545	1	0.392774
GO:0006605	protein targeting	333	1	0.378253	2.72719	0.317335	1	0.392774
GO:0045595	regulation of cell differentiation	362	1	0.386278	2.67707	0.323117	1	0.398899
GO:0010033	response to organic substance	383	1	0.39661	2.61009	0.330354	1	0.406786
GO:0045184	establishment of protein localization	1055	2	1.19837	1.73723	0.338769	1	0.416078
GO:0045664	regulation of neuron differentiation	362	1	0.411194	2.50429	0.339866	1	0.416358
GO:0007507	heart development	366	1	0.415737	2.47632	0.342917	1	0.419024
GO:0010605	negative regulation of macromolecule metabolic process	391	1	0.423619	2.4359	0.348444	1	0.424694
GO:0007275	multicellular organismal development	3445	5	3.91316	1.35995	0.351786	1	0.427112
GO:0051240	positive regulation of multicellular organismal process	436	1	0.429067	2.40779	0.352211	1	0.427112
GO:0007165	signal transduction	477	1	0.435077	2.40126	0.35736	1	0.431804
GO:0000165	MAPK cascade	386	1	0.438455	2.34521	0.357974	1	0.431804
GO:0051046	regulation of secretion	406	1	0.440711	2.3358	0.359582	1	0.431804
GO:0009628	response to abiotic stimulus	423	1	0.440648	2.33936	0.359687	1	0.431804
GO:0007264	small GTPase mediated signal transduction	392	1	0.445271	2.30849	0.362426	1	0.434005
GO:0006184	GTP catabolic process	407	1	0.462309	2.22144	0.373428	1	0.446065
GO:0046130	purine ribonucleoside catabolic process	413	1	0.469124	2.1884	0.377778	1	0.450139
GO:0009725	response to hormone stimulus	418	1	0.474804	2.16159	0.381381	1	0.453304
GO:0009164	nucleoside catabolic process	420	1	0.477076	2.15104	0.382817	1	0.453884
GO:1901068	guanosine-containing compound metabolic process	429	1	0.487299	2.10481	0.389237	1	0.460357
GO:0048729	tissue morphogenesis	464	1	0.527055	1.9421	0.413606	1	0.487183
GO:0006974	response to DNA damage stimulus	465	1	0.528191	1.93781	0.414289	1	0.487183
GO:0042278	purine nucleoside metabolic process	466	1	0.529327	1.93354	0.41497	1	0.487183
GO:0008284	positive regulation of cell proliferation	512	1	0.531479	1.92976	0.416632	1	0.487938
GO:0009119	ribonucleoside metabolic process	472	1	0.536142	1.9083	0.419045	1	0.489567
GO:0031329	regulation of cellular catabolic process	479	1	0.544093	1.87966	0.423764	1	0.493875
GO:0051960	regulation of nervous system development	482	1	0.547501	1.86764	0.425775	1	0.495015
GO:0040008	regulation of growth	486	1	0.552045	1.85184	0.428446	1	0.496914
GO:0048522	positive regulation of cellular process	1633	2	1.44609	1.43829	0.431182	1	0.498449
GO:0044249	cellular biosynthetic process	3064	4	3.32664	1.25335	0.431851	1	0.498449
GO:0022607	cellular component assembly	1287	2	1.4619	1.40553	0.434781	1	0.500593
GO:0043170	macromolecule metabolic process	546	1	0.560534	1.84587	0.435798	1	0.500593
GO:0048609	multicellular organismal reproductive process	511	1	0.580442	1.75873	0.444874	1	0.509796
GO:0034641	cellular nitrogen compound metabolic process	3856	5	4.34957	1.19652	0.446612	1	0.510566
GO:0060284	regulation of cell development	522	1	0.592937	1.72059	0.451958	1	0.515448
GO:0000122	negative regulation of transcription from RNA polymerase II promoter	532	1	0.604296	1.68729	0.458324	1	0.521466
GO:0010627	regulation of intracellular protein kinase cascade	539	1	0.612247	1.66472	0.462738	1	0.52524
GO:0035637	multicellular organismal signaling	563	1	0.639508	1.59159	0.477612	1	0.540842
GO:0032940	secretion by cell	571	1	0.648596	1.56859	0.482482	1	0.545068
GO:0009057	macromolecule catabolic process	582	1	0.66109	1.53799	0.489108	1	0.551253
GO:0051704	multi-organism process	611	1	0.664922	1.53	0.491369	1	0.55202
GO:0060341	regulation of cellular localization	587	1	0.66677	1.52446	0.492093	1	0.55202
GO:0044248	cellular catabolic process	633	1	0.686886	1.4806	0.50308	1	0.563026
GO:0030001	metal ion transport	613	1	0.696303	1.45767	0.507347	1	0.566479
GO:0048666	neuron development	627	1	0.712206	1.42401	0.515379	1	0.574108
GO:0006508	proteolysis	700	1	0.730079	1.38973	0.524845	1	0.583296
GO:0009203	ribonucleoside triphosphate catabolic process	653	1	0.741739	1.36532	0.529965	1	0.584683
GO:0009889	regulation of biosynthetic process	1660	2	1.74033	1.16696	0.530152	1	0.584683
GO:0009146	purine nucleoside triphosphate catabolic process	656	1	0.745147	1.35885	0.531621	1	0.584683
GO:0009261	ribonucleotide catabolic process	657	1	0.746283	1.35671	0.532171	1	0.584683
GO:0033036	macromolecule localization	1542	2	1.75155	1.15623	0.532195	1	0.584683
GO:0044092	negative regulation of molecular function	666	1	0.756506	1.3377	0.5371	1	0.58872
GO:0043436	oxoacid metabolic process	680	1	0.772408	1.30914	0.544668	1	0.595653
GO:0009205	purine ribonucleoside triphosphate metabolic process	686	1	0.779223	1.29725	0.547875	1	0.597795
GO:0006195	purine nucleotide catabolic process	691	1	0.784903	1.28751	0.550531	1	0.599328
GO:0048513	organ development	1722	2	1.81885	1.11079	0.554397	1	0.602169
GO:0009141	nucleoside triphosphate metabolic process	702	1	0.797398	1.26656	0.556322	1	0.602892
GO:0006461	protein complex assembly	707	1	0.803077	1.25725	0.558931	1	0.602991
GO:0009150	purine ribonucleotide metabolic process	707	1	0.803077	1.25725	0.558931	1	0.602991
GO:0007267	cell-cell signaling	715	1	0.812164	1.24263	0.563074	1	0.604737
GO:1901292	nucleoside phosphate catabolic process	715	1	0.812164	1.24263	0.563074	1	0.604737
GO:0000902	cell morphogenesis	725	1	0.823523	1.22481	0.568202	1	0.608878
GO:0034613	cellular protein localization	737	1	0.837154	1.20406	0.574279	1	0.613889
GO:0051649	establishment of localization in cell	751	1	0.839017	1.20173	0.57544	1	0.613889
GO:0046700	heterocycle catabolic process	743	1	0.843969	1.19394	0.577286	1	0.614489
GO:0044270	cellular nitrogen compound catabolic process	751	1	0.853057	1.1807	0.581265	1	0.617352
GO:0042592	homeostatic process	886	1	0.880439	1.1435	0.594213	1	0.629708
GO:0030154	cell differentiation	875	1	0.884484	1.13844	0.596427	1	0.630223
GO:0010604	positive regulation of macromolecule metabolic process	974	1	0.886925	1.1356	0.597999	1	0.630223
GO:0050789	regulation of biological process	2293	2	1.92571	1.04719	0.598646	1	0.630223
GO:0007049	cell cycle	842	1	0.926438	1.08347	0.612486	1	0.643379
GO:0071310	cellular response to organic substance	841	1	0.955287	1.04909	0.623633	1	0.653654
GO:0048699	generation of neurons	904	1	1.02685	0.972578	0.650821	1	0.680662
GO:0000003	reproduction	913	1	1.03707	0.96251	0.654548	1	0.683069
GO:0051239	regulation of multicellular organismal process	1146	1	1.04009	0.959007	0.658274	1	0.685463
GO:0043933	macromolecular complex subunit organization	926	1	1.05184	0.948314	0.659865	1	0.68563
GO:0006351	transcription	1088	1	1.09255	0.910222	0.676212	DNA-dependent	1
GO:0009117	nucleotide metabolic process	982	1	1.11545	0.891462	0.68189	1	0.705454
GO:0055085	transmembrane transport	1007	1	1.14385	0.868125	0.691276	1	0.713624
GO:0055086	nucleobase-containing small molecule metabolic process	1044	1	1.18587	0.835639	0.704685	1	0.725901
GO:1901135	carbohydrate derivative metabolic process	1087	1	1.23472	0.800666	0.719569	1	0.739643
GO:0007166	cell surface receptor signaling pathway	1181	1	1.28443	0.766055	0.735686	1	0.75459
GO:0009059	macromolecule biosynthetic process	2446	2	2.51782	0.769953	0.738156	1	0.755505
GO:0044260	cellular macromolecule metabolic process	2428	2	2.53398	0.760978	0.744323	1	0.759084
GO:0019637	organophosphate metabolic process	1166	1	1.32445	0.743143	0.745069	1	0.759084
GO:0019219	regulation of nucleobase-containing compound metabolic process	1297	1	1.3204	0.742874	0.746406	1	0.759084
GO:0048856	anatomical structure development	1271	1	1.32911	0.73761	0.748786	1	0.759891
GO:0007600	sensory perception	1488	1	1.69021	0.571909	0.827897	1	0.838399
GO:0071842	cellular component organization at cellular level	2697	2	3.06351	0.617848	0.831825	1	0.8406
GO:0048523	negative regulation of cellular process	1761	1	1.71341	0.55889	0.834932	1	0.841963
GO:0051234	establishment of localization	1616	1	1.7299	0.554352	0.837121	1	0.842397
GO:0007186	G-protein coupled receptor signaling pathway	1782	1	1.93686	0.49183	0.869082	1	0.872726
GO:0003008	system process	2163	1	2.37369	0.392068	0.919564	1	0.921488
GO:0009987	cellular process	4698	1	3.77484	0.17285	0.992523	1	0.992523

## Sheet: wtMPP.clust.3
GOBPID	Term	Size	Count	ExpCount	OddsRatio	Pvalue	FDR.BY	FDR.BH
GO:0046130	purine ribonucleoside catabolic process	413	4	0.4478	10.8949	0.000914558	0.328615	0.053623
GO:0009164	nucleoside catabolic process	420	4	0.45539	10.7076	0.00097357	0.328615	0.053623
GO:1901068	guanosine-containing compound metabolic process	429	4	0.465149	10.4758	0.00105334	0.328615	0.053623
GO:0042278	purine nucleoside metabolic process	466	4	0.505266	9.61803	0.00143027	0.328615	0.053623
GO:0009119	ribonucleoside metabolic process	472	4	0.511772	9.4917	0.00149925	0.328615	0.053623
GO:0001579	medium-chain fatty acid transport	2	1	0.00216853	967.3	0.00216741	0.328615	0.053623
GO:0006874	cellular calcium ion homeostasis	251	3	0.27215	12.8353	0.00240672	0.328615	0.053623
GO:0072507	divalent inorganic cation homeostasis	277	3	0.300341	11.6016	0.00318034	0.328615	0.053623
GO:0033124	regulation of GTP catabolic process	278	3	0.301425	11.5588	0.0032128	0.328615	0.053623
GO:0032049	cardiolipin biosynthetic process	3	1	0.00325279	483.625	0.00324943	0.328615	0.053623
GO:0030811	regulation of nucleotide catabolic process	302	3	0.327447	10.6176	0.00405406	0.328615	0.053623
GO:0006659	phosphatidylserine biosynthetic process	4	1	0.00433705	322.4	0.00433034	0.328615	0.053623
GO:0034389	lipid particle organization	4	1	0.00433705	322.4	0.00433034	0.328615	0.053623
GO:0046471	phosphatidylglycerol metabolic process	4	1	0.00433705	322.4	0.00433034	0.328615	0.053623
GO:0071072	negative regulation of phospholipid biosynthetic process	4	1	0.00433705	322.4	0.00433034	0.328615	0.053623
GO:0055065	metal ion homeostasis	313	3	0.339374	10.2349	0.00448055	0.328615	0.053623
GO:0034097	response to cytokine stimulus	315	3	0.341543	10.1683	0.00456091	0.328615	0.053623
GO:0009203	ribonucleoside triphosphate catabolic process	653	4	0.708024	6.77894	0.00484965	0.328615	0.053623
GO:0009146	purine nucleoside triphosphate catabolic process	656	4	0.711276	6.74666	0.00492911	0.328615	0.053623
GO:0009261	ribonucleotide catabolic process	657	4	0.712361	6.73597	0.0049558	0.328615	0.053623
GO:1901135	carbohydrate derivative metabolic process	1087	5	1.17859	5.27524	0.00528134	0.328615	0.053623
GO:0030003	cellular cation homeostasis	333	3	0.361059	9.60455	0.00532401	0.328615	0.053623
GO:0006580	ethanolamine metabolic process	5	1	0.00542131	241.787	0.00541013	0.328615	0.053623
GO:0006646	phosphatidylethanolamine biosynthetic process	5	1	0.00542131	241.787	0.00541013	0.328615	0.053623
GO:0033211	adiponectin-mediated signaling pathway	5	1	0.00542131	241.787	0.00541013	0.328615	0.053623
GO:0009205	purine ribonucleoside triphosphate metabolic process	686	4	0.743804	6.43954	0.00577301	0.328615	0.053623
GO:0006195	purine nucleotide catabolic process	691	4	0.749226	6.39096	0.00592255	0.328615	0.053623
GO:0009141	nucleoside triphosphate metabolic process	702	4	0.761152	6.28653	0.00626069	0.328615	0.053623
GO:0006935	chemotaxis	122	2	0.121057	18.6363	0.00641393	0.328615	0.053623
GO:0009150	purine ribonucleotide metabolic process	707	4	0.766574	6.24015	0.0064186	0.328615	0.053623
GO:0006654	phosphatidic acid biosynthetic process	6	1	0.00650558	193.42	0.0064888	0.328615	0.053623
GO:1901292	nucleoside phosphate catabolic process	715	4	0.775248	6.16729	0.0066768	0.328615	0.053623
GO:0060158	phospholipase C-activating dopamine receptor signaling pathway	7	1	0.00758984	161.175	0.00756636	0.349027	0.0569539
GO:0046700	heterocycle catabolic process	743	4	0.805607	5.9247	0.0076353	0.349027	0.0569539
GO:0044270	cellular nitrogen compound catabolic process	751	4	0.814281	5.85873	0.00792514	0.349027	0.0569539
GO:1900542	regulation of purine nucleotide metabolic process	397	3	0.430452	8.01734	0.00864135	0.349027	0.0569539
GO:0002282	microglial cell activation involved in immune response	8	1	0.0086741	138.143	0.00864281	0.349027	0.0569539
GO:0048642	negative regulation of skeletal muscle tissue development	8	1	0.0086741	138.143	0.00864281	0.349027	0.0569539
GO:1901162	primary amino compound biosynthetic process	8	1	0.0086741	138.143	0.00864281	0.349027	0.0569539
GO:0043085	positive regulation of catalytic activity	794	4	0.860905	5.52703	0.00960925	0.378354	0.0617394
GO:0010818	T cell chemotaxis	10	1	0.0108426	107.433	0.0107924	0.386307	0.0630373
GO:0031652	positive regulation of heat generation	10	1	0.0108426	107.433	0.0107924	0.386307	0.0630373
GO:0048643	positive regulation of skeletal muscle tissue development	10	1	0.0108426	107.433	0.0107924	0.386307	0.0630373
GO:0051497	negative regulation of stress fiber assembly	10	1	0.0108426	107.433	0.0107924	0.386307	0.0630373
GO:0007204	elevation of cytosolic calcium ion concentration	159	2	0.164307	13.5718	0.0115645	0.404746	0.0660461
GO:0019637	organophosphate metabolic process	939	4	0.98114	4.86257	0.0148612	0.494739	0.0807311
GO:0051482	elevation of cytosolic calcium ion concentration involved in phospholipase C-activating G-protein coupled signaling pathway	14	1	0.0151797	74.3615	0.0150782	0.494739	0.0807311
GO:0070098	chemokine-mediated signaling pathway	14	1	0.0151797	74.3615	0.0150782	0.494739	0.0807311
GO:0048636	positive regulation of muscle organ development	15	1	0.0162639	69.0464	0.0161469	0.518992	0.0846887
GO:0006656	phosphatidylcholine biosynthetic process	16	1	0.0173482	64.44	0.0172145	0.54224	0.0884823
GO:0009409	response to cold	17	1	0.0184325	60.4094	0.0182809	0.553686	0.09035
GO:0048246	macrophage chemotaxis	17	1	0.0184325	60.4094	0.0182809	0.553686	0.09035
GO:0009117	nucleotide metabolic process	982	4	1.06475	4.41934	0.0197062	0.583884	0.0952776
GO:0009894	regulation of catabolic process	543	3	0.588755	5.80463	0.0200194	0.583884	0.0952776
GO:0006471	protein ADP-ribosylation	20	1	0.0216853	50.8632	0.0214738	0.600533	0.0979945
GO:0032312	regulation of ARF GTPase activity	20	1	0.0216853	50.8632	0.0214738	0.600533	0.0979945
GO:0065009	regulation of molecular function	1019	4	1.09972	4.30961	0.0217342	0.600533	0.0979945
GO:0048635	negative regulation of muscle organ development	21	1	0.0227695	48.3175	0.0225358	0.606028	0.0988911
GO:0046578	regulation of Ras protein signal transduction	227	2	0.23488	9.4242	0.0227026	0.606028	0.0988911
GO:0055086	nucleobase-containing small molecule metabolic process	1044	4	1.13197	4.14186	0.0240999	0.632605	0.103228
GO:0050927	positive regulation of positive chemotaxis	24	1	0.0260223	42.0087	0.0257155	0.663947	0.108342
GO:0055082	cellular chemical homeostasis	624	3	0.67658	5.02576	0.0287421	0.722112	0.117834
GO:0001825	blastocyst formation	27	1	0.0292751	37.1558	0.0288853	0.722112	0.117834
GO:0050801	ion homeostasis	634	3	0.687423	4.94348	0.0299402	0.736789	0.120229
GO:0021795	cerebral cortex cell migration	29	1	0.0314436	34.4982	0.030993	0.739586	0.120685
GO:0072676	lymphocyte migration	29	1	0.0314436	34.4982	0.030993	0.739586	0.120685
GO:0042401	cellular biogenic amine biosynthetic process	31	1	0.0336121	32.195	0.0330964	0.777991	0.126952
GO:0001659	temperature homeostasis	32	1	0.0346964	31.1548	0.0341464	0.79087	0.129053
GO:0007193	adenylate cyclase-inhibiting G-protein coupled receptor signaling pathway	34	1	0.0368649	29.2636	0.0362433	0.82727	0.134993
GO:0046165	alcohol biosynthetic process	35	1	0.0379492	28.4015	0.0372901	0.839004	0.136908
GO:0009605	response to external stimulus	732	3	0.76131	4.47374	0.0386552	0.857469	0.139921
GO:0045931	positive regulation of mitotic cell cycle	37	1	0.0401177	26.8208	0.0393805	0.861424	0.140566
GO:0015909	long-chain fatty acid transport	38	1	0.041202	26.0946	0.040424	0.870773	0.142092
GO:0032483	regulation of Rab protein signal transduction	39	1	0.0422862	25.4066	0.0414665	0.870773	0.142092
GO:0032851	positive regulation of Rab GTPase activity	39	1	0.0422862	25.4066	0.0414665	0.870773	0.142092
GO:0001676	long-chain fatty acid metabolic process	42	1	0.045539	23.5439	0.0445875	0.900299	0.14691
GO:0021885	forebrain cell migration	42	1	0.045539	23.5439	0.0445875	0.900299	0.14691
GO:0042116	macrophage activation	42	1	0.045539	23.5439	0.0445875	0.900299	0.14691
GO:0032231	regulation of actin filament bundle assembly	44	1	0.0477076	22.4465	0.0466627	0.930276	0.151802
GO:0051336	regulation of hydrolase activity	766	3	0.830545	4.05941	0.0482317	0.949535	0.154944
GO:0045833	negative regulation of lipid metabolic process	49	1	0.0531289	20.1031	0.0518321	0.993713	0.162153
GO:0002275	myeloid cell activation involved in immune response	50	1	0.0542131	19.6918	0.0528628	0.993713	0.162153
GO:0032088	negative regulation of NF-kappaB transcription factor activity	50	1	0.0542131	19.6918	0.0528628	0.993713	0.162153
GO:0072358	cardiovascular system development	355	2	0.373645	5.86371	0.0529995	0.993713	0.162153
GO:0051674	localization of cell	811	3	0.879337	3.82405	0.0554996	1	0.167195
GO:0006661	phosphatidylinositol biosynthetic process	53	1	0.0574659	18.5529	0.0559484	1	0.167195
GO:0016525	negative regulation of angiogenesis	54	1	0.0585502	18.2019	0.0569748	1	0.168305
GO:0048661	positive regulation of smooth muscle cell proliferation	55	1	0.0596344	17.8639	0.0580002	1	0.169387
GO:0071310	cellular response to organic substance	841	3	0.911865	3.68119	0.0606275	1	0.175071
GO:0007188	adenylate cyclase-modulating G-protein coupled receptor signaling pathway	62	1	0.0641357	16.6117	0.0622486	1	0.177467
GO:0042592	homeostatic process	886	3	0.926778	3.64073	0.0628384	1	0.177467
GO:0016579	protein deubiquitination	61	1	0.06614	16.0725	0.06413	1	0.179146
GO:0050821	protein stabilization	62	1	0.0672243	15.8082	0.0651479	1	0.180032
GO:0019219	regulation of nucleobase-containing compound metabolic process	451	2	0.428631	5.2084	0.0670947	1	0.181881
GO:0007420	brain development	394	2	0.4272	5.08996	0.0672322	1	0.181881
GO:2000145	regulation of cell motility	398	2	0.431537	5.03748	0.0684301	1	0.183193
GO:0007399	nervous system development	406	2	0.441232	4.94472	0.0710455	1	0.188234
GO:0051494	negative regulation of cytoskeleton organization	78	1	0.0845725	12.513	0.0812922	1	0.21194
GO:0032320	positive regulation of Ras GTPase activity	83	1	0.0858813	12.3408	0.0825055	1	0.21194
GO:0015718	monocarboxylic acid transport	80	1	0.086741	12.1949	0.0832914	1	0.21194
GO:0048017	inositol lipid-mediated signaling	80	1	0.086741	12.1949	0.0832914	1	0.21194
GO:0019722	calcium-mediated signaling	83	1	0.0899938	11.747	0.0862825	1	0.21675
GO:0030595	leukocyte chemotaxis	88	1	0.0909514	11.6419	0.0871682	1	0.21675
GO:0031326	regulation of cellular biosynthetic process	1650	4	1.72746	2.67039	0.087712	1	0.21675
GO:0048520	positive regulation of behavior	86	1	0.0932466	11.3306	0.0892644	1	0.218485
GO:0021543	pallium development	87	1	0.0943309	11.1983	0.0902563	1	0.218829
GO:0001568	blood vessel development	475	2	0.515025	4.20029	0.0928159	1	0.221843
GO:0008652	cellular amino acid biosynthetic process	90	1	0.0975836	10.8191	0.0932257	1	0.221843
GO:0046890	regulation of lipid biosynthetic process	93	1	0.100836	10.4647	0.096186	1	0.226787
GO:0045766	positive regulation of angiogenesis	94	1	0.101921	10.3516	0.0971707	1	0.227026
GO:0050920	regulation of chemotaxis	96	1	0.104089	10.1326	0.099137	1	0.229533
GO:0016202	regulation of striated muscle tissue development	101	1	0.109511	9.6235	0.104035	1	0.238005
GO:0045321	leukocyte activation	510	2	0.552974	3.90365	0.104648	1	0.238005
GO:0034645	cellular macromolecule biosynthetic process	2389	5	2.58466	2.2486	0.106045	1	0.239067
GO:0043547	positive regulation of GTPase activity	118	1	0.116492	9.07407	0.11033	1	0.246565
GO:0045017	glycerolipid biosynthetic process	109	1	0.118185	8.90694	0.111819	1	0.247737
GO:0044106	cellular amine metabolic process	111	1	0.120353	8.74409	0.113755	1	0.249872
GO:0006184	GTP catabolic process	129	1	0.121634	8.70588	0.114942	1	0.250339
GO:0008152	metabolic process	661	2	0.611019	3.85015	0.121162	1	0.261648
GO:0040011	locomotion	608	2	0.607616	3.5696	0.12217	1	0.261648
GO:0030336	negative regulation of cell migration	122	1	0.13228	7.94463	0.124331	1	0.261911
GO:0032868	response to insulin stimulus	122	1	0.13228	7.94463	0.124331	1	0.261911
GO:0006575	cellular modified amino acid metabolic process	125	1	0.135533	7.75121	0.127195	1	0.264759
GO:0043413	macromolecule glycosylation	126	1	0.136617	7.6888	0.128147	1	0.264759
GO:0007186	G-protein coupled receptor signaling pathway	1829	4	1.98312	2.25908	0.130345	1	0.264759
GO:0033002	muscle cell proliferation	129	1	0.13987	7.50742	0.130999	1	0.264759
GO:0051271	negative regulation of cellular component movement	129	1	0.13987	7.50742	0.130999	1	0.264759
GO:0032774	RNA biosynthetic process	2550	5	2.76487	2.06311	0.132767	1	0.264759
GO:0002263	cell activation involved in immune response	131	1	0.142038	7.39115	0.132895	1	0.264759
GO:0032103	positive regulation of response to external stimulus	138	1	0.149628	7.01095	0.1395	1	0.273432
GO:0009653	anatomical structure morphogenesis	1232	3	1.31015	2.52113	0.139516	1	0.273432
GO:0040013	negative regulation of locomotion	139	1	0.150713	6.95978	0.14044	1	0.273432
GO:0007411	axon guidance	141	1	0.152881	6.85964	0.142316	1	0.275002
GO:0019221	cytokine-mediated signaling pathway	160	1	0.157114	6.69846	0.146014	1	0.280043
GO:0007249	I-kappaB kinase/NF-kappaB cascade	165	1	0.178903	5.84848	0.164532	1	0.31322
GO:0032970	regulation of actin filament-based process	174	1	0.188662	5.54162	0.17272	1	0.326391
GO:0009101	glycoprotein biosynthetic process	176	1	0.19083	5.47771	0.17453	1	0.327282
GO:0060538	skeletal muscle organ development	178	1	0.192999	5.41525	0.176335	1	0.327282
GO:0045944	positive regulation of transcription from RNA polymerase II promoter	712	2	0.771995	2.76308	0.179534	1	0.327282
GO:0006869	lipid transport	182	1	0.197336	5.29448	0.179935	1	0.327282
GO:0001525	angiogenesis	190	1	0.197649	5.29574	0.180229	1	0.327282
GO:0071902	positive regulation of protein serine/threonine kinase activity	183	1	0.19842	5.26511	0.180833	1	0.327282
GO:0007015	actin filament organization	188	1	0.203841	5.12299	0.185307	1	0.331415
GO:0006355	regulation of transcription	2168	4	2.27301	1.95148	0.185696	DNA-dependent	1
GO:0015849	organic acid transport	193	1	0.209263	4.98828	0.189757	1	0.336329
GO:0007165	signal transduction	2448	4	2.40277	1.8707	0.211403	1	0.372127
GO:0007275	multicellular organismal development	2329	4	2.42445	1.82457	0.217383	1	0.37803
GO:0030335	positive regulation of cell migration	225	1	0.243959	4.26853	0.217698	1	0.37803
GO:0006644	phospholipid metabolic process	227	1	0.246128	4.23031	0.219414	1	0.378452
GO:0009058	biosynthetic process	3181	5	3.28526	1.70947	0.221094	1	0.378808
GO:0051272	positive regulation of cellular component movement	237	1	0.25697	4.04894	0.227938	1	0.387947
GO:0040017	positive regulation of locomotion	240	1	0.260223	3.99749	0.230477	1	0.388568
GO:0009966	regulation of signal transduction	1548	3	1.67844	1.92039	0.233259	1	0.388568
GO:0010556	regulation of macromolecule biosynthetic process	1622	3	1.68958	1.92271	0.235847	1	0.388568
GO:0016053	organic acid biosynthetic process	247	1	0.267813	3.88232	0.236373	1	0.388568
GO:0044238	primary metabolic process	3911	6	4.2691	1.62756	0.238049	1	0.388568
GO:0030155	regulation of cell adhesion	249	1	0.269981	3.8506	0.238049	1	0.388568
GO:0032844	regulation of homeostatic process	250	1	0.271066	3.83494	0.238886	1	0.388568
GO:0006511	ubiquitin-dependent protein catabolic process	283	1	0.306846	3.38032	0.266018	1	0.429979
GO:0043632	modification-dependent macromolecule catabolic process	292	1	0.316605	3.27423	0.273257	1	0.430719
GO:0051090	regulation of sequence-specific DNA binding transcription factor activity	292	1	0.316605	3.27423	0.273257	1	0.430719
GO:0051129	negative regulation of cellular component organization	293	1	0.317689	3.26284	0.274057	1	0.430719
GO:0048518	positive regulation of biological process	307	1	0.317651	3.28983	0.274441	1	0.430719
GO:0042110	T cell activation	294	1	0.318773	3.25154	0.274856	1	0.430719
GO:0009890	negative regulation of biosynthetic process	965	2	1.04631	2.00951	0.281636	1	0.43867
GO:0051252	regulation of RNA metabolic process	1046	2	1.05296	2.01377	0.284204	1	0.440003
GO:0060537	muscle tissue development	316	1	0.342627	3.02095	0.292228	1	0.449716
GO:0051603	proteolysis involved in cellular protein catabolic process	321	1	0.348048	2.97297	0.29612	1	0.452993
GO:0033674	positive regulation of kinase activity	326	1	0.35347	2.92646	0.299992	1	0.455463
GO:0051254	positive regulation of RNA metabolic process	1013	2	1.09836	1.90911	0.301279	1	0.455463
GO:0010608	posttranscriptional regulation of gene expression	332	1	0.359975	2.87251	0.304612	1	0.457809
GO:0001701	in utero embryonic development	344	1	0.372986	2.77026	0.313765	1	0.468823
GO:0016477	cell migration	389	1	0.388877	2.66309	0.325039	1	0.477392
GO:0019222	regulation of metabolic process	3976	5	3.80175	1.43696	0.326633	1	0.477392
GO:0032787	monocarboxylic acid metabolic process	364	1	0.394672	2.61488	0.328765	1	0.477392
GO:0048667	cell morphogenesis involved in neuron differentiation	364	1	0.394672	2.61488	0.328765	1	0.477392
GO:0007507	heart development	366	1	0.39684	2.60027	0.330247	1	0.477392
GO:0010628	positive regulation of gene expression	1085	2	1.17643	1.77519	0.330645	1	0.477392
GO:0048812	neuron projection morphogenesis	373	1	0.40443	2.5504	0.335412	1	0.481569
GO:0044271	cellular nitrogen compound biosynthetic process	376	1	0.407683	2.5296	0.337614	1	0.482038
GO:0090304	nucleic acid metabolic process	3560	5	3.85998	1.38819	0.340177	1	0.483013
GO:2000026	regulation of multicellular organismal development	1117	2	1.21112	1.72122	0.343625	1	0.485229
GO:0010557	positive regulation of macromolecule biosynthetic process	1128	2	1.22305	1.70337	0.348074	1	0.488825
GO:0051173	positive regulation of nitrogen compound metabolic process	1163	2	1.261	1.64885	0.362176	1	0.500975
GO:0034641	cellular nitrogen compound metabolic process	3468	4	3.04394	1.41926	0.362872	1	0.500975
GO:0050896	response to stimulus	3015	4	3.06111	1.4095	0.367148	1	0.500975
GO:0010467	gene expression	2121	3	2.15379	1.47214	0.367259	1	0.500975
GO:0009725	response to hormone stimulus	418	1	0.453222	2.26978	0.36772	1	0.500975
GO:0061061	muscle structure development	419	1	0.454306	2.26423	0.368421	1	0.500975
GO:0010604	positive regulation of macromolecule metabolic process	441	1	0.462009	2.23194	0.373718	1	0.505102
GO:0030163	protein catabolic process	429	1	0.465149	2.21016	0.375387	1	0.505102
GO:0033043	regulation of organelle organization	436	1	0.472739	2.17379	0.38022	1	0.50894
GO:0031328	positive regulation of cellular biosynthetic process	1220	2	1.3228	1.56676	0.384943	1	0.509427
GO:0070647	protein modification by small protein conjugation or removal	443	1	0.480328	2.13857	0.385017	1	0.509427
GO:0031324	negative regulation of cellular metabolic process	1224	2	1.32714	1.56129	0.38653	1	0.509427
GO:0001934	positive regulation of protein phosphorylation	466	1	0.505266	2.03032	0.400531	1	0.525187
GO:0032990	cell part morphogenesis	478	1	0.518278	1.97799	0.408477	1	0.532886
GO:0045937	positive regulation of phosphate metabolic process	489	1	0.530204	1.93227	0.415672	1	0.538501
GO:0045859	regulation of protein kinase activity	491	1	0.532373	1.92418	0.416972	1	0.538501
GO:0035556	intracellular signal transduction	1383	2	1.43405	1.43913	0.425422	1	0.546667
GO:0000122	negative regulation of transcription from RNA polymerase II promoter	532	1	0.576828	1.77175	0.443008	1	0.566433
GO:0032879	regulation of localization	1384	2	1.50062	1.36834	0.448656	1	0.570781
GO:0051338	regulation of transferase activity	549	1	0.59526	1.71524	0.453476	1	0.570781
GO:0006508	proteolysis	571	1	0.599569	1.70425	0.456132	1	0.570781
GO:0005975	carbohydrate metabolic process	557	1	0.603934	1.68984	0.458336	1	0.570781
GO:0009792	embryo development ending in birth or egg hatching	560	1	0.607187	1.6805	0.460148	1	0.570781
GO:0022603	regulation of anatomical structure morphogenesis	563	1	0.61044	1.67126	0.461955	1	0.570781
GO:0051726	regulation of cell cycle	563	1	0.61044	1.67126	0.461955	1	0.570781
GO:0006928	cellular component movement	619	1	0.618284	1.65273	0.466806	1	0.574015
GO:0009628	response to abiotic stimulus	592	1	0.641884	1.5868	0.479122	1	0.585839
GO:0007010	cytoskeleton organization	622	1	0.64486	1.58064	0.48098	1	0.585839
GO:0043066	negative regulation of apoptotic process	612	1	0.663569	1.53322	0.490657	1	0.594805
GO:0032270	positive regulation of cellular protein metabolic process	625	1	0.677664	1.50024	0.498023	1	0.600901
GO:0051239	regulation of multicellular organismal process	666	1	0.693332	1.46759	0.506708	1	0.608523
GO:0060548	negative regulation of cell death	645	1	0.699349	1.4521	0.509158	1	0.608622
GO:0044092	negative regulation of molecular function	666	1	0.722119	1.40466	0.520597	1	0.619414
GO:0043436	oxoacid metabolic process	680	1	0.737299	1.37467	0.528081	1	0.623845
GO:0044248	cellular catabolic process	806	1	0.736508	1.38059	0.529176	1	0.623845
GO:0002376	immune system process	754	1	0.759678	1.33437	0.5396	1	0.633229
GO:0048522	positive regulation of cellular process	2696	3	2.81846	1.07586	0.549824	1	0.63979
GO:0000902	cell morphogenesis	725	1	0.78609	1.28612	0.551391	1	0.63979
GO:0006915	apoptotic process	740	1	0.788072	1.28346	0.552659	1	0.63979
GO:0044281	small molecule metabolic process	870	1	0.807138	1.25417	0.562771	1	0.648575
GO:0030030	cell projection organization	762	1	0.826208	1.22116	0.569731	1	0.653665
GO:0042325	regulation of phosphorylation	768	1	0.832714	1.21121	0.572637	1	0.654079
GO:0008219	cell death	795	1	0.848181	1.18865	0.579849	1	0.657523
GO:0022610	biological adhesion	785	1	0.851146	1.18386	0.580769	1	0.657523
GO:0055114	oxidation-reduction process	809	1	0.877169	1.14722	0.592	1	0.667298
GO:0030182	neuron differentiation	816	1	0.884758	1.13693	0.595221	1	0.667999
GO:0065008	regulation of biological quality	958	1	0.893167	1.12722	0.600643	1	0.669303
GO:0051253	negative regulation of RNA metabolic process	830	1	0.899938	1.11689	0.601591	1	0.669303
GO:0051174	regulation of phosphorus metabolic process	849	1	0.920539	1.09074	0.610083	1	0.674386
GO:0031399	regulation of protein modification process	852	1	0.923792	1.08672	0.611408	1	0.674386
GO:0048523	negative regulation of cellular process	917	1	0.934866	1.07385	0.617296	1	0.67797
GO:2000113	negative regulation of cellular macromolecule biosynthetic process	883	1	0.957404	1.04677	0.624852	1	0.68323
GO:0071844	cellular component assembly at cellular level	889	1	0.96391	1.03936	0.627402	1	0.68323
GO:0051172	negative regulation of nitrogen compound metabolic process	907	1	0.983426	1.01772	0.634954	1	0.688536
GO:0010629	negative regulation of gene expression	937	1	1.01595	0.983494	0.647218	1	0.698886
GO:0022008	neurogenesis	965	1	1.04631	0.953475	0.658309	1	0.707889
GO:0050794	regulation of cellular process	1297	1	1.02847	0.969222	0.662333	1	0.709248
GO:0043412	macromolecule modification	2156	2	2.24093	0.880429	0.672955	1	0.715204
GO:0006464	cellular protein modification process	1041	1	1.08634	0.916026	0.67346	1	0.715204
GO:0042127	regulation of cell proliferation	1052	1	1.14064	0.870409	0.690691	1	0.730484
GO:0071840	cellular component organization or biogenesis	2097	2	2.33649	0.83983	0.69628	1	0.733377
GO:0043067	regulation of programmed cell death	1114	1	1.20787	0.819137	0.711961	1	0.746833
GO:0065007	biological regulation	5571	4	4.52022	0.833643	0.715967	1	0.747981
GO:0051246	regulation of protein metabolic process	1246	1	1.35099	0.726988	0.7527	1	0.783174
GO:0071842	cellular component organization at cellular level	1331	1	1.40479	0.695614	0.767808	1	0.795501
GO:0048513	organ development	1467	1	1.4136	0.689993	0.770738	1	0.795501
GO:0048468	cell development	1328	1	1.4399	0.678975	0.775177	1	0.796882
GO:0044085	cellular component biogenesis	1418	1	1.53748	0.632675	0.797604	1	0.816671
GO:0019538	protein metabolic process	1545	1	1.59516	0.604694	0.811973	1	0.828083
GO:0033036	macromolecule localization	1542	1	1.67193	0.577742	0.825038	1	0.838082
GO:0044260	cellular macromolecule metabolic process	2236	1	2.08362	0.442538	0.894005	1	0.904564
GO:0042221	response to chemical stimulus	2807	1	2.50809	0.360901	0.933784	1	0.941108
GO:0006810	transport	3180	1	3.44796	0.254294	0.976914	1	0.98073
GO:0009987	cellular process	4525	1	3.28255	0.205128	0.985406	1	0.985406

## Sheet: wtMPP.clust.4
GOBPID	Term	Size	Count	ExpCount	OddsRatio	Pvalue	FDR.BY	FDR.BH
GO:0001823	mesonephros development	12	2	0.011772	227.518	5.98248e-05	0.0948613	0.0140887
GO:0034332	adherens junction organization	12	2	0.011772	227.518	5.98248e-05	0.0948613	0.0140887
GO:0035116	embryonic hindlimb morphogenesis	32	2	0.031392	75.7608	0.000444363	0.345512	0.0513151
GO:0010171	body morphogenesis	43	2	0.042183	55.4032	0.000803805	0.345512	0.0513151
GO:0014812	muscle cell migration	43	2	0.042183	55.4032	0.000803805	0.345512	0.0513151
GO:0014739	positive regulation of muscle hyperplasia	1	1	0.000981	Inf	0.000981	0.345512	0.0513151
GO:0071393	cellular response to progesterone stimulus	1	1	0.000981	Inf	0.000981	0.345512	0.0513151
GO:0032504	multicellular organism reproduction	511	4	0.501291	9.91032	0.00135424	0.345512	0.0513151
GO:0031099	regeneration	61	2	0.059841	38.4646	0.00161193	0.345512	0.0513151
GO:0048534	hemopoietic or lymphoid organ development	554	4	0.543474	9.11467	0.00182296	0.345512	0.0513151
GO:0007308	oocyte construction	2	1	0.001962	1074.89	0.00196109	0.345512	0.0513151
GO:0007314	oocyte anterior/posterior axis specification	2	1	0.001962	1074.89	0.00196109	0.345512	0.0513151
GO:0030719	P granule organization	2	1	0.001962	1074.89	0.00196109	0.345512	0.0513151
GO:0046381	CMP-N-acetylneuraminate metabolic process	2	1	0.001962	1074.89	0.00196109	0.345512	0.0513151
GO:0071672	negative regulation of smooth muscle cell chemotaxis	2	1	0.001962	1074.89	0.00196109	0.345512	0.0513151
GO:0071673	positive regulation of smooth muscle cell chemotaxis	2	1	0.001962	1074.89	0.00196109	0.345512	0.0513151
GO:0072138	mesenchymal cell proliferation involved in ureteric bud development	2	1	0.001962	1074.89	0.00196109	0.345512	0.0513151
GO:1900087	positive regulation of G1/S transition of mitotic cell cycle	2	1	0.001962	1074.89	0.00196109	0.345512	0.0513151
GO:0003223	ventricular compact myocardium morphogenesis	3	1	0.002943	537.417	0.00294026	0.42384	0.0629484
GO:0014012	peripheral nervous system axon regeneration	3	1	0.002943	537.417	0.00294026	0.42384	0.0629484
GO:0048133	male germ-line stem cell division	3	1	0.002943	537.417	0.00294026	0.42384	0.0629484
GO:0071896	protein localization to adherens junction	3	1	0.002943	537.417	0.00294026	0.42384	0.0629484
GO:0043067	regulation of programmed cell death	1114	5	1.09283	5.87402	0.00368421	0.424125	0.0629907
GO:0048771	tissue remodeling	101	2	0.0939632	24.2816	0.00390919	0.424125	0.0629907
GO:0002934	desmosome organization	4	1	0.003924	358.259	0.00391853	0.424125	0.0629907
GO:0032849	positive regulation of cellular pH reduction	4	1	0.003924	358.259	0.00391853	0.424125	0.0629907
GO:0071392	cellular response to estradiol stimulus	4	1	0.003924	358.259	0.00391853	0.424125	0.0629907
GO:0072180	mesonephric duct morphogenesis	4	1	0.003924	358.259	0.00391853	0.424125	0.0629907
GO:2000096	positive regulation of Wnt receptor signaling pathway	4	1	0.003924	358.259	0.00391853	planar cell polarity pathway	0.424125
GO:0002521	leukocyte differentiation	334	3	0.327654	10.773	0.00401215	0.424125	0.0629907
GO:0010604	positive regulation of macromolecule metabolic process	1673	6	1.64121	4.89557	0.00417038	0.42663	0.0633628
GO:0001955	blood vessel maturation	5	1	0.004905	268.681	0.00489589	0.433093	0.0643226
GO:0001957	intramembranous ossification	5	1	0.004905	268.681	0.00489589	0.433093	0.0643226
GO:0015670	carbon dioxide transport	5	1	0.004905	268.681	0.00489589	0.433093	0.0643226
GO:0048667	cell morphogenesis involved in neuron differentiation	364	3	0.357084	9.86219	0.00510145	0.433093	0.0643226
GO:0035113	embryonic appendage morphogenesis	112	2	0.109872	20.5765	0.00531469	0.433093	0.0643226
GO:0048812	neuron projection morphogenesis	373	3	0.365913	9.61774	0.00545987	0.433093	0.0643226
GO:0030030	cell projection organization	762	4	0.747522	6.54037	0.00574501	0.433093	0.0643226
GO:0007256	activation of JNKK activity	6	1	0.005886	214.933	0.00587234	0.433093	0.0643226
GO:0050847	progesterone receptor signaling pathway	6	1	0.005886	214.933	0.00587234	0.433093	0.0643226
GO:0051895	negative regulation of focal adhesion assembly	6	1	0.005886	214.933	0.00587234	0.433093	0.0643226
GO:0071803	positive regulation of podosome assembly	6	1	0.005886	214.933	0.00587234	0.433093	0.0643226
GO:2001243	negative regulation of intrinsic apoptotic signaling pathway	6	1	0.005886	214.933	0.00587234	0.433093	0.0643226
GO:0007028	cytoplasm organization	7	1	0.006867	179.102	0.00684788	0.482594	0.0716745
GO:0060158	phospholipase C-activating dopamine receptor signaling pathway	7	1	0.006867	179.102	0.00684788	0.482594	0.0716745
GO:0045056	transcytosis	8	1	0.007848	153.508	0.00782251	0.486423	0.0722432
GO:0045906	negative regulation of vasoconstriction	8	1	0.007848	153.508	0.00782251	0.486423	0.0722432
GO:0072164	mesonephric tubule development	8	1	0.007848	153.508	0.00782251	0.486423	0.0722432
GO:0072176	nephric duct development	8	1	0.007848	153.508	0.00782251	0.486423	0.0722432
GO:0097178	ruffle assembly	8	1	0.007848	153.508	0.00782251	0.486423	0.0722432
GO:2000573	positive regulation of DNA biosynthetic process	8	1	0.007848	153.508	0.00782251	0.486423	0.0722432
GO:0048736	appendage development	140	2	0.13734	16.3777	0.00818451	0.489396	0.0726847
GO:0008356	asymmetric cell division	9	1	0.008829	134.312	0.00879624	0.489396	0.0726847
GO:0043374	CD8-positive	9	1	0.008829	134.312	0.00879624	alpha-beta T cell differentiation	0.489396
GO:0046628	positive regulation of insulin receptor signaling pathway	9	1	0.008829	134.312	0.00879624	0.489396	0.0726847
GO:0060346	bone trabecula formation	9	1	0.008829	134.312	0.00879624	0.489396	0.0726847
GO:0090026	positive regulation of monocyte chemotaxis	9	1	0.008829	134.312	0.00879624	0.489396	0.0726847
GO:0048871	multicellular organismal homeostasis	150	2	0.14715	15.2631	0.00934541	0.510985	0.0758911
GO:0072203	cell proliferation involved in metanephros development	10	1	0.00981	119.383	0.00976906	0.516345	0.0766871
GO:2000050	regulation of non-canonical Wnt receptor signaling pathway	10	1	0.00981	119.383	0.00976906	0.516345	0.0766871
GO:0016265	death	1422	5	1.39498	4.51961	0.0103293	0.518282	0.0769748
GO:0060249	anatomical structure homeostasis	160	2	0.15696	14.2897	0.0105757	0.518282	0.0769748
GO:0007350	blastoderm segmentation	11	1	0.010791	107.439	0.010741	0.518282	0.0769748
GO:0008595	anterior/posterior axis specification	11	1	0.010791	107.439	0.010741	embryo	0.518282
GO:0061036	positive regulation of cartilage development	11	1	0.010791	107.439	0.010741	0.518282	0.0769748
GO:0032990	cell part morphogenesis	478	3	0.468918	7.45026	0.0107863	0.518282	0.0769748
GO:0045937	positive regulation of phosphate metabolic process	489	3	0.479709	7.27739	0.0114715	0.536385	0.0796635
GO:0043046	DNA methylation involved in gamete generation	12	1	0.011772	97.6667	0.011712	0.536385	0.0796635
GO:2000406	positive regulation of T cell migration	12	1	0.011772	97.6667	0.011712	0.536385	0.0796635
GO:0001774	microglial cell activation	13	1	0.012753	89.5231	0.0126821	0.536385	0.0796635
GO:0031954	positive regulation of protein autophosphorylation	13	1	0.012753	89.5231	0.0126821	0.536385	0.0796635
GO:0060065	uterus development	13	1	0.012753	89.5231	0.0126821	0.536385	0.0796635
GO:0072078	nephron tubule morphogenesis	13	1	0.012753	89.5231	0.0126821	0.536385	0.0796635
GO:2001237	negative regulation of extrinsic apoptotic signaling pathway	13	1	0.012753	89.5231	0.0126821	0.536385	0.0796635
GO:0021700	developmental maturation	176	2	0.172656	12.9648	0.0126853	0.536385	0.0796635
GO:0032148	activation of protein kinase B activity	14	1	0.013734	82.6325	0.0136513	0.56224	0.0835035
GO:0045780	positive regulation of bone resorption	14	1	0.013734	82.6325	0.0136513	0.56224	0.0835035
GO:0043065	positive regulation of apoptotic process	527	3	0.516987	6.73604	0.0140314	0.570486	0.0847282
GO:0051179	localization	1809	5	1.57441	4.27273	0.0154641	0.61434	0.0912413
GO:0010942	positive regulation of cell death	548	3	0.537588	6.46927	0.0155762	0.61434	0.0912413
GO:0031103	axon regeneration	17	1	0.0158017	71.0699	0.0156912	0.61434	0.0912413
GO:0001763	morphogenesis of a branching structure	199	2	0.195219	11.4374	0.0160125	0.619275	0.0919742
GO:0030574	collagen catabolic process	17	1	0.016677	67.1285	0.0165535	0.624956	0.092818
GO:0032332	positive regulation of chondrocyte differentiation	17	1	0.016677	67.1285	0.0165535	0.624956	0.092818
GO:0033146	regulation of intracellular estrogen receptor signaling pathway	18	1	0.017658	63.1765	0.0175191	0.637152	0.0946293
GO:0045109	intermediate filament organization	18	1	0.017658	63.1765	0.0175191	0.637152	0.0946293
GO:0045851	pH reduction	18	1	0.017658	63.1765	0.0175191	0.637152	0.0946293
GO:0030177	positive regulation of Wnt receptor signaling pathway	20	1	0.0186326	59.7028	0.0184776	0.637152	0.0946293
GO:0006911	phagocytosis	19	1	0.018639	59.6636	0.0184839	engulfment	0.637152
GO:0045672	positive regulation of osteoclast differentiation	19	1	0.018639	59.6636	0.0184839	0.637152	0.0946293
GO:0045737	positive regulation of cyclin-dependent protein kinase activity	19	1	0.018639	59.6636	0.0184839	0.637152	0.0946293
GO:0045880	positive regulation of smoothened signaling pathway	19	1	0.018639	59.6636	0.0184839	0.637152	0.0946293
GO:0014911	positive regulation of smooth muscle cell migration	21	1	0.0195187	56.8471	0.0193483	0.638356	0.0948081
GO:0006471	protein ADP-ribosylation	20	1	0.01962	56.5205	0.0194477	0.638356	0.0948081
GO:0034105	positive regulation of tissue remodeling	20	1	0.01962	56.5205	0.0194477	0.638356	0.0948081
GO:0045879	negative regulation of smoothened signaling pathway	20	1	0.01962	56.5205	0.0194477	0.638356	0.0948081
GO:0061458	reproductive system development	222	2	0.217782	10.2294	0.0196736	0.638356	0.0948081
GO:0016601	Rac protein signal transduction	21	1	0.020601	53.6917	0.0204106	0.638356	0.0948081
GO:0090109	regulation of cell-substrate junction assembly	21	1	0.020601	53.6917	0.0204106	0.638356	0.0948081
GO:2000401	regulation of lymphocyte migration	21	1	0.020601	53.6917	0.0204106	0.638356	0.0948081
GO:2000147	positive regulation of cell motility	230	2	0.22563	9.86636	0.0210225	0.638356	0.0948081
GO:2000026	regulation of multicellular organismal development	1117	4	1.09578	4.36921	0.0212776	0.638356	0.0948081
GO:0001516	prostaglandin biosynthetic process	22	1	0.021582	51.1323	0.0213726	0.638356	0.0948081
GO:0043552	positive regulation of phosphatidylinositol 3-kinase activity	22	1	0.021582	51.1323	0.0213726	0.638356	0.0948081
GO:0048011	nerve growth factor receptor signaling pathway	22	1	0.021582	51.1323	0.0213726	0.638356	0.0948081
GO:0051453	regulation of intracellular pH	22	1	0.021582	51.1323	0.0213726	0.638356	0.0948081
GO:0060562	epithelial tube morphogenesis	233	2	0.228573	9.73669	0.0215381	0.638356	0.0948081
GO:0032270	positive regulation of cellular protein metabolic process	625	3	0.613125	5.6452	0.0220478	0.647412	0.0961531
GO:0048731	system development	1474	4	1.15195	4.47075	0.0233986	0.680253	0.101031
GO:0072028	nephron morphogenesis	25	1	0.024525	44.7338	0.0242533	0.680253	0.101031
GO:0045600	positive regulation of fat cell differentiation	26	1	0.025506	42.9422	0.0252117	0.680253	0.101031
GO:0061326	renal tubule development	26	1	0.025506	42.9422	0.0252117	0.680253	0.101031
GO:0090175	regulation of establishment of planar polarity	26	1	0.025506	42.9422	0.0252117	0.680253	0.101031
GO:0009948	anterior/posterior axis specification	28	1	0.0260371	42.0741	0.0257306	0.680253	0.101031
GO:0048477	oogenesis	28	1	0.0260613	42.0349	0.0257542	0.680253	0.101031
GO:0034330	cell junction organization	28	1	0.0261384	41.9107	0.0258295	0.680253	0.101031
GO:0006730	one-carbon metabolic process	27	1	0.026487	41.2885	0.0261693	0.680253	0.101031
GO:0010907	positive regulation of glucose metabolic process	27	1	0.026487	41.2885	0.0261693	0.680253	0.101031
GO:0018149	peptide cross-linking	27	1	0.026487	41.2885	0.0261693	0.680253	0.101031
GO:0030513	positive regulation of BMP signaling pathway	27	1	0.026487	41.2885	0.0261693	0.680253	0.101031
GO:0043502	regulation of muscle adaptation	27	1	0.026487	41.2885	0.0261693	0.680253	0.101031
GO:0060444	branching involved in mammary gland duct morphogenesis	27	1	0.026487	41.2885	0.0261693	0.680253	0.101031
GO:0006692	prostanoid metabolic process	28	1	0.027468	39.7572	0.027126	0.689231	0.102364
GO:0017145	stem cell division	28	1	0.027468	39.7572	0.027126	0.689231	0.102364
GO:0043412	macromolecule modification	2015	5	1.79336	3.53939	0.0272407	0.689231	0.102364
GO:0009994	oocyte differentiation	29	1	0.028449	38.3353	0.0280817	0.689231	0.102364
GO:0046326	positive regulation of glucose import	29	1	0.028449	38.3353	0.0280817	0.689231	0.102364
GO:0045453	bone resorption	31	1	0.0288312	37.8549	0.0284544	0.689231	0.102364
GO:0010812	negative regulation of cell-substrate adhesion	30	1	0.02943	37.0115	0.0290366	0.689231	0.102364
GO:0045103	intermediate filament-based process	30	1	0.02943	37.0115	0.0290366	0.689231	0.102364
GO:0046850	regulation of bone remodeling	30	1	0.02943	37.0115	0.0290366	0.689231	0.102364
GO:0060325	face morphogenesis	30	1	0.02943	37.0115	0.0290366	0.689231	0.102364
GO:0061383	trabecula morphogenesis	30	1	0.02943	37.0115	0.0290366	0.689231	0.102364
GO:0045893	positive regulation of transcription	279	2	0.26919	8.28565	0.0291227	DNA-dependent	0.689231
GO:0045429	positive regulation of nitric oxide biosynthetic process	31	1	0.030411	35.7759	0.0299906	0.693376	0.10298
GO:0048521	negative regulation of behavior	31	1	0.030411	35.7759	0.0299906	0.693376	0.10298
GO:0072009	nephron epithelium development	31	1	0.030411	35.7759	0.0299906	0.693376	0.10298
GO:0009891	positive regulation of biosynthetic process	1245	4	1.22134	3.89106	0.0303125	0.693376	0.10298
GO:0051246	regulation of protein metabolic process	1246	4	1.22233	3.88771	0.030391	0.693376	0.10298
GO:0060740	prostate gland epithelium morphogenesis	32	1	0.031392	34.6201	0.0309437	0.700943	0.104103
GO:0071840	cellular component organization or biogenesis	2097	5	1.86919	3.44212	0.0313464	0.705029	0.10471
GO:0030004	cellular monovalent inorganic cation homeostasis	33	1	0.032373	33.5365	0.0318959	0.707355	0.105056
GO:0060976	coronary vasculature development	33	1	0.032373	33.5365	0.0318959	0.707355	0.105056
GO:0006305	DNA alkylation	34	1	0.033354	32.5185	0.0328472	0.713484	0.105966
GO:0043550	regulation of lipid kinase activity	34	1	0.033354	32.5185	0.0328472	0.713484	0.105966
GO:0048662	negative regulation of smooth muscle cell proliferation	34	1	0.033354	32.5185	0.0328472	0.713484	0.105966
GO:0030316	osteoclast differentiation	39	1	0.0362809	29.8653	0.0356814	0.749687	0.111343
GO:0007566	embryo implantation	37	1	0.036297	29.804	0.0356959	0.749687	0.111343
GO:0035136	forelimb morphogenesis	37	1	0.036297	29.804	0.0356959	0.749687	0.111343
GO:0045778	positive regulation of ossification	37	1	0.036297	29.804	0.0356959	0.749687	0.111343
GO:0070555	response to interleukin-1	37	1	0.036297	29.804	0.0356959	0.749687	0.111343
GO:0009880	embryonic pattern specification	40	1	0.0371958	29.1101	0.0365654	0.762896	0.113305
GO:0042325	regulation of phosphorylation	768	3	0.753408	4.5549	0.0374809	0.769106	0.114227
GO:0045913	positive regulation of carbohydrate metabolic process	39	1	0.038259	28.2325	0.0375906	0.769106	0.114227
GO:1900076	regulation of cellular response to insulin stimulus	39	1	0.038259	28.2325	0.0375906	0.769106	0.114227
GO:0050830	defense response to Gram-positive bacterium	41	1	0.040221	26.8181	0.0394818	0.791379	0.117535
GO:0022610	biological adhesion	785	3	0.770085	4.45181	0.0396106	0.791379	0.117535
GO:0044260	cellular macromolecule metabolic process	1489	4	1.35805	3.73091	0.0399926	0.791379	0.117535
GO:0033674	positive regulation of kinase activity	326	2	0.319806	6.90813	0.0400005	0.791379	0.117535
GO:0003229	ventricular cardiac muscle tissue development	42	1	0.041202	26.1626	0.0404261	0.791379	0.117535
GO:0031532	actin cytoskeleton reorganization	42	1	0.041202	26.1626	0.0404261	0.791379	0.117535
GO:0045768	positive regulation of anti-apoptosis	42	1	0.041202	26.1626	0.0404261	0.791379	0.117535
GO:0001501	skeletal system development	330	2	0.32373	6.82245	0.0408949	0.795646	0.118169
GO:0046456	icosanoid biosynthetic process	43	1	0.042183	25.5384	0.0413695	0.799971	0.118811
GO:0051674	localization of cell	811	3	0.795591	4.30252	0.0429877	0.826225	0.12271
GO:0048814	regulation of dendrite morphogenesis	45	1	0.044145	24.375	0.0432536	0.826328	0.122726
GO:0030182	neuron differentiation	816	3	0.800496	4.27491	0.0436537	0.828978	0.123119
GO:0042733	embryonic digit morphogenesis	47	1	0.046107	23.3128	0.0451342	0.841968	0.125048
GO:0090263	positive regulation of canonical Wnt receptor signaling pathway	47	1	0.046107	23.3128	0.0451342	0.841968	0.125048
GO:2001233	regulation of apoptotic signaling pathway	47	1	0.046107	23.3128	0.0451342	0.841968	0.125048
GO:0002682	regulation of immune system process	367	2	0.346299	6.40171	0.0461046	0.85504	0.12699
GO:0030850	prostate gland development	50	1	0.04905	21.8821	0.0479486	0.878315	0.130447
GO:0051174	regulation of phosphorus metabolic process	849	3	0.832869	4.10084	0.0481823	0.878315	0.130447
GO:0007162	negative regulation of cell adhesion	53	1	0.0493329	21.7964	0.048221	0.878315	0.130447
GO:0031399	regulation of protein modification process	852	3	0.835812	4.08569	0.0486054	0.878315	0.130447
GO:0046209	nitric oxide metabolic process	51	1	0.050031	21.4433	0.048885	0.878315	0.130447
GO:0001541	ovarian follicle development	52	1	0.051012	21.0218	0.0498205	0.878315	0.130447
GO:0043588	skin development	52	1	0.051012	21.0218	0.0498205	0.878315	0.130447
GO:0060322	head development	52	1	0.051012	21.0218	0.0498205	0.878315	0.130447
GO:0002688	regulation of leukocyte chemotaxis	53	1	0.051993	20.6165	0.0507551	0.878315	0.130447
GO:0055008	cardiac muscle tissue morphogenesis	53	1	0.051993	20.6165	0.0507551	0.878315	0.130447
GO:0007281	germ cell development	56	1	0.0522578	20.5519	0.0510099	0.878315	0.130447
GO:0001952	regulation of cell-matrix adhesion	54	1	0.052974	20.2264	0.0516889	0.878315	0.130447
GO:0009612	response to mechanical stimulus	54	1	0.052974	20.2264	0.0516889	0.878315	0.130447
GO:0010827	regulation of glucose transport	54	1	0.052974	20.2264	0.0516889	0.878315	0.130447
GO:0050715	positive regulation of cytokine secretion	54	1	0.052974	20.2264	0.0516889	0.878315	0.130447
GO:0022612	gland morphogenesis	57	1	0.0531248	20.209	0.0518351	0.878315	0.130447
GO:0044259	multicellular organismal macromolecule metabolic process	55	1	0.053955	19.8508	0.0526218	0.878315	0.130447
GO:0048661	positive regulation of smooth muscle cell proliferation	55	1	0.053955	19.8508	0.0526218	0.878315	0.130447
GO:0060443	mammary gland morphogenesis	55	1	0.053955	19.8508	0.0526218	0.878315	0.130447
GO:0042787	protein ubiquitination involved in ubiquitin-dependent protein catabolic process	56	1	0.054936	19.4889	0.0535538	0.88456	0.131374
GO:0045638	negative regulation of myeloid cell differentiation	56	1	0.054936	19.4889	0.0535538	0.88456	0.131374
GO:0006508	proteolysis	892	3	0.875052	3.89342	0.0544263	0.890663	0.132281
GO:0042542	response to hydrogen peroxide	57	1	0.055917	19.1399	0.054485	0.890663	0.132281
GO:0007264	small GTPase mediated signal transduction	392	2	0.384552	5.71916	0.0557025	0.905896	0.134543
GO:0033554	cellular response to stress	906	3	0.888786	3.83015	0.0565419	0.914855	0.135874
GO:0001658	branching involved in ureteric bud morphogenesis	60	1	0.05886	18.1638	0.0572732	0.917328	0.136241
GO:0045639	positive regulation of myeloid cell differentiation	60	1	0.05886	18.1638	0.0572732	0.917328	0.136241
GO:0003006	developmental process involved in reproduction	71	1	0.0595731	18.079	0.0579603	0.922865	0.137063
GO:0003208	cardiac ventricle morphogenesis	61	1	0.059841	17.8602	0.0582009	0.922865	0.137063
GO:0033559	unsaturated fatty acid metabolic process	63	1	0.061803	17.2823	0.0600537	0.947506	0.140723
GO:0002687	positive regulation of leukocyte migration	64	1	0.062784	17.0071	0.0609788	0.957339	0.142183
GO:0046903	secretion	66	1	0.0632453	16.924	0.0614183	0.95949	0.142503
GO:0042102	positive regulation of T cell proliferation	65	1	0.063765	16.7405	0.061903	0.962321	0.142923
GO:0009725	response to hormone stimulus	418	2	0.410058	5.35436	0.0624045	0.965385	0.143378
GO:0061180	mammary gland epithelium development	66	1	0.064746	16.4821	0.0628264	0.967193	0.143647
GO:0048644	muscle organ morphogenesis	68	1	0.066708	15.9884	0.0646706	0.990774	0.147149
GO:0001934	positive regulation of protein phosphorylation	453	2	0.421286	5.23448	0.0653397	0.996212	0.147957
GO:0000902	cell morphogenesis	451	2	0.42516	5.18569	0.0663967	1	0.149631
GO:0051017	actin filament bundle assembly	73	1	0.071613	14.8742	0.0692659	1	0.155275
GO:0045595	regulation of cell differentiation	987	3	0.968247	3.49943	0.0695607	1	0.155275
GO:0045732	positive regulation of protein catabolic process	76	1	0.074556	14.277	0.0720129	1	0.15924
GO:0090090	negative regulation of canonical Wnt receptor signaling pathway	76	1	0.074556	14.277	0.0720129	1	0.15924
GO:0065007	biological regulation	5571	8	4.86793	2.50345	0.0726191	1	0.159761
GO:0002761	regulation of myeloid leukocyte differentiation	77	1	0.075537	14.0885	0.0729268	1	0.159761
GO:0007286	spermatid development	79	1	0.077499	13.7258	0.0747522	1	0.160768
GO:0030216	keratinocyte differentiation	79	1	0.077499	13.7258	0.0747522	1	0.160768
GO:0030282	bone mineralization	79	1	0.077499	13.7258	0.0747522	1	0.160768
GO:0045807	positive regulation of endocytosis	79	1	0.077499	13.7258	0.0747522	1	0.160768
GO:0030041	actin filament polymerization	80	1	0.07848	13.5513	0.0756635	1	0.161989
GO:0050680	negative regulation of epithelial cell proliferation	81	1	0.079461	13.3812	0.0765741	1	0.162199
GO:0050896	response to stimulus	2642	5	2.404	2.68297	0.0766918	1	0.162199
GO:0044057	regulation of system process	473	2	0.464013	4.71537	0.0774398	1	0.162199
GO:0008645	hexose transport	82	1	0.080442	13.2154	0.0774838	1	0.162199
GO:0042698	ovulation cycle	82	1	0.080442	13.2154	0.0774838	1	0.162199
GO:0070374	positive regulation of ERK1 and ERK2 cascade	84	1	0.082404	12.8956	0.0793006	1	0.165268
GO:0008585	female gonad development	86	1	0.084366	12.5908	0.081114	1	0.166485
GO:0034329	cell junction assembly	86	1	0.084366	12.5908	0.081114	1	0.166485
GO:0048520	positive regulation of behavior	86	1	0.084366	12.5908	0.081114	1	0.166485
GO:0002009	morphogenesis of an epithelium	101	1	0.0845365	12.6667	0.0812985	1	0.166485
GO:0010675	regulation of cellular carbohydrate metabolic process	89	1	0.087309	12.1597	0.0838278	1	0.170507
GO:0048729	tissue morphogenesis	111	1	0.0875625	12.2662	0.0841031	1	0.170507
GO:0048468	cell development	1193	3	1.05449	3.24598	0.0844774	1	0.170507
GO:0043627	response to estrogen stimulus	91	1	0.089271	11.8883	0.0856328	1	0.170507
GO:0046631	alpha-beta T cell activation	91	1	0.089271	11.8883	0.0856328	1	0.170507
GO:0035108	limb morphogenesis	96	1	0.0893901	11.8997	0.085751	1	0.170507
GO:0001944	vasculature development	502	2	0.492462	4.43506	0.0857966	1	0.170507
GO:0071383	cellular response to steroid hormone stimulus	99	1	0.0920122	11.5552	0.0881582	1	0.173355
GO:0071230	cellular response to amino acid stimulus	94	1	0.092214	11.503	0.088334	1	0.173355
GO:2000602	regulation of interphase of mitotic cell cycle	94	1	0.092214	11.503	0.088334	1	0.173355
GO:0022008	neurogenesis	533	2	0.506654	4.32839	0.0899492	1	0.174697
GO:0007188	adenylate cyclase-modulating G-protein coupled receptor signaling pathway	96	1	0.094176	11.2596	0.0901305	1	0.174697
GO:0045834	positive regulation of lipid metabolic process	96	1	0.094176	11.2596	0.0901305	1	0.174697
GO:0032946	positive regulation of mononuclear cell proliferation	97	1	0.095157	11.1418	0.0910276	1	0.175713
GO:0007417	central nervous system development	534	2	0.523854	4.16121	0.0953294	1	0.183266
GO:0071417	cellular response to organic nitrogen	103	1	0.101043	10.4831	0.0963922	1	0.184556
GO:0022900	electron transport chain	104	1	0.102024	10.3808	0.0972833	1	0.185508
GO:0045935	positive regulation of nucleobase-containing compound metabolic process	1141	3	1.11932	3.00049	0.0977842	1	0.185711
GO:0046660	female sex differentiation	106	1	0.103986	10.182	0.0990632	1	0.187385
GO:0051338	regulation of transferase activity	549	2	0.538569	4.04388	0.0999032	1	0.188218
GO:0008104	protein localization	597	2	0.544825	4.0372	0.101608	1	0.190666
GO:0008643	carbohydrate transport	110	1	0.10791	9.80632	0.102613	1	0.191788
GO:0051726	regulation of cell cycle	563	2	0.552303	3.94002	0.104229	1	0.19356
GO:0002274	myeloid leukocyte activation	112	1	0.109872	9.62863	0.104383	1	0.19356
GO:0003205	cardiac chamber development	113	1	0.110853	9.54216	0.105267	1	0.194434
GO:0007167	enzyme linked receptor protein signaling pathway	568	2	0.557208	3.90418	0.105788	1	0.194633
GO:0071375	cellular response to peptide hormone stimulus	117	1	0.114777	9.21121	0.108793	1	0.199219
GO:0050708	regulation of protein secretion	118	1	0.115758	9.132	0.109673	1	0.199219
GO:0009057	macromolecule catabolic process	582	2	0.570942	3.8071	0.110186	1	0.199219
GO:0001101	response to acid	119	1	0.116739	9.05414	0.110552	1	0.199219
GO:0050880	regulation of blood vessel size	119	1	0.116739	9.05414	0.110552	1	0.199219
GO:0009611	response to wounding	584	2	0.572904	3.79361	0.110818	1	0.199219
GO:0045785	positive regulation of cell adhesion	121	1	0.118701	8.90231	0.112307	1	0.20041
GO:0030099	myeloid cell differentiation	135	1	0.119159	8.91278	0.11275	1	0.20041
GO:0030336	negative regulation of cell migration	122	1	0.119682	8.82828	0.113183	1	0.20041
GO:0032868	response to insulin stimulus	122	1	0.119682	8.82828	0.113183	1	0.20041
GO:0014075	response to amine stimulus	123	1	0.120663	8.75546	0.114058	1	0.201204
GO:0032102	negative regulation of response to external stimulus	125	1	0.122625	8.61335	0.115807	1	0.202113
GO:0043413	macromolecule glycosylation	126	1	0.123606	8.544	0.11668	1	0.202113
GO:0018105	peptidyl-serine phosphorylation	127	1	0.124587	8.47575	0.117552	1	0.202113
GO:0010629	negative regulation of gene expression	137	1	0.125431	8.46278	0.118341	1	0.202113
GO:0001666	response to hypoxia	128	1	0.125568	8.40857	0.118423	1	0.202113
GO:0006633	fatty acid biosynthetic process	128	1	0.125568	8.40857	0.118423	1	0.202113
GO:0040029	regulation of gene expression	128	1	0.125568	8.40857	0.118423	epigenetic	1
GO:0031326	regulation of cellular biosynthetic process	131	1	0.126045	8.45282	0.118915	1	0.202113
GO:0016358	dendrite development	129	1	0.126549	8.34245	0.119294	1	0.202113
GO:0033002	muscle cell proliferation	129	1	0.126549	8.34245	0.119294	1	0.202113
GO:0051271	negative regulation of cellular component movement	129	1	0.126549	8.34245	0.119294	1	0.202113
GO:0043066	negative regulation of apoptotic process	612	2	0.600372	3.61408	0.119777	1	0.202204
GO:2000021	regulation of ion homeostasis	131	1	0.128511	8.21325	0.121033	1	0.203594
GO:0060326	cell chemotaxis	132	1	0.129492	8.15013	0.121901	1	0.204325
GO:0030522	intracellular receptor mediated signaling pathway	134	1	0.131454	8.02673	0.123635	1	0.206496
GO:0009887	organ morphogenesis	663	2	0.618342	3.52137	0.125616	1	0.209064
GO:0032103	positive regulation of response to external stimulus	138	1	0.135378	7.79075	0.127093	1	0.210777
GO:0040013	negative regulation of locomotion	139	1	0.136359	7.7339	0.127955	1	0.211397
GO:0072001	renal system development	147	1	0.136801	7.72683	0.128364	1	0.211397
GO:0060429	epithelium development	174	1	0.137405	7.76507	0.128979	1	0.211669
GO:0090092	regulation of transmembrane receptor protein serine/threonine kinase signaling pathway	141	1	0.138321	7.62262	0.129678	1	0.212067
GO:0043414	macromolecule methylation	142	1	0.139302	7.56816	0.130538	1	0.212067
GO:0060548	negative regulation of cell death	645	2	0.632745	3.42256	0.130572	1	0.212067
GO:0043406	positive regulation of MAP kinase activity	143	1	0.140283	7.51448	0.131397	1	0.212673
GO:0050670	regulation of lymphocyte proliferation	148	1	0.145188	7.25699	0.135681	1	0.218856
GO:0009952	anterior/posterior pattern specification	168	1	0.147757	7.16504	0.13797	1	0.221787
GO:0070663	regulation of leukocyte proliferation	154	1	0.151074	6.97023	0.140796	1	0.22556
GO:0032147	activation of protein kinase activity	163	1	0.151597	6.96224	0.141274	1	0.22556
GO:0051704	multi-organism process	682	2	0.669042	3.22993	0.14295	1	0.227464
GO:0051222	positive regulation of protein transport	158	1	0.154998	6.79122	0.144189	1	0.228664
GO:0030324	lung development	159	1	0.155979	6.74789	0.145036	1	0.229235
GO:0051403	stress-activated MAPK cascade	160	1	0.15696	6.7051	0.145882	1	0.22936
GO:0046777	protein autophosphorylation	169	1	0.157169	6.71183	0.146089	1	0.22936
GO:0051251	positive regulation of lymphocyte activation	162	1	0.158922	6.62112	0.147571	1	0.230916
GO:0030217	T cell differentiation	163	1	0.159903	6.5799	0.148414	1	0.231467
GO:0009892	negative regulation of metabolic process	1381	3	1.35476	2.44526	0.149694	1	0.232692
GO:0001503	ossification	184	1	0.162266	6.51537	0.150505	1	0.233184
GO:0070271	protein complex biogenesis	708	2	0.694548	3.10665	0.151804	1	0.234425
GO:0070482	response to oxygen levels	169	1	0.165789	6.34292	0.153457	1	0.236203
GO:0042493	response to drug	173	1	0.169713	6.19412	0.156803	1	0.239787
GO:0061448	connective tissue development	173	1	0.169713	6.19412	0.156803	1	0.239787
GO:0009101	glycoprotein biosynthetic process	176	1	0.172656	6.08698	0.159305	1	0.242041
GO:0050863	regulation of T cell activation	176	1	0.172656	6.08698	0.159305	1	0.242041
GO:0045137	development of primary sexual characteristics	177	1	0.173637	6.05208	0.160137	1	0.242523
GO:0045926	negative regulation of growth	182	1	0.178542	5.88336	0.164287	1	0.24801
GO:0071822	protein complex subunit organization	747	2	0.732807	2.93786	0.1653	1	0.248743
GO:0023056	positive regulation of signaling	751	2	0.736731	2.92154	0.166698	1	0.248986
GO:0043254	regulation of protein complex assembly	185	1	0.181485	5.78653	0.166767	1	0.248986
GO:0010647	positive regulation of cell communication	752	2	0.737712	2.91749	0.167048	1	0.248986
GO:0050867	positive regulation of cell activation	188	1	0.184428	5.69281	0.169241	1	0.251459
GO:0003012	muscle system process	189	1	0.185409	5.66223	0.170064	1	0.251887
GO:0051325	interphase	190	1	0.18639	5.63198	0.170886	1	0.251945
GO:0006979	response to oxidative stress	191	1	0.187371	5.60205	0.171707	1	0.251945
GO:0051052	regulation of DNA metabolic process	191	1	0.187371	5.60205	0.171707	1	0.251945
GO:0045859	regulation of protein kinase activity	202	1	0.190576	5.51946	0.174427	1	0.255141
GO:0019318	hexose metabolic process	196	1	0.192276	5.45698	0.175803	1	0.256357
GO:0072358	cardiovascular system development	219	1	0.197339	5.34146	0.180104	1	0.261818
GO:0048584	positive regulation of response to stimulus	830	2	0.777437	2.7734	0.181225	1	0.26213
GO:0043085	positive regulation of catalytic activity	794	2	0.778914	2.75654	0.181863	1	0.26213
GO:0006807	nitrogen compound metabolic process	1626	3	1.4922	2.2654	0.181988	1	0.26213
GO:0018108	peptidyl-tyrosine phosphorylation	206	1	0.202086	5.18808	0.183937	1	0.263414
GO:0045892	negative regulation of transcription	800	2	0.7848	2.73493	0.183998	DNA-dependent	1
GO:0016055	Wnt receptor signaling pathway	238	1	0.209626	5.02294	0.19024	1	0.271525
GO:0010466	negative regulation of peptidase activity	215	1	0.210915	4.96755	0.191192	1	0.272058
GO:0034504	protein localization to nucleus	221	1	0.216801	4.83056	0.195995	1	0.278053
GO:0007276	gamete generation	248	1	0.219298	4.79782	0.198137	1	0.280247
GO:0065003	macromolecular complex assembly	842	2	0.826002	2.5923	0.199057	1	0.280706
GO:0060627	regulation of vesicle-mediated transport	226	1	0.221706	4.72198	0.199976	1	0.281161
GO:0010975	regulation of neuron projection development	232	1	0.227592	4.59788	0.20473	1	0.286987
GO:0051047	positive regulation of secretion	235	1	0.230535	4.53822	0.207096	1	0.289443
GO:0006464	cellular protein modification process	1042	2	0.858414	2.53743	0.210647	1	0.293534
GO:0016053	organic acid biosynthetic process	247	1	0.242307	4.31414	0.216496	1	0.300796
GO:0045934	negative regulation of nucleobase-containing compound metabolic process	894	2	0.877014	2.43432	0.217936	1	0.301906
GO:0030334	regulation of cell migration	262	1	0.245038	4.27474	0.218727	1	0.302113
GO:0030900	forebrain development	254	1	0.249174	4.19324	0.221931	1	0.305405
GO:0046649	lymphocyte activation	267	1	0.250234	4.18443	0.222835	1	0.305405
GO:0010558	negative regulation of macromolecule biosynthetic process	908	2	0.890748	2.39488	0.223056	1	0.305405
GO:0043623	cellular protein complex assembly	270	1	0.26487	3.94052	0.234218	1	0.319759
GO:0031327	negative regulation of cellular biosynthetic process	948	2	0.929988	2.28865	0.237749	1	0.323077
GO:0022604	regulation of cell morphogenesis	275	1	0.269775	3.8676	0.238021	1	0.323077
GO:0040012	regulation of locomotion	290	1	0.271465	3.85141	0.239405	1	0.323106
GO:0022603	regulation of anatomical structure morphogenesis	288	1	0.271513	3.85079	0.239443	1	0.323106
GO:0051270	regulation of cellular component movement	292	1	0.273195	3.82656	0.240741	1	0.323106
GO:0016477	cell migration	304	1	0.273136	3.83684	0.240786	1	0.323106
GO:0007283	spermatogenesis	296	1	0.275136	3.799	0.242236	1	0.324128
GO:0090066	regulation of anatomical structure size	283	1	0.277623	3.7563	0.244067	1	0.325653
GO:0010035	response to inorganic substance	285	1	0.279585	3.72946	0.245571	1	0.326734
GO:0070201	regulation of establishment of protein localization	288	1	0.282528	3.6899	0.247822	1	0.32724
GO:0019941	modification-dependent protein catabolic process	289	1	0.283509	3.67689	0.248571	1	0.32724
GO:0071900	regulation of protein serine/threonine kinase activity	289	1	0.283509	3.67689	0.248571	1	0.32724
GO:0006897	endocytosis	304	1	0.283685	3.68239	0.248791	1	0.32724
GO:0048519	negative regulation of biological process	1127	2	0.961768	2.24779	0.24955	1	0.32724
GO:0009117	nucleotide metabolic process	982	2	0.963342	2.20516	0.250301	1	0.32724
GO:0002694	regulation of leukocyte activation	292	1	0.286452	3.63841	0.250814	1	0.32724
GO:0016337	cell-cell adhesion	293	1	0.287433	3.62576	0.251561	1	0.327307
GO:0040011	locomotion	323	1	0.293213	3.5691	0.256137	1	0.332242
GO:0014706	striated muscle tissue development	300	1	0.2943	3.53958	0.256764	1	0.332242
GO:0007010	cytoskeleton organization	332	1	0.297037	3.52209	0.259026	1	0.334233
GO:0016044	cellular membrane organization	304	1	0.298224	3.49212	0.259722	1	0.334233
GO:0008285	negative regulation of cell proliferation	341	1	0.301065	3.4739	0.262058	1	0.33502
GO:0007165	signal transduction	3860	5	3.5031	1.60614	0.262643	1	0.33502
GO:0003013	circulatory system process	308	1	0.302148	3.44589	0.262669	1	0.33502
GO:0030036	actin cytoskeleton organization	325	1	0.302701	3.44662	0.263179	1	0.33502
GO:0043408	regulation of MAPK cascade	319	1	0.312939	3.32477	0.270716	1	0.341862
GO:0007389	pattern specification process	357	1	0.314179	3.32584	0.271852	1	0.341862
GO:0065009	regulation of molecular function	1855	3	1.81975	1.77143	0.271888	1	0.341862
GO:0002376	immune system process	387	1	0.313937	3.34752	0.271953	1	0.341862
GO:0055086	nucleobase-containing small molecule metabolic process	1044	2	1.02416	2.06695	0.273282	1	0.341862
GO:0044238	primary metabolic process	638	1	0.311194	3.66028	0.273576	1	0.341862
GO:0071495	cellular response to endogenous stimulus	339	1	0.31674	3.29081	0.273635	1	0.341862
GO:0044257	cellular protein catabolic process	331	1	0.324711	3.20185	0.2794	1	0.348091
GO:0001525	angiogenesis	332	1	0.325692	3.19201	0.280119	1	0.348091
GO:0009617	response to bacterium	333	1	0.326673	3.18223	0.280838	1	0.348091
GO:0001817	regulation of cytokine production	339	1	0.332559	3.12475	0.285135	1	0.352489
GO:0042330	taxis	343	1	0.336483	3.08756	0.287986	1	0.355082
GO:1901135	carbohydrate derivative metabolic process	1087	2	1.06635	1.98037	0.289251	1	0.355711
GO:0007243	intracellular protein kinase cascade	359	1	0.339748	3.06342	0.290468	1	0.356277
GO:0010740	positive regulation of intracellular protein kinase cascade	349	1	0.342369	3.03337	0.292242	1	0.357522
GO:0019538	protein metabolic process	1570	2	1.0791	2.02538	0.294458	1	0.3593
GO:0030154	cell differentiation	554	1	0.348507	3.06004	0.298301	1	0.363048
GO:0032787	monocarboxylic acid metabolic process	364	1	0.357084	2.90572	0.302778	1	0.367547
GO:0009653	anatomical structure morphogenesis	539	1	0.357072	2.96789	0.304138	1	0.368249
GO:0035295	tube development	392	1	0.364859	2.8479	0.308416	1	0.372472
GO:0001775	cell activation	391	1	0.366945	2.83137	0.309889	1	0.373293
GO:0044271	cellular nitrogen compound biosynthetic process	376	1	0.368856	2.81096	0.311099	1	0.37367
GO:0032446	protein modification by small protein conjugation	377	1	0.369837	2.80334	0.311789	1	0.37367
GO:0032501	multicellular organismal process	4296	4	2.85496	1.60217	0.314111	1	0.375498
GO:0048522	positive regulation of cellular process	1592	2	1.14806	1.8781	0.320854	1	0.381851
GO:0055080	cation homeostasis	391	1	0.383571	2.70071	0.321369	1	0.381851
GO:0006810	transport	1346	2	1.15148	1.85153	0.321858	1	0.381851
GO:0051240	positive regulation of multicellular organismal process	441	1	0.388204	2.67827	0.324883	1	0.384473
GO:0051130	positive regulation of cellular component organization	418	1	0.390067	2.65961	0.326004	1	0.384832
GO:0006184	GTP catabolic process	407	1	0.399267	2.59209	0.332163	1	0.391122
GO:0046130	purine ribonucleoside catabolic process	413	1	0.405153	2.55353	0.336169	1	0.394852
GO:0061061	muscle structure development	419	1	0.411039	2.51608	0.340152	1	0.39832
GO:0009164	nucleoside catabolic process	420	1	0.41202	2.50994	0.340813	1	0.39832
GO:0051171	regulation of nitrogen compound metabolic process	3017	4	2.95968	1.44582	0.34237	1	0.399149
GO:1901068	guanosine-containing compound metabolic process	429	1	0.420849	2.456	0.34674	1	0.403246
GO:0050767	regulation of neurogenesis	432	1	0.423792	2.43852	0.348704	1	0.404531
GO:0042278	purine nucleoside metabolic process	466	1	0.457146	2.25615	0.370578	1	0.42885
GO:0009119	ribonucleoside metabolic process	472	1	0.463032	2.2267	0.374365	1	0.432171
GO:0034621	cellular macromolecular complex subunit organization	478	1	0.468918	2.198	0.37813	1	0.435451
GO:0006259	DNA metabolic process	509	1	0.47776	2.15968	0.383953	1	0.441078
GO:0019222	regulation of metabolic process	568	1	0.478952	2.18063	0.386264	1	0.442275
GO:0005975	carbohydrate metabolic process	518	1	0.482384	2.13835	0.386873	1	0.442275
GO:0006928	cellular component movement	545	1	0.48897	2.11248	0.391253	1	0.446199
GO:0009968	negative regulation of signal transduction	529	1	0.492144	2.0947	0.392996	1	0.447104
GO:0043086	negative regulation of catalytic activity	505	1	0.495405	2.07727	0.394811	1	0.448087
GO:0009607	response to biotic stimulus	507	1	0.497367	2.06884	0.39603	1	0.448389
GO:0000278	mitotic cell cycle	520	1	0.51012	2.01563	0.403894	1	0.456197
GO:0009987	cellular process	1230	1	0.477176	2.64483	0.405345	1	0.45674
GO:0051093	negative regulation of developmental process	528	1	0.517968	1.98419	0.408685	1	0.459405
GO:0009894	regulation of catabolic process	543	1	0.532683	1.92774	0.417571	1	0.468276
GO:0032940	secretion by cell	571	1	0.560151	1.83031	0.433819	1	0.484256
GO:0044237	cellular metabolic process	872	1	0.549032	1.93981	0.433877	1	0.484256
GO:0006873	cellular ion homeostasis	575	1	0.564075	1.81717	0.436105	1	0.485592
GO:0034645	cellular macromolecule biosynthetic process	590	1	0.56571	1.82026	0.437979	1	0.486529
GO:0018193	peptidyl-amino acid modification	583	1	0.571923	1.79143	0.440651	1	0.488345
GO:2001141	regulation of RNA biosynthetic process	2477	3	2.42994	1.27893	0.445681	1	0.49276
GO:0006955	immune response	606	1	0.594486	1.72121	0.453527	1	0.50026
GO:0051641	cellular localization	1551	2	1.52153	1.35192	0.456645	1	0.502523
GO:0051094	positive regulation of developmental process	671	1	0.62396	1.63907	0.470232	1	0.516268
GO:0009203	ribonucleoside triphosphate catabolic process	653	1	0.640593	1.59313	0.478971	1	0.524515
GO:0009146	purine nucleoside triphosphate catabolic process	656	1	0.643536	1.58558	0.480556	1	0.524515
GO:0009261	ribonucleotide catabolic process	657	1	0.644517	1.58308	0.481083	1	0.524515
GO:0044085	cellular component biogenesis	710	1	0.646838	1.58092	0.483021	1	0.525411
GO:0044255	cellular lipid metabolic process	666	1	0.653346	1.5609	0.485808	1	0.526453
GO:0008283	cell proliferation	768	1	0.652022	1.57001	0.486215	1	0.526453
GO:0071844	cellular component assembly at cellular level	742	1	0.656261	1.55727	0.48806	1	0.527239
GO:0043436	oxoacid metabolic process	680	1	0.66708	1.52757	0.493075	1	0.531438
GO:0009205	purine ribonucleoside triphosphate metabolic process	686	1	0.672966	1.51371	0.49616	1	0.533542
GO:0006195	purine nucleotide catabolic process	691	1	0.677871	1.50233	0.498717	1	0.53507
GO:2000112	regulation of cellular macromolecule biosynthetic process	2684	3	2.633	1.1657	0.501647	1	0.53699
GO:0019725	cellular homeostasis	701	1	0.687681	1.48008	0.503795	1	0.537032
GO:0009141	nucleoside triphosphate metabolic process	702	1	0.688662	1.47789	0.5043	1	0.537032
GO:0071310	cellular response to organic substance	738	1	0.689541	1.47737	0.505106	1	0.537032
GO:0009150	purine ribonucleotide metabolic process	707	1	0.693567	1.46703	0.506818	1	0.537405
GO:0010467	gene expression	810	1	0.690832	1.48255	0.507739	1	0.537405
GO:0045944	positive regulation of transcription from RNA polymerase II promoter	712	1	0.698472	1.45632	0.509324	1	0.537873
GO:1901292	nucleoside phosphate catabolic process	715	1	0.701415	1.44997	0.510822	1	0.538248
GO:0006952	defense response	725	1	0.711225	1.42917	0.515783	1	0.542263
GO:0065008	regulation of biological quality	1809	2	1.70616	1.19397	0.519658	1	0.54512
GO:0034613	cellular protein localization	737	1	0.722997	1.40497	0.521673	1	0.546018
GO:0046700	heterocycle catabolic process	743	1	0.728883	1.39316	0.524593	1	0.547857
GO:0051049	regulation of transport	775	1	0.730634	1.39086	0.525843	1	0.547947
GO:0044270	cellular nitrogen compound catabolic process	751	1	0.736731	1.3777	0.52846	1	0.549458
GO:0044281	small molecule metabolic process	851	1	0.74384	1.36776	0.533271	1	0.553239
GO:0051336	regulation of hydrolase activity	766	1	0.751446	1.3496	0.53563	1	0.553991
GO:0009790	embryo development	856	1	0.753326	1.34832	0.537382	1	0.553991
GO:0022402	cell cycle process	770	1	0.75537	1.34229	0.537524	1	0.553991
GO:0007186	G-protein coupled receptor signaling pathway	1829	2	1.79425	1.1283	0.54732	1	0.562856
GO:0044248	cellular catabolic process	806	1	0.779832	1.29931	0.549592	1	0.563961
GO:0048878	chemical homeostasis	805	1	0.789705	1.28144	0.553791	1	0.567034
GO:0015031	protein transport	855	1	0.801145	1.26312	0.559521	1	0.571658
GO:0032502	developmental process	1447	1	0.854544	1.18926	0.590791	1	0.6023
GO:0016070	RNA metabolic process	3079	3	3.0205	0.991934	0.601245	1	0.611634
GO:0071842	cellular component organization at cellular level	1274	1	0.922931	1.09053	0.616211	1	0.625508
GO:0080090	regulation of primary metabolic process	2582	2	2.13718	0.92588	0.651949	1	0.660361
GO:0019637	organophosphate metabolic process	1166	1	1.14385	0.867144	0.69281	1	0.700244
GO:0050794	regulation of cellular process	1833	1	1.11539	0.881706	0.699277	1	0.705267
GO:0009058	biosynthetic process	2908	2	2.40675	0.80486	0.719551	1	0.724163
GO:0042221	response to chemical stimulus	2621	2	2.50414	0.773339	0.736494	1	0.739635
GO:0006139	nucleobase-containing compound metabolic process	1893	1	1.57422	0.606969	0.811877	1	0.813605
GO:0010468	regulation of gene expression	1990	1	1.62264	0.588666	0.820573	1	0.820573

## Sheet: wtMPP.clust.5
GOBPID	Term	Size	Count	ExpCount	OddsRatio	Pvalue	FDR.BY	FDR.BH
GO:0003131	mesodermal-endodermal cell signaling	1	1	0.000464684	Inf	0.000464684	0.125847	0.0204461
GO:0031052	chromosome breakage	1	1	0.000464684	Inf	0.000464684	0.125847	0.0204461
GO:0035978	histone H2A-S139 phosphorylation	1	1	0.000464684	Inf	0.000464684	0.125847	0.0204461
GO:2000685	positive regulation of cellular response to X-ray	1	1	0.000464684	Inf	0.000464684	0.125847	0.0204461
GO:2000777	positive regulation of proteasomal ubiquitin-dependent protein catabolic process involved in cellular response to hypoxia	1	1	0.000464684	Inf	0.000464684	0.125847	0.0204461
GO:2001033	negative regulation of double-strand break repair via nonhomologous end joining	1	1	0.000464684	Inf	0.000464684	0.125847	0.0204461
GO:0045869	negative regulation of retroviral genome replication	2	1	0.000929368	2419.75	0.000929176	0.167761	0.0272558
GO:0090166	Golgi disassembly	2	1	0.000929368	2419.75	0.000929176	0.167761	0.0272558
GO:0090402	oncogene-induced senescence	2	1	0.000929368	2419.75	0.000929176	0.167761	0.0272558
GO:0035986	senescence-associated heterochromatin focus assembly	3	1	0.00139405	1209.81	0.00139348	0.188692	0.0306565
GO:0060613	fat pad development	3	1	0.00139405	1209.81	0.00139348	0.188692	0.0306565
GO:2001038	regulation of cellular response to drug	3	1	0.00139405	1209.81	0.00139348	0.188692	0.0306565
GO:0035988	chondrocyte proliferation	4	1	0.00185874	806.5	0.00185758	0.20123	0.0326935
GO:0060155	platelet dense granule organization	4	1	0.00185874	806.5	0.00185758	0.20123	0.0326935
GO:2000774	positive regulation of cellular senescence	4	1	0.00185874	806.5	0.00185758	0.20123	0.0326935
GO:0042769	DNA damage response	5	1	0.00232342	604.844	0.0023215	detection of DNA damage	0.221899
GO:0045738	negative regulation of DNA repair	5	1	0.00232342	604.844	0.0023215	0.221899	0.0360515
GO:2000679	positive regulation of transcription regulatory region DNA binding	6	1	0.0027881	483.85	0.00278523	0.229523	0.0372901
GO:0001574	ganglioside biosynthetic process	7	1	0.00325279	403.188	0.00324876	0.229523	0.0372901
GO:0007095	mitotic cell cycle G2/M transition DNA damage checkpoint	7	1	0.00325279	403.188	0.00324876	0.229523	0.0372901
GO:0016338	calcium-independent cell-cell adhesion	7	1	0.00325279	403.188	0.00324876	0.229523	0.0372901
GO:0048308	organelle inheritance	7	1	0.00325279	403.188	0.00324876	0.229523	0.0372901
GO:0070828	heterochromatin organization	7	1	0.00325279	403.188	0.00324876	0.229523	0.0372901
GO:2000036	regulation of stem cell maintenance	8	1	0.00371747	345.571	0.0037121	0.241277	0.0391998
GO:2000648	positive regulation of stem cell proliferation	8	1	0.00371747	345.571	0.0037121	0.241277	0.0391998
GO:0009247	glycolipid biosynthetic process	11	1	0.00511152	241.863	0.00510098	0.301347	0.0489593
GO:0009314	response to radiation	248	2	0.115242	22.1986	0.00554026	0.301347	0.0489593
GO:0043922	negative regulation by host of viral transcription	12	1	0.00557621	219.864	0.00556355	0.301347	0.0489593
GO:0046426	negative regulation of JAK-STAT cascade	12	1	0.00557621	219.864	0.00556355	0.301347	0.0489593
GO:0060123	regulation of growth hormone secretion	12	1	0.00557621	219.864	0.00556355	0.301347	0.0489593
GO:0048712	negative regulation of astrocyte differentiation	13	1	0.00604089	201.531	0.00602594	0.315863	0.0513177
GO:2000779	regulation of double-strand break repair	14	1	0.00650558	186.019	0.00648813	0.329462	0.0535271
GO:0000726	non-recombinational repair	15	1	0.00697026	172.723	0.00695014	0.342228	0.0556011
GO:0090342	regulation of cell aging	16	1	0.00743494	161.2	0.00741195	0.354233	0.0575516
GO:0030325	adrenal gland development	17	1	0.00789963	151.117	0.00787357	0.35539	0.0577395
GO:0035987	endodermal cell differentiation	17	1	0.00789963	151.117	0.00787357	0.35539	0.0577395
GO:0048525	negative regulation of viral reproduction	18	1	0.00836431	142.221	0.008335	0.36605	0.0594714
GO:0052472	modulation by host of symbiont transcription	19	1	0.008829	134.312	0.00879624	0.37614	0.0611107
GO:0016572	histone phosphorylation	21	1	0.00975836	120.869	0.00971815	0.389347	0.0632565
GO:0006493	protein O-linked glycosylation	22	1	0.010223	115.107	0.0101788	0.389347	0.0632565
GO:0033144	negative regulation of intracellular steroid hormone receptor signaling pathway	22	1	0.010223	115.107	0.0101788	0.389347	0.0632565
GO:0048333	mesodermal cell differentiation	22	1	0.010223	115.107	0.0101788	0.389347	0.0632565
GO:0048873	homeostasis of number of cells within a tissue	23	1	0.0106877	109.869	0.0106393	0.389347	0.0632565
GO:0010165	response to X-ray	24	1	0.0111524	105.087	0.0110996	0.389347	0.0632565
GO:0006687	glycosphingolipid metabolic process	26	1	0.0120818	96.67	0.0120196	0.389347	0.0632565
GO:0010389	regulation of G2/M transition of mitotic cell cycle	26	1	0.0120818	96.67	0.0120196	0.389347	0.0632565
GO:0032814	regulation of natural killer cell activation	26	1	0.0120818	96.67	0.0120196	0.389347	0.0632565
GO:0046782	regulation of viral transcription	26	1	0.0120818	96.67	0.0120196	0.389347	0.0632565
GO:0006284	base-excision repair	27	1	0.0125465	92.9471	0.0124793	0.389347	0.0632565
GO:0019080	viral genome expression	27	1	0.0125465	92.9471	0.0124793	0.389347	0.0632565
GO:0071158	positive regulation of cell cycle arrest	27	1	0.0125465	92.9471	0.0124793	0.389347	0.0632565
GO:0009311	oligosaccharide metabolic process	28	1	0.0130112	89.5	0.0129388	0.389347	0.0632565
GO:0021846	cell proliferation in forebrain	28	1	0.0130112	89.5	0.0129388	0.389347	0.0632565
GO:0030261	chromosome condensation	28	1	0.0130112	89.5	0.0129388	0.389347	0.0632565
GO:0045069	regulation of viral genome replication	30	1	0.0139405	83.319	0.0138573	0.400141	0.0650101
GO:0071479	cellular response to ionizing radiation	30	1	0.0139405	83.319	0.0138573	0.400141	0.0650101
GO:0040018	positive regulation of multicellular organism growth	31	1	0.0144052	80.5375	0.0143163	0.400141	0.0650101
GO:0014014	negative regulation of gliogenesis	32	1	0.0148699	77.9355	0.014775	0.400141	0.0650101
GO:0036294	cellular response to decreased oxygen levels	32	1	0.0148699	77.9355	0.014775	0.400141	0.0650101
GO:0043392	negative regulation of DNA binding	32	1	0.0148699	77.9355	0.014775	0.400141	0.0650101
GO:0048524	positive regulation of viral reproduction	33	1	0.0153346	75.4961	0.0152336	0.405797	0.065929
GO:0000084	S phase of mitotic cell cycle	36	1	0.0167286	69.0143	0.0166082	0.428369	0.0695962
GO:0031576	G2/M transition checkpoint	36	1	0.0167286	69.0143	0.0166082	0.428369	0.0695962
GO:0021983	pituitary gland development	38	1	0.017658	65.277	0.0175236	0.444918	0.072285
GO:0051702	interaction with symbiont	39	1	0.0181227	63.5559	0.0179811	0.449509	0.0730308
GO:0030148	sphingolipid biosynthetic process	40	1	0.0185874	61.9231	0.0184383	0.453956	0.0737533
GO:0031532	actin cytoskeleton reorganization	42	1	0.0195167	58.8963	0.0193523	0.469346	0.0762537
GO:0051817	modification of morphology or physiology of other organism involved in symbiotic interaction	44	1	0.0204461	56.1512	0.0202654	0.477247	0.0775373
GO:2001022	positive regulation of response to DNA damage stimulus	44	1	0.0204461	56.1512	0.0202654	0.477247	0.0775373
GO:0035019	somatic stem cell maintenance	45	1	0.0209108	54.8722	0.0207217	0.481021	0.0781505
GO:0032434	regulation of proteasomal ubiquitin-dependent protein catabolic process	51	1	0.0236989	48.2725	0.0234556	0.511225	0.0830578
GO:2000242	negative regulation of reproductive process	51	1	0.0236989	48.2725	0.0234556	0.511225	0.0830578
GO:0051329	interphase of mitotic cell cycle	57	1	0.0236969	48.926	0.0234569	0.511225	0.0830578
GO:0000122	negative regulation of transcription from RNA polymerase II promoter	532	2	0.247212	10.1504	0.0238546	0.511225	0.0830578
GO:0006970	response to osmotic stress	52	1	0.0241636	47.3235	0.0239106	0.511225	0.0830578
GO:0045685	regulation of glial cell differentiation	52	1	0.0241636	47.3235	0.0239106	0.511225	0.0830578
GO:0006672	ceramide metabolic process	53	1	0.0246283	46.4111	0.0243654	0.514184	0.0835384
GO:0009894	regulation of catabolic process	543	2	0.252323	9.93821	0.0247862	0.516359	0.0838918
GO:0071842	cellular component organization at cellular level	2697	4	1.25325	4.95091	0.0263928	0.542868	0.0881987
GO:0045862	positive regulation of proteolysis	61	1	0.0283457	40.2062	0.0279969	0.556982	0.0904917
GO:0006338	chromatin remodeling	62	1	0.0288104	39.5451	0.02845	0.556982	0.0904917
GO:0031497	chromatin assembly	62	1	0.0288104	39.5451	0.02845	0.556982	0.0904917
GO:0048332	mesoderm morphogenesis	62	1	0.0288104	39.5451	0.02845	0.556982	0.0904917
GO:0007492	endoderm development	63	1	0.0292751	38.9052	0.028903	0.559112	0.0908379
GO:0001837	epithelial to mesenchymal transition	66	1	0.0306691	37.1038	0.0302606	0.55917	0.0908473
GO:0002062	chondrocyte differentiation	66	1	0.0306691	37.1038	0.0302606	0.55917	0.0908473
GO:0008584	male gonad development	66	1	0.0306691	37.1038	0.0302606	0.55917	0.0908473
GO:0007093	mitotic cell cycle checkpoint	67	1	0.0311338	36.5398	0.0307127	0.55917	0.0908473
GO:0045216	cell-cell junction organization	67	1	0.0311338	36.5398	0.0307127	0.55917	0.0908473
GO:0043066	negative regulation of apoptotic process	612	2	0.284387	8.78173	0.0309707	0.55917	0.0908473
GO:0000077	DNA damage checkpoint	71	1	0.0329926	34.4446	0.0325195	0.580682	0.0943423
GO:0060548	negative regulation of cell death	645	2	0.299721	8.31637	0.0341298	0.602812	0.0979377
GO:0045732	positive regulation of protein catabolic process	76	1	0.035316	32.14	0.0347738	0.607582	0.0987127
GO:0016050	vesicle organization	77	1	0.0357807	31.7155	0.0352241	0.608903	0.0989272
GO:0001704	formation of primary germ layer	79	1	0.03671	30.899	0.0361241	0.617888	0.100387
GO:0051099	positive regulation of binding	82	1	0.0381041	29.75	0.0374727	0.634279	0.10305
GO:0006643	membrane lipid metabolic process	86	1	0.0399628	28.3441	0.0392683	0.657819	0.106875
GO:0046661	male sex differentiation	89	1	0.0413569	27.3736	0.040613	0.673404	0.109407
GO:0000302	response to reactive oxygen species	91	1	0.0422862	26.7625	0.0415086	0.681301	0.11069
GO:0000082	G1/S transition of mitotic cell cycle	93	1	0.0432156	26.178	0.0424034	0.689028	0.111945
GO:0031331	positive regulation of cellular catabolic process	96	1	0.0446097	25.3474	0.0437442	0.703777	0.114341
GO:0010721	negative regulation of cell development	102	1	0.0473978	23.8342	0.0464209	0.732174	0.118955
GO:0007568	aging	103	1	0.0478625	23.5993	0.0468663	0.732174	0.118955
GO:0071214	cellular response to abiotic stimulus	103	1	0.0478625	23.5993	0.0468663	0.732174	0.118955
GO:0048864	stem cell development	104	1	0.0483271	23.3689	0.0473116	0.732174	0.118955
GO:0045444	fat cell differentiation	118	1	0.0548327	20.5577	0.053526	0.813334	0.132141
GO:0002791	regulation of peptide secretion	119	1	0.0552974	20.3824	0.0539686	0.813334	0.132141
GO:0051253	negative regulation of RNA metabolic process	830	2	0.385688	6.39441	0.0540576	0.813334	0.132141
GO:0048762	mesenchymal cell differentiation	123	1	0.0571561	19.71	0.0557367	0.830905	0.134995
GO:0043413	macromolecule glycosylation	126	1	0.0585502	19.234	0.057061	0.840655	0.13658
GO:0018105	peptidyl-serine phosphorylation	127	1	0.0590149	19.0804	0.057502	0.840655	0.13658
GO:0001666	response to hypoxia	128	1	0.0594796	18.9291	0.0579429	0.840655	0.13658
GO:2000113	negative regulation of cellular macromolecule biosynthetic process	883	2	0.410316	5.99254	0.0604051	0.863555	0.1403
GO:0030522	intracellular receptor mediated signaling pathway	134	1	0.0622677	18.0695	0.0605841	0.863555	0.1403
GO:0022403	cell cycle phase	152	1	0.0642434	17.7569	0.0624777	0.865251	0.140576
GO:0007126	meiosis	139	1	0.0645911	17.4103	0.0627802	0.865251	0.140576
GO:0022411	cellular component disassembly	139	1	0.0645911	17.4103	0.0627802	0.865251	0.140576
GO:0071103	DNA conformation change	140	1	0.0650558	17.2842	0.0632188	0.865251	0.140576
GO:0051172	negative regulation of nitrogen compound metabolic process	907	2	0.421468	5.82605	0.0633655	0.865251	0.140576
GO:0051321	meiotic cell cycle	144	1	0.0669145	16.7972	0.0649716	0.879789	0.142938
GO:0016051	carbohydrate biosynthetic process	147	1	0.0683086	16.4495	0.0662843	0.890147	0.14462
GO:0010629	negative regulation of gene expression	937	2	0.435409	5.62995	0.0671388	0.892993	0.145083
GO:0048871	multicellular organismal homeostasis	150	1	0.0697026	16.1158	0.0675954	0.892993	0.145083
GO:0051091	positive regulation of sequence-specific DNA binding transcription factor activity	153	1	0.0710967	15.7952	0.0689048	0.894242	0.145286
GO:0010498	proteasomal protein catabolic process	154	1	0.0715613	15.6912	0.0693409	0.894242	0.145286
GO:0046883	regulation of hormone secretion	154	1	0.0715613	15.6912	0.0693409	0.894242	0.145286
GO:0030072	peptide hormone secretion	156	1	0.0724907	15.4871	0.0702126	0.897924	0.145884
GO:0009890	negative regulation of biosynthetic process	965	2	0.44842	5.45794	0.0707316	0.897924	0.145884
GO:0060249	anatomical structure homeostasis	160	1	0.0743494	15.0943	0.0719538	0.906358	0.147254
GO:0070482	response to oxygen levels	169	1	0.0785316	14.279	0.0758608	0.948222	0.154056
GO:0042493	response to drug	173	1	0.0803903	13.944	0.0775926	0.955174	0.155185
GO:0061448	connective tissue development	173	1	0.0803903	13.944	0.0775926	0.955174	0.155185
GO:0009101	glycoprotein biosynthetic process	176	1	0.0817844	13.7029	0.0788895	0.959954	0.155962
GO:0045137	development of primary sexual characteristics	177	1	0.0822491	13.6243	0.0793215	0.959954	0.155962
GO:0015833	peptide transport	178	1	0.0827138	13.5466	0.0797532	0.959954	0.155962
GO:0051052	regulation of DNA metabolic process	191	1	0.0887546	12.6112	0.0853499	1	0.165679
GO:0007264	small GTPase mediated signal transduction	216	1	0.0900375	12.604	0.0865847	1	0.166849
GO:0043067	regulation of programmed cell death	1114	2	0.517658	4.68834	0.0909265	1	0.173946
GO:0009914	hormone transport	207	1	0.0961896	11.622	0.0921966	1	0.175107
GO:0070887	cellular response to chemical stimulus	1132	2	0.526022	4.6091	0.0934807	1	0.176278
GO:0048608	reproductive structure development	222	1	0.10316	10.8247	0.0985739	1	0.184564
GO:0043547	positive regulation of GTPase activity	240	1	0.111524	10	0.106174	1	0.197329
GO:0031324	negative regulation of cellular metabolic process	1224	2	0.568773	4.24059	0.106886	1	0.197329
GO:0080135	regulation of cellular response to stress	254	1	0.11803	9.43972	0.112046	1	0.205417
GO:0016043	cellular component organization	389	1	0.118851	10.2912	0.113347	1	0.206369
GO:0033124	regulation of GTP catabolic process	278	1	0.129182	8.61101	0.122032	1	0.220537
GO:0045786	negative regulation of cell cycle	282	1	0.131041	8.48665	0.123687	1	0.220537
GO:0006511	ubiquitin-dependent protein catabolic process	283	1	0.131506	8.45612	0.1241	1	0.220537
GO:0016569	covalent chromatin modification	287	1	0.133364	8.3361	0.125751	1	0.220537
GO:0051056	regulation of small GTPase mediated signal transduction	288	1	0.133829	8.30662	0.126164	1	0.220537
GO:1901135	carbohydrate derivative metabolic process	315	1	0.135513	8.31392	0.127768	1	0.220537
GO:0002694	regulation of leukocyte activation	292	1	0.135688	8.19072	0.127811	1	0.220537
GO:0043632	modification-dependent macromolecule catabolic process	292	1	0.135688	8.19072	0.127811	1	0.220537
GO:0007067	mitosis	295	1	0.137082	8.10587	0.129045	1	0.22122
GO:0007283	spermatogenesis	299	1	0.138941	7.99539	0.130688	1	0.222591
GO:0030811	regulation of nucleotide catabolic process	302	1	0.140335	7.91445	0.131918	1	0.223247
GO:0023061	signal release	309	1	0.143587	7.73174	0.134783	1	0.226503
GO:0010564	regulation of cell cycle process	311	1	0.144517	7.68105	0.1356	1	0.226503
GO:0048285	organelle fission	313	1	0.145446	7.63101	0.136417	1	0.226503
GO:0016265	death	1422	2	0.660781	3.60946	0.137507	1	0.226887
GO:0006974	response to DNA damage stimulus	356	1	0.147879	7.60402	0.138681	1	0.227402
GO:0001501	skeletal system development	330	1	0.153346	7.23024	0.143327	1	0.232793
GO:0044257	cellular protein catabolic process	331	1	0.15381	7.20795	0.143732	1	0.232793
GO:0007276	gamete generation	391	1	0.181691	6.07981	0.167722	1	0.268621
GO:0030029	actin filament-based process	392	1	0.182156	6.06394	0.168117	1	0.268621
GO:0007420	brain development	394	1	0.183086	6.03244	0.168906	1	0.268621
GO:1900542	regulation of purine nucleotide metabolic process	397	1	0.18448	5.9858	0.170088	1	0.268881
GO:1901069	guanosine-containing compound catabolic process	410	1	0.19052	5.79156	0.175193	1	0.274417
GO:0006152	purine nucleoside catabolic process	413	1	0.191914	5.74848	0.176367	1	0.274417
GO:0046039	GTP metabolic process	417	1	0.193773	5.69201	0.177931	1	0.274417
GO:0042454	ribonucleoside catabolic process	418	1	0.194238	5.67806	0.178321	1	0.274417
GO:0010604	positive regulation of macromolecule metabolic process	441	1	0.19453	5.74286	0.178787	1	0.274417
GO:0051301	cell division	423	1	0.196561	5.6093	0.180271	1	0.275095
GO:0046649	lymphocyte activation	429	1	0.199349	5.52891	0.182605	1	0.276343
GO:0050767	regulation of neurogenesis	432	1	0.200743	5.48956	0.18377	1	0.276343
GO:0006796	phosphate-containing compound metabolic process	1703	2	0.791357	2.96599	0.184229	1	0.276343
GO:0008610	lipid biosynthetic process	439	1	0.203996	5.39983	0.186482	1	0.277153
GO:0000279	M phase	440	1	0.204461	5.38724	0.186868	1	0.277153
GO:0046128	purine ribonucleoside metabolic process	462	1	0.214684	5.12419	0.195337	1	0.288094
GO:0040008	regulation of growth	486	1	0.225836	4.86443	0.204485	1	0.298808
GO:0009116	nucleoside metabolic process	487	1	0.226301	4.85417	0.204865	1	0.298808
GO:0048598	embryonic morphogenesis	499	1	0.231877	4.73419	0.209402	1	0.302229
GO:0019538	protein metabolic process	3479	3	1.61664	2.28467	0.2095	1	0.302229
GO:0032504	multicellular organism reproduction	511	1	0.237454	4.61985	0.213917	1	0.306924
GO:0043065	positive regulation of apoptotic process	527	1	0.244888	4.47552	0.219901	1	0.312646
GO:0051093	negative regulation of developmental process	528	1	0.245353	4.46679	0.220273	1	0.312646
GO:0043412	macromolecule modification	2156	2	0.896373	2.64314	0.223368	1	0.315061
GO:0010627	regulation of intracellular protein kinase cascade	539	1	0.250465	4.37291	0.224362	1	0.315061
GO:0010942	positive regulation of cell death	548	1	0.254647	4.2989	0.227693	1	0.318047
GO:0032940	secretion by cell	571	1	0.265335	4.12039	0.236148	1	0.328121
GO:0001775	cell activation	579	1	0.269052	4.06163	0.239069	1	0.32901
GO:0009057	macromolecule catabolic process	582	1	0.270446	4.04002	0.240162	1	0.32901
GO:0018193	peptidyl-amino acid modification	583	1	0.270911	4.03286	0.240526	1	0.32901
GO:0023057	negative regulation of signaling	590	1	0.274164	3.98345	0.24307	1	0.330776
GO:0010648	negative regulation of cell communication	594	1	0.276022	3.95573	0.24452	1	0.331043
GO:0065008	regulation of biological quality	2092	2	0.972119	2.36077	0.252958	1	0.340719
GO:0009207	purine ribonucleoside triphosphate catabolic process	652	1	0.302974	3.59217	0.265273	1	0.353793
GO:0007049	cell cycle	717	1	0.302516	3.63867	0.265409	1	0.353793
GO:0009154	purine ribonucleotide catabolic process	656	1	0.304833	3.56947	0.266685	1	0.353793
GO:0009143	nucleoside triphosphate catabolic process	661	1	0.307156	3.54148	0.268447	1	0.35435
GO:0044092	negative regulation of molecular function	666	1	0.30948	3.51391	0.270205	1	0.354896
GO:0006464	cellular protein modification process	806	1	0.313933	3.5528	0.274754	1	0.356926
GO:0051094	positive regulation of developmental process	682	1	0.316914	3.42841	0.275806	1	0.356926
GO:0051704	multi-organism process	682	1	0.316914	3.42841	0.275806	1	0.356926
GO:0009199	ribonucleoside triphosphate metabolic process	689	1	0.320167	3.39226	0.278245	1	0.358325
GO:0009144	purine nucleoside triphosphate metabolic process	693	1	0.322026	3.37193	0.279635	1	0.358367
GO:0007010	cytoskeleton organization	699	1	0.324814	3.34187	0.281716	1	0.35929
GO:0048585	negative regulation of response to stimulus	705	1	0.327602	3.31232	0.283791	1	0.359346
GO:1901136	carbohydrate derivative catabolic process	707	1	0.328532	3.30258	0.284482	1	0.359346
GO:0045944	positive regulation of transcription from RNA polymerase II promoter	712	1	0.330855	3.27848	0.286206	1	0.359802
GO:0009259	ribonucleotide metabolic process	717	1	0.333178	3.25471	0.287926	1	0.360249
GO:0034655	nucleobase-containing compound catabolic process	724	1	0.336431	3.22199	0.290328	1	0.360268
GO:0000902	cell morphogenesis	725	1	0.336896	3.21737	0.290671	1	0.360268
GO:0046434	organophosphate catabolic process	732	1	0.340149	3.18536	0.293065	1	0.361538
GO:0046700	heterocycle catabolic process	743	1	0.34526	3.13629	0.296812	1	0.364458
GO:0051336	regulation of hydrolase activity	766	1	0.355948	3.03824	0.304591	1	0.372277
GO:0007155	cell adhesion	778	1	0.361524	2.98938	0.308619	1	0.375462
GO:0043085	positive regulation of catalytic activity	794	1	0.368959	2.92654	0.313957	1	0.380205
GO:0006355	regulation of transcription	2460	2	1.14312	1.96455	0.3199	DNA-dependent	1
GO:0019219	regulation of nucleobase-containing compound metabolic process	2793	2	1.16515	1.95605	0.329007	1	0.394808
GO:0035556	intracellular signal transduction	1071	1	0.395078	2.78801	0.334177	1	0.399198
GO:0032774	RNA biosynthetic process	2550	2	1.18494	1.88506	0.336314	1	0.399941
GO:0050794	regulation of cellular process	4738	3	2.06616	1.79145	0.341972	1	0.404846
GO:0065007	biological regulation	5571	3	2.08626	1.87644	0.348281	1	0.408797
GO:0072521	purine-containing compound metabolic process	900	1	0.418216	2.56674	0.348407	1	0.408797
GO:0006468	protein phosphorylation	1013	1	0.421469	2.5703	0.351477	1	0.410575
GO:0045595	regulation of cell differentiation	987	1	0.458643	2.32923	0.375524	1	0.436733
GO:0023051	regulation of signaling	1074	1	0.460845	2.3383	0.377955	1	0.437633
GO:0006753	nucleoside phosphate metabolic process	1002	1	0.465613	2.29246	0.380096	1	0.43819
GO:0015031	protein transport	1013	1	0.470725	2.26618	0.383431	1	0.438206
GO:0051254	positive regulation of RNA metabolic process	1013	1	0.470725	2.26618	0.383431	1	0.438206
GO:0051049	regulation of transport	1050	1	0.487918	2.18184	0.394529	1	0.447694
GO:0042127	regulation of cell proliferation	1052	1	0.488848	2.17745	0.395124	1	0.447694
GO:0032268	regulation of cellular protein metabolic process	1068	1	0.496283	2.14292	0.399864	1	0.451129
GO:0010628	positive regulation of gene expression	1085	1	0.504182	2.10736	0.404864	1	0.454826
GO:0065009	regulation of molecular function	1189	1	0.508609	2.1051	0.408798	1	0.4573
GO:2000026	regulation of multicellular organismal development	1117	1	0.519052	2.04335	0.414175	1	0.46136
GO:0010557	positive regulation of macromolecule biosynthetic process	1128	1	0.524164	2.02218	0.417346	1	0.462939
GO:0051173	positive regulation of nitrogen compound metabolic process	1163	1	0.540428	1.95751	0.427334	1	0.472034
GO:0048583	regulation of response to stimulus	1278	1	0.547822	1.94407	0.433111	1	0.476422
GO:0031328	positive regulation of cellular biosynthetic process	1220	1	0.566914	1.86013	0.443274	1	0.485578
GO:0002376	immune system process	1264	1	0.587361	1.79097	0.455307	1	0.496699
GO:0051234	establishment of localization	3235	2	1.50325	1.42512	0.45858	1	0.498211
GO:0022607	cellular component assembly	1287	1	0.598048	1.75671	0.461505	1	0.499333
GO:0008104	protein localization	1337	1	0.621283	1.68628	0.474763	1	0.511581
GO:0007399	nervous system development	1371	1	0.637082	1.64133	0.483612	1	0.518998
GO:0034641	cellular nitrogen compound metabolic process	3707	2	1.6058	1.32749	0.498844	1	0.532742
GO:0051716	cellular response to stimulus	4156	2	1.60057	1.34954	0.500455	1	0.532742
GO:0090304	nucleic acid metabolic process	3560	2	1.65428	1.26885	0.513501	1	0.544435
GO:0010556	regulation of macromolecule biosynthetic process	1622	1	0.711404	1.46391	0.525358	1	0.554778
GO:0051641	cellular localization	1551	1	0.720725	1.43621	0.528287	1	0.555648
GO:0031326	regulation of cellular biosynthetic process	1650	1	0.727353	1.42866	0.533606	1	0.559016
GO:0006950	response to stress	1812	1	0.755315	1.37043	0.547759	1	0.571574
GO:0048519	negative regulation of biological process	1785	1	0.783109	1.3167	0.561461	1	0.583565
GO:0007154	cell communication	4369	2	1.86162	1.09915	0.5884	1	0.608713
GO:0010467	gene expression	2121	1	0.837583	1.22634	0.590267	1	0.608713
GO:0044281	small molecule metabolic process	1914	1	0.889405	1.13996	0.608075	1	0.624637
GO:0034645	cellular macromolecule biosynthetic process	2389	1	0.904631	1.12305	0.620475	1	0.634904
GO:0048522	positive regulation of cellular process	2358	1	1.00378	0.995697	0.657945	1	0.670647
GO:0044237	cellular metabolic process	2733	1	1.1257	0.865959	0.712614	1	0.723577
GO:0048869	cellular developmental process	2599	1	1.20771	0.806438	0.726677	1	0.73503
GO:0023052	signaling	3117	1	1.2374	0.776102	0.743827	1	0.749505
GO:0019222	regulation of metabolic process	3976	1	1.47846	0.622348	0.810065	1	0.813145
GO:0044238	primary metabolic process	4226	1	1.59582	0.551858	0.843637	1	0.843637

## Sheet: wtMPP.clust.6
GOBPID	Term	Size	Count	ExpCount	OddsRatio	Pvalue	FDR.BY	FDR.BH
GO:0055065	metal ion homeostasis	313	4	0.339374	14.4969	0.000322261	0.328766	0.0502148
GO:0030003	cellular cation homeostasis	333	4	0.361059	13.6013	0.000407553	0.328766	0.0502148
GO:0032101	regulation of response to external stimulus	343	4	0.371902	13.1931	0.000455774	0.328766	0.0502148
GO:0006196	AMP catabolic process	1	1	0.00108426	Inf	0.00108426	0.328766	0.0502148
GO:0008049	male courtship behavior	1	1	0.00108426	Inf	0.00108426	0.328766	0.0502148
GO:0046086	adenosine biosynthetic process	1	1	0.00108426	Inf	0.00108426	0.328766	0.0502148
GO:1900134	negative regulation of renin secretion into blood stream	1	1	0.00108426	Inf	0.00108426	0.328766	0.0502148
GO:1900046	regulation of hemostasis	50	2	0.0542131	42.3224	0.00132927	0.328766	0.0502148
GO:0050818	regulation of coagulation	56	2	0.0607187	37.6082	0.00166455	0.328766	0.0502148
GO:0002248	connective tissue replacement involved in inflammatory response wound healing	2	1	0.00216853	967.3	0.00216741	0.328766	0.0502148
GO:0032304	negative regulation of icosanoid secretion	2	1	0.00216853	967.3	0.00216741	0.328766	0.0502148
GO:0038112	interleukin-8-mediated signaling pathway	2	1	0.00216853	967.3	0.00216741	0.328766	0.0502148
GO:0006874	cellular calcium ion homeostasis	251	3	0.27215	12.8353	0.00240672	0.328766	0.0502148
GO:0050728	negative regulation of inflammatory response	68	2	0.0737299	30.7512	0.00244303	0.328766	0.0502148
GO:0061041	regulation of wound healing	68	2	0.0737299	30.7512	0.00244303	0.328766	0.0502148
GO:0072507	divalent inorganic cation homeostasis	277	3	0.300341	11.6016	0.00318034	0.328766	0.0502148
GO:0006689	ganglioside catabolic process	3	1	0.00325279	483.625	0.00324943	0.328766	0.0502148
GO:0007529	establishment of synaptic specificity at neuromuscular junction	3	1	0.00325279	483.625	0.00324943	0.328766	0.0502148
GO:0009158	ribonucleoside monophosphate catabolic process	3	1	0.00325279	483.625	0.00324943	0.328766	0.0502148
GO:0009313	oligosaccharide catabolic process	3	1	0.00325279	483.625	0.00324943	0.328766	0.0502148
GO:0035524	proline transmembrane transport	3	1	0.00325279	483.625	0.00324943	0.328766	0.0502148
GO:0036101	leukotriene B4 catabolic process	3	1	0.00325279	483.625	0.00324943	0.328766	0.0502148
GO:0042360	vitamin E metabolic process	3	1	0.00325279	483.625	0.00324943	0.328766	0.0502148
GO:0042371	vitamin K biosynthetic process	3	1	0.00325279	483.625	0.00324943	0.328766	0.0502148
GO:0043451	alkene catabolic process	3	1	0.00325279	483.625	0.00324943	0.328766	0.0502148
GO:0055082	cellular chemical homeostasis	624	4	0.67658	7.10702	0.00412593	0.328766	0.0502148
GO:0001999	renal response to blood flow involved in circulatory renin-angiotensin regulation of systemic arterial blood pressure	4	1	0.00433705	322.4	0.00433034	0.328766	0.0502148
GO:0003105	negative regulation of glomerular filtration	4	1	0.00433705	322.4	0.00433034	0.328766	0.0502148
GO:0009128	purine nucleoside monophosphate catabolic process	4	1	0.00433705	322.4	0.00433034	0.328766	0.0502148
GO:0019373	epoxygenase P450 pathway	4	1	0.00433705	322.4	0.00433034	0.328766	0.0502148
GO:0032854	positive regulation of Rap GTPase activity	4	1	0.00433705	322.4	0.00433034	0.328766	0.0502148
GO:2000484	positive regulation of interleukin-8 secretion	4	1	0.00433705	322.4	0.00433034	0.328766	0.0502148
GO:2000778	positive regulation of interleukin-6 secretion	4	1	0.00433705	322.4	0.00433034	0.328766	0.0502148
GO:0050801	ion homeostasis	634	4	0.687423	6.99048	0.0043665	0.328766	0.0502148
GO:0006898	receptor-mediated endocytosis	101	2	0.104593	21.5421	0.00483865	0.353906	0.0540546
GO:0015808	L-alanine transport	6	1	0.00650558	193.42	0.0064888	0.437133	0.0667664
GO:0043615	astrocyte cell migration	6	1	0.00650558	193.42	0.0064888	0.437133	0.0667664
GO:0045542	positive regulation of cholesterol biosynthetic process	6	1	0.00650558	193.42	0.0064888	0.437133	0.0667664
GO:0007341	penetration of zona pellucida	7	1	0.00758984	161.175	0.00756636	0.46118	0.0704392
GO:0015816	glycine transport	7	1	0.00758984	161.175	0.00756636	0.46118	0.0704392
GO:0032487	regulation of Rap protein signal transduction	7	1	0.00758984	161.175	0.00756636	0.46118	0.0704392
GO:0070672	response to interleukin-15	7	1	0.00758984	161.175	0.00756636	0.46118	0.0704392
GO:0007262	STAT protein import into nucleus	8	1	0.0086741	138.143	0.00864281	0.480983	0.0734639
GO:0035025	positive regulation of Rho protein signal transduction	8	1	0.0086741	138.143	0.00864281	0.480983	0.0734639
GO:0045589	regulation of regulatory T cell differentiation	8	1	0.0086741	138.143	0.00864281	0.480983	0.0734639
GO:0070493	thrombin receptor signaling pathway	8	1	0.0086741	138.143	0.00864281	0.480983	0.0734639
GO:0051674	localization of cell	811	4	0.879337	5.40564	0.0103354	0.560452	0.0856017
GO:0008217	regulation of blood pressure	144	2	0.156134	14.2365	0.0105087	0.560452	0.0856017
GO:0019377	glycolipid catabolic process	10	1	0.0108426	107.433	0.0107924	0.563837	0.0861187
GO:0001977	renal system process involved in regulation of blood volume	11	1	0.0119269	96.685	0.0118655	0.607502	0.0927881
GO:0006968	cellular defense response	12	1	0.0130112	87.8909	0.0129375	0.636912	0.09728
GO:0032891	negative regulation of organic acid transport	12	1	0.0130112	87.8909	0.0129375	0.636912	0.09728
GO:0032305	positive regulation of icosanoid secretion	13	1	0.0140954	80.5625	0.0140084	0.66409	0.101431
GO:0097205	renal filtration	13	1	0.0140954	80.5625	0.0140084	0.66409	0.101431
GO:0051482	elevation of cytosolic calcium ion concentration involved in phospholipase C-activating G-protein coupled signaling pathway	14	1	0.0151797	74.3615	0.0150782	0.701809	0.107192
GO:0042119	neutrophil activation	15	1	0.0162639	69.0464	0.0161469	0.734471	0.112181
GO:0030149	sphingolipid catabolic process	16	1	0.0173482	64.44	0.0172145	0.734471	0.112181
GO:0030194	positive regulation of blood coagulation	16	1	0.0173482	64.44	0.0172145	0.734471	0.112181
GO:0042375	quinone cofactor metabolic process	16	1	0.0173482	64.44	0.0172145	0.734471	0.112181
GO:0051281	positive regulation of release of sequestered calcium ion into cytosol	16	1	0.0173482	64.44	0.0172145	0.734471	0.112181
GO:0010955	negative regulation of protein processing	17	1	0.0184325	60.4094	0.0182809	0.754813	0.115288
GO:0048305	immunoglobulin secretion	17	1	0.0184325	60.4094	0.0182809	0.754813	0.115288
GO:0032967	positive regulation of collagen biosynthetic process	18	1	0.0195167	56.8529	0.0193463	0.773839	0.118194
GO:0090181	regulation of cholesterol metabolic process	18	1	0.0195167	56.8529	0.0193463	0.773839	0.118194
GO:0006044	N-acetylglucosamine metabolic process	19	1	0.020601	53.6917	0.0204106	0.791589	0.120905
GO:0000188	inactivation of MAPK activity	20	1	0.0216853	50.8632	0.0214738	0.791589	0.120905
GO:0033057	multicellular organismal reproductive behavior	20	1	0.0216853	50.8632	0.0214738	0.791589	0.120905
GO:0032369	negative regulation of lipid transport	21	1	0.0227695	48.3175	0.0225358	0.791589	0.120905
GO:0032892	positive regulation of organic acid transport	21	1	0.0227695	48.3175	0.0225358	0.791589	0.120905
GO:0010712	regulation of collagen metabolic process	22	1	0.0238538	46.0143	0.0235968	0.791589	0.120905
GO:0017144	drug metabolic process	22	1	0.0238538	46.0143	0.0235968	0.791589	0.120905
GO:2000191	regulation of fatty acid transport	22	1	0.0238538	46.0143	0.0235968	0.791589	0.120905
GO:0030335	positive regulation of cell migration	225	2	0.243959	9.02714	0.0244035	0.791589	0.120905
GO:0000038	very long-chain fatty acid metabolic process	23	1	0.024938	43.9205	0.0246567	0.791589	0.120905
GO:0007617	mating behavior	23	1	0.024938	43.9205	0.0246567	0.791589	0.120905
GO:0048873	homeostasis of number of cells within a tissue	23	1	0.024938	43.9205	0.0246567	0.791589	0.120905
GO:0045987	positive regulation of smooth muscle contraction	24	1	0.0260223	42.0087	0.0257155	0.791589	0.120905
GO:0003081	regulation of systemic arterial blood pressure by renin-angiotensin	25	1	0.0271066	40.2563	0.0267732	0.791589	0.120905
GO:0006691	leukotriene metabolic process	25	1	0.0271066	40.2563	0.0267732	0.791589	0.120905
GO:0009110	vitamin biosynthetic process	25	1	0.0271066	40.2563	0.0267732	0.791589	0.120905
GO:0044253	positive regulation of multicellular organismal metabolic process	25	1	0.0271066	40.2563	0.0267732	0.791589	0.120905
GO:0045940	positive regulation of steroid metabolic process	25	1	0.0271066	40.2563	0.0267732	0.791589	0.120905
GO:1900673	olefin metabolic process	25	1	0.0271066	40.2563	0.0267732	0.791589	0.120905
GO:0051272	positive regulation of cellular component movement	237	2	0.25697	8.56081	0.0268725	0.791589	0.120905
GO:0040017	positive regulation of locomotion	240	2	0.260223	8.45157	0.0275051	0.791589	0.120905
GO:0006687	glycosphingolipid metabolic process	26	1	0.0281908	38.644	0.0278298	0.791589	0.120905
GO:0030195	negative regulation of blood coagulation	26	1	0.0281908	38.644	0.0278298	0.791589	0.120905
GO:0042168	heme metabolic process	26	1	0.0281908	38.644	0.0278298	0.791589	0.120905
GO:0042451	purine nucleoside biosynthetic process	26	1	0.0281908	38.644	0.0278298	0.791589	0.120905
GO:0044060	regulation of endocrine process	26	1	0.0281908	38.644	0.0278298	0.791589	0.120905
GO:0045907	positive regulation of vasoconstriction	27	1	0.0292751	37.1558	0.0288853	0.806782	0.123225
GO:0007205	protein kinase C-activating G-protein coupled receptor signaling pathway	28	1	0.0303594	35.7778	0.0299397	0.806782	0.123225
GO:0009167	purine ribonucleoside monophosphate metabolic process	28	1	0.0303594	35.7778	0.0299397	0.806782	0.123225
GO:0042455	ribonucleoside biosynthetic process	28	1	0.0303594	35.7778	0.0299397	0.806782	0.123225
GO:0043266	regulation of potassium ion transport	28	1	0.0303594	35.7778	0.0299397	0.806782	0.123225
GO:0007040	lysosome organization	29	1	0.0314436	34.4982	0.030993	0.809599	0.123656
GO:0032370	positive regulation of lipid transport	29	1	0.0314436	34.4982	0.030993	0.809599	0.123656
GO:0032651	regulation of interleukin-1 beta production	29	1	0.0314436	34.4982	0.030993	0.809599	0.123656
GO:0006879	cellular iron ion homeostasis	30	1	0.0325279	33.3069	0.0320452	0.820344	0.125297
GO:0071715	icosanoid transport	30	1	0.0325279	33.3069	0.0320452	0.820344	0.125297
GO:0051057	positive regulation of small GTPase mediated signal transduction	31	1	0.0336121	32.195	0.0330964	0.838864	0.128126
GO:0007200	phospholipase C-activating G-protein coupled receptor signaling pathway	33	1	0.0341015	31.7467	0.0335709	0.84255	0.128689
GO:0051930	regulation of sensory perception of pain	32	1	0.0346964	31.1548	0.0341464	0.848674	0.129624
GO:0050789	regulation of biological process	35	1	0.0355166	31.75	0.0349646	0.858083	0.131061
GO:0006040	amino sugar metabolic process	33	1	0.0357807	30.1797	0.0351954	0.858083	0.131061
GO:0031347	regulation of defense response	283	2	0.306846	7.14216	0.0372192	0.898863	0.13729
GO:0032677	regulation of interleukin-8 production	36	1	0.0390335	27.5886	0.0383358	0.917178	0.140087
GO:0048585	negative regulation of response to stimulus	705	3	0.764405	4.42664	0.0392103	0.924883	0.141264
GO:0014068	positive regulation of phosphatidylinositol 3-kinase cascade	37	1	0.0401177	26.8208	0.0393805	0.924883	0.141264
GO:0051238	sequestering of metal ion	38	1	0.041202	26.0946	0.040424	0.939402	0.143481
GO:0045321	leukocyte activation	42	1	0.0422222	25.5285	0.0414076	0.939402	0.143481
GO:0032612	interleukin-1 production	39	1	0.0422862	25.4066	0.0414665	0.939402	0.143481
GO:0033013	tetrapyrrole metabolic process	39	1	0.0422862	25.4066	0.0414665	0.939402	0.143481
GO:0003013	circulatory system process	308	2	0.333953	6.55005	0.0433924	0.969405	0.148064
GO:0034341	response to interferon-gamma	41	1	0.0444548	24.1337	0.0435482	0.969405	0.148064
GO:0001676	long-chain fatty acid metabolic process	42	1	0.045539	23.5439	0.0445875	0.975572	0.149006
GO:0003044	regulation of systemic arterial blood pressure mediated by a chemical signal	42	1	0.045539	23.5439	0.0445875	0.975572	0.149006
GO:0009123	nucleoside monophosphate metabolic process	43	1	0.0466233	22.9821	0.0456256	0.981509	0.149913
GO:0016126	sterol biosynthetic process	43	1	0.0466233	22.9821	0.0456256	0.981509	0.149913
GO:0043408	regulation of MAPK cascade	319	2	0.34588	6.31911	0.0462234	0.986082	0.150611
GO:0000186	activation of MAPKK activity	45	1	0.0487918	21.9352	0.0476988	1	0.152871
GO:0019915	lipid storage	45	1	0.0487918	21.9352	0.0476988	1	0.152871
GO:0010522	regulation of calcium ion transport into cytosol	46	1	0.0498761	21.4467	0.0487337	1	0.154918
GO:0030593	neutrophil chemotaxis	48	1	0.0520446	20.5319	0.0508004	1	0.158904
GO:0050810	regulation of steroid biosynthetic process	48	1	0.0520446	20.5319	0.0508004	1	0.158904
GO:0046889	positive regulation of lipid biosynthetic process	49	1	0.0531289	20.1031	0.0518321	1	0.160844
GO:0050885	neuromuscular process controlling balance	50	1	0.0542131	19.6918	0.0528628	1	0.162751
GO:0007260	tyrosine phosphorylation of STAT protein	51	1	0.0552974	19.297	0.0538924	1	0.163348
GO:0046427	positive regulation of JAK-STAT cascade	51	1	0.0552974	19.297	0.0538924	1	0.163348
GO:0030168	platelet activation	52	1	0.0563817	18.9176	0.0549209	1	0.164655
GO:0016192	vesicle-mediated transport	809	3	0.877169	3.83395	0.0551657	1	0.164655
GO:0006672	ceramide metabolic process	53	1	0.0574659	18.5529	0.0559484	1	0.165726
GO:0031623	receptor internalization	55	1	0.0596344	17.8639	0.0580002	1	0.167986
GO:0044259	multicellular organismal macromolecule metabolic process	55	1	0.0596344	17.8639	0.0580002	1	0.167986
GO:0051283	negative regulation of sequestering of calcium ion	55	1	0.0596344	17.8639	0.0580002	1	0.167986
GO:0048477	oogenesis	57	1	0.061803	17.2241	0.0600477	1	0.172637
GO:0034612	response to tumor necrosis factor	59	1	0.0639715	16.6284	0.0620909	1	0.177208
GO:0042592	homeostatic process	901	3	0.94173	3.57992	0.0653117	1	0.18505
GO:0033559	unsaturated fatty acid metabolic process	63	1	0.0683086	15.5524	0.0661648	1	0.186118
GO:0030203	glycosaminoglycan metabolic process	64	1	0.0693928	15.3048	0.0671806	1	0.187626
GO:0032846	positive regulation of homeostatic process	65	1	0.0704771	15.0648	0.0681954	1	0.188424
GO:2000145	regulation of cell motility	398	2	0.431537	5.03748	0.0684301	1	0.188424
GO:0050868	negative regulation of T cell activation	67	1	0.0726456	14.6068	0.0702218	1	0.192005
GO:0006919	activation of cysteine-type endopeptidase activity involved in apoptotic process	68	1	0.0737299	14.3881	0.0712334	1	0.193419
GO:0032635	interleukin-6 production	70	1	0.0758984	13.9696	0.0732535	1	0.197532
GO:0050851	antigen receptor-mediated signaling pathway	71	1	0.0769827	13.7693	0.074262	1	0.19888
GO:0051928	positive regulation of calcium ion transport	72	1	0.0780669	13.5746	0.0752694	1	0.20016
GO:0050707	regulation of cytokine secretion	73	1	0.0791512	13.3854	0.0762758	1	0.20016
GO:0060401	cytosolic calcium ion transport	73	1	0.0791512	13.3854	0.0762758	1	0.20016
GO:0009108	coenzyme biosynthetic process	75	1	0.0813197	13.0223	0.0782855	1	0.204064
GO:0009605	response to external stimulus	527	2	0.470907	4.6941	0.0792021	1	0.205086
GO:0043085	positive regulation of catalytic activity	455	2	0.478217	4.55139	0.0816761	1	0.210101
GO:0048015	phosphatidylinositol-mediated signaling	79	1	0.0856568	12.3519	0.0822923	1	0.210109
GO:0015718	monocarboxylic acid transport	80	1	0.086741	12.1949	0.0832914	1	0.210109
GO:0050714	positive regulation of protein secretion	80	1	0.086741	12.1949	0.0832914	1	0.210109
GO:0070374	positive regulation of ERK1 and ERK2 cascade	84	1	0.0910781	11.6048	0.0872775	1	0.218753
GO:0046128	purine ribonucleoside metabolic process	462	2	0.500929	4.32197	0.0885328	1	0.218881
GO:0006643	membrane lipid metabolic process	86	1	0.0932466	11.3306	0.0892644	1	0.218881
GO:0006937	regulation of muscle contraction	87	1	0.0943309	11.1983	0.0902563	1	0.218881
GO:0009566	fertilization	87	1	0.0943309	11.1983	0.0902563	1	0.218881
GO:0048741	skeletal muscle fiber development	87	1	0.0943309	11.1983	0.0902563	1	0.218881
GO:0030307	positive regulation of cell growth	88	1	0.0954151	11.069	0.0912471	1	0.218881
GO:0071901	negative regulation of protein serine/threonine kinase activity	88	1	0.0954151	11.069	0.0912471	1	0.218881
GO:0002768	immune response-regulating cell surface receptor signaling pathway	91	1	0.0986679	10.6983	0.0942135	1	0.221913
GO:0051224	negative regulation of protein transport	91	1	0.0986679	10.6983	0.0942135	1	0.221913
GO:2001056	positive regulation of cysteine-type endopeptidase activity	91	1	0.0986679	10.6983	0.0942135	1	0.221913
GO:0008360	regulation of cell shape	92	1	0.0997522	10.5802	0.0952002	1	0.222894
GO:0009116	nucleoside metabolic process	487	2	0.528036	4.09376	0.0968245	1	0.225348
GO:0015992	proton transport	95	1	0.103005	10.241	0.0981543	1	0.227091
GO:0042552	myelination	96	1	0.104089	10.1326	0.099137	1	0.228015
GO:0046578	regulation of Ras protein signal transduction	101	1	0.105192	10.0437	0.100145	1	0.228987
GO:0007272	ensheathment of neurons	98	1	0.106258	9.92268	0.101099	1	0.229824
GO:0071704	organic substance metabolic process	1102	3	1.13943	2.9263	0.102159	1	0.230891
GO:0002440	production of molecular mediator of immune response	101	1	0.109511	9.6235	0.104035	1	0.231975
GO:0010952	positive regulation of peptidase activity	102	1	0.110595	9.52772	0.105012	1	0.231975
GO:0043524	negative regulation of neuron apoptotic process	102	1	0.110595	9.52772	0.105012	1	0.231975
GO:0045619	regulation of lymphocyte differentiation	102	1	0.110595	9.52772	0.105012	1	0.231975
GO:0050863	regulation of T cell activation	109	1	0.112948	9.34357	0.107138	1	0.235343
GO:0002695	negative regulation of leukocyte activation	106	1	0.114932	9.16286	0.108908	1	0.237363
GO:0051179	localization	1428	3	1.18619	2.95024	0.109359	1	0.237363
GO:0006865	amino acid transport	107	1	0.116016	9.07594	0.109879	1	0.237363
GO:0051246	regulation of protein metabolic process	547	2	0.585998	3.69093	0.115172	1	0.246544
GO:0010741	negative regulation of intracellular protein kinase cascade	113	1	0.122522	8.58705	0.115687	1	0.246544
GO:0007605	sensory perception of sound	114	1	0.123606	8.51062	0.116651	1	0.246544
GO:0071805	potassium ion transmembrane transport	114	1	0.123606	8.51062	0.116651	1	0.246544
GO:0051604	protein maturation	115	1	0.12469	8.43553	0.117615	1	0.247244
GO:0044242	cellular lipid catabolic process	119	1	0.129027	8.14788	0.121459	1	0.252608
GO:0050880	regulation of blood vessel size	119	1	0.129027	8.14788	0.121459	1	0.252608
GO:0008654	phospholipid biosynthetic process	123	1	0.133364	7.8791	0.125287	1	0.259191
GO:0032940	secretion by cell	571	2	0.619114	3.47387	0.126206	1	0.259719
GO:0051048	negative regulation of secretion	136	1	0.140452	7.48967	0.131526	1	0.269249
GO:0055002	striated muscle cell development	131	1	0.142038	7.39115	0.132895	1	0.270634
GO:0060326	cell chemotaxis	132	1	0.143123	7.33435	0.133841	1	0.27115
GO:0065009	regulation of molecular function	1855	4	2.01131	2.22404	0.135402	1	0.272898
GO:0048518	positive regulation of biological process	158	1	0.145568	7.32894	0.136138	1	0.272975
GO:0002757	immune response-activating signal transduction	140	1	0.151797	6.90935	0.141378	1	0.281131
GO:0008284	positive regulation of cell proliferation	613	2	0.664653	3.22784	0.141644	1	0.281131
GO:0048871	multicellular organismal homeostasis	150	1	0.162639	6.44228	0.150712	1	0.296752
GO:0007204	elevation of cytosolic calcium ion concentration	159	1	0.164307	6.38774	0.152163	1	0.296752
GO:1901214	regulation of neuron death	152	1	0.164808	6.35629	0.152567	1	0.296752
GO:0010876	lipid localization	161	1	0.166641	6.29704	0.154157	1	0.296752
GO:0033673	negative regulation of kinase activity	154	1	0.166976	6.27255	0.154419	1	0.296752
GO:0001508	regulation of action potential	155	1	0.168061	6.23149	0.155343	1	0.296752
GO:0007626	locomotory behavior	155	1	0.168061	6.23149	0.155343	1	0.296752
GO:0015849	organic acid transport	163	1	0.16858	6.22352	0.15581	1	0.296752
GO:0043281	regulation of cysteine-type endopeptidase activity involved in apoptotic process	159	1	0.172398	6.07247	0.15903	1	0.296752
GO:0015837	amine transport	160	1	0.173482	6.03396	0.159949	1	0.296752
GO:0042063	gliogenesis	160	1	0.173482	6.03396	0.159949	1	0.296752
GO:0050900	leukocyte migration	160	1	0.173482	6.03396	0.159949	1	0.296752
GO:0060249	anatomical structure homeostasis	160	1	0.173482	6.03396	0.159949	1	0.296752
GO:0040011	locomotion	725	2	0.720111	2.99195	0.160794	1	0.296752
GO:1901136	carbohydrate derivative catabolic process	697	2	0.720116	2.9805	0.160899	1	0.296752
GO:0006928	cellular component movement	729	2	0.72397	2.97532	0.162161	1	0.297273
GO:0030217	T cell differentiation	163	1	0.176735	5.9213	0.162702	1	0.297273
GO:0032318	regulation of Ras GTPase activity	164	1	0.177819	5.88466	0.163617	1	0.297555
GO:0042113	B cell activation	168	1	0.182156	5.74251	0.16727	1	0.30246
GO:0051704	multi-organism process	682	2	0.739467	2.88963	0.167861	1	0.30246
GO:0010959	regulation of metal ion transport	181	1	0.187177	5.59649	0.17151	1	0.307617
GO:0060538	skeletal muscle organ development	178	1	0.192999	5.41525	0.176335	1	0.313644
GO:0002694	regulation of leukocyte activation	186	1	0.193126	5.42162	0.176475	1	0.313644
GO:0045859	regulation of protein kinase activity	187	1	0.196181	5.33616	0.179013	1	0.315477
GO:0050878	regulation of body fluid levels	190	1	0.196311	5.33222	0.17912	1	0.315477
GO:0032496	response to lipopolysaccharide	182	1	0.197336	5.29448	0.179935	1	0.315492
GO:0009259	ribonucleotide metabolic process	717	2	0.777416	2.74303	0.181493	1	0.315805
GO:0006164	purine nucleotide biosynthetic process	184	1	0.199504	5.23607	0.181729	1	0.315805
GO:0034655	nucleobase-containing compound catabolic process	724	2	0.785006	2.71541	0.184243	1	0.318756
GO:0003012	muscle system process	189	1	0.204926	5.09548	0.186199	1	0.319687
GO:0046434	organophosphate catabolic process	732	2	0.79368	2.6845	0.187393	1	0.319687
GO:0009611	response to wounding	219	1	0.207441	5.06395	0.188393	1	0.319687
GO:0019216	regulation of lipid metabolic process	192	1	0.208178	5.01466	0.188869	1	0.319687
GO:0051170	nuclear import	192	1	0.208178	5.01466	0.188869	1	0.319687
GO:0010033	response to organic substance	1403	3	1.52122	2.13655	0.191631	1	0.322965
GO:0001933	negative regulation of protein phosphorylation	199	1	0.215768	4.83561	0.195068	1	0.327345
GO:0051186	cofactor metabolic process	211	1	0.218065	4.79248	0.196976	1	0.328108
GO:0006935	chemotaxis	210	1	0.218341	4.78645	0.1972	1	0.328108
GO:0051338	regulation of transferase activity	210	1	0.220716	4.73432	0.199128	1	0.329079
GO:0043405	regulation of MAP kinase activity	204	1	0.22119	4.71527	0.199468	1	0.329079
GO:0051336	regulation of hydrolase activity	766	2	0.830545	2.56035	0.200876	1	0.329194
GO:0018212	peptidyl-tyrosine modification	206	1	0.223358	4.66878	0.201221	1	0.329194
GO:0045936	negative regulation of phosphate metabolic process	211	1	0.228779	4.55643	0.205589	1	0.334939
GO:0016049	cell growth	226	1	0.23444	4.45263	0.210173	1	0.340987
GO:0006952	defense response	265	1	0.238259	4.4098	0.213409	1	0.34475
GO:0034504	protein localization to nucleus	221	1	0.239622	4.34705	0.214257	1	0.34475
GO:0006066	alcohol metabolic process	231	1	0.250465	4.15587	0.222834	1	0.356986
GO:1901293	nucleoside phosphate biosynthetic process	232	1	0.251549	4.13766	0.223687	1	0.356986
GO:0017038	protein import	235	1	0.254802	4.08397	0.22624	1	0.359481
GO:1901137	carbohydrate derivative biosynthetic process	236	1	0.255886	4.06638	0.227089	1	0.359481
GO:0006915	apoptotic process	237	1	0.259342	4.01896	0.229854	1	0.361914
GO:0043547	positive regulation of GTPase activity	240	1	0.260223	3.99749	0.230477	1	0.361914
GO:0071345	cellular response to cytokine stimulus	244	1	0.26456	3.93086	0.233851	1	0.365744
GO:0046649	lymphocyte activation	261	1	0.271875	3.82996	0.239574	1	0.37195
GO:0034765	regulation of ion transmembrane transport	251	1	0.27215	3.8194	0.239722	1	0.37195
GO:0031644	regulation of neurological system process	254	1	0.275403	3.77352	0.242225	1	0.374155
GO:0050778	positive regulation of immune response	255	1	0.276487	3.75846	0.243058	1	0.374155
GO:0044281	small molecule metabolic process	1683	3	1.7589	1.83162	0.25511	1	0.389955
GO:0006954	inflammatory response	297	1	0.292383	3.56325	0.255316	1	0.389955
GO:0042692	muscle cell differentiation	274	1	0.297088	3.49341	0.258711	1	0.391538
GO:0045893	positive regulation of transcription	279	1	0.299099	3.47558	0.260302	DNA-dependent	1
GO:0072523	purine-containing compound catabolic process	284	1	0.299657	3.46885	0.260719	1	0.391538
GO:0033124	regulation of GTP catabolic process	278	1	0.301425	3.44224	0.261967	1	0.391538
GO:0042325	regulation of phosphorylation	286	1	0.30287	3.43139	0.263128	1	0.391538
GO:0015672	monovalent inorganic cation transport	292	1	0.303015	3.42955	0.263234	1	0.391538
GO:0018130	heterocycle biosynthetic process	280	1	0.303594	3.4172	0.26359	1	0.391538
GO:0097285	cell-type specific apoptotic process	281	1	0.304678	3.40482	0.2644	1	0.391538
GO:0090066	regulation of anatomical structure size	283	1	0.306846	3.38032	0.266018	1	0.391538
GO:0032879	regulation of localization	312	1	0.306952	3.39834	0.266366	1	0.391538
GO:0051169	nuclear transport	286	1	0.310099	3.34421	0.268439	1	0.392523
GO:0031399	regulation of protein modification process	293	1	0.311553	3.33399	0.269602	1	0.392523
GO:0070201	regulation of establishment of protein localization	288	1	0.312268	3.32056	0.270048	1	0.392523
GO:0051241	negative regulation of multicellular organismal process	311	1	0.321215	3.23158	0.276737	1	0.399843
GO:0052548	regulation of endopeptidase activity	298	1	0.32311	3.20707	0.278044	1	0.399843
GO:0014706	striated muscle tissue development	300	1	0.325279	3.18528	0.279633	1	0.399843
GO:0065007	biological regulation	349	1	0.323148	3.33397	0.280086	1	0.399843
GO:0030811	regulation of nucleotide catabolic process	302	1	0.327447	3.16379	0.281219	1	0.399843
GO:0070838	divalent metal ion transport	302	1	0.327447	3.16379	0.281219	1	0.399843
GO:0045860	positive regulation of protein kinase activity	304	1	0.329616	3.14257	0.282802	1	0.400636
GO:0055085	transmembrane transport	1007	2	1.09185	1.92113	0.298825	1	0.421807
GO:0001501	skeletal system development	330	1	0.357807	2.89027	0.303075	1	0.423596
GO:0006812	cation transport	360	1	0.36036	2.87883	0.305106	1	0.423596
GO:0006605	protein targeting	333	1	0.361059	2.8637	0.305379	1	0.423596
GO:0009617	response to bacterium	333	1	0.361059	2.8637	0.305379	1	0.423596
GO:0002521	leukocyte differentiation	334	1	0.362144	2.85495	0.306146	1	0.423596
GO:0016311	dephosphorylation	335	1	0.363228	2.84626	0.306911	1	0.423596
GO:0032269	negative regulation of cellular protein metabolic process	336	1	0.364312	2.83761	0.307676	1	0.423596
GO:0019219	regulation of nucleobase-containing compound metabolic process	341	1	0.366996	2.83166	0.309942	1	0.423764
GO:0051347	positive regulation of transferase activity	339	1	0.367565	2.81198	0.309965	1	0.423764
GO:0009987	cellular process	2595	4	2.85228	1.67168	0.311389	1	0.424226
GO:0007264	small GTPase mediated signal transduction	361	1	0.373377	2.77149	0.314148	1	0.4265
GO:0051174	regulation of phosphorus metabolic process	360	1	0.381376	2.71221	0.319723	1	0.432566
GO:0006955	immune response	374	1	0.390886	2.6447	0.326289	1	0.439928
GO:0032787	monocarboxylic acid metabolic process	364	1	0.394672	2.61488	0.328765	1	0.441742
GO:0016477	cell migration	423	1	0.399895	2.5927	0.332747	1	0.445563
GO:0044271	cellular nitrogen compound biosynthetic process	376	1	0.407683	2.5296	0.337614	1	0.450536
GO:0009166	nucleotide catabolic process	402	1	0.421693	2.44717	0.347156	1	0.461694
GO:0007276	gamete generation	391	1	0.423947	2.43038	0.34852	1	0.461936
GO:1900542	regulation of purine nucleotide metabolic process	397	1	0.430452	2.3928	0.352834	1	0.464248
GO:0045935	positive regulation of nucleobase-containing compound metabolic process	1141	2	1.23714	1.68273	0.353322	1	0.464248
GO:0009891	positive regulation of biosynthetic process	1196	2	1.23816	1.68481	0.353826	1	0.464248
GO:0035556	intracellular signal transduction	424	1	0.439522	2.34923	0.359116	1	0.468796
GO:0051128	regulation of cellular component organization	1157	2	1.25449	1.65796	0.359765	1	0.468796
GO:0019637	organophosphate metabolic process	434	1	0.442477	2.33308	0.36105	1	0.468796
GO:1901069	guanosine-containing compound catabolic process	410	1	0.444548	2.31516	0.362088	1	0.468796
GO:0006152	purine nucleoside catabolic process	413	1	0.4478	2.29794	0.364206	1	0.469982
GO:0046039	GTP metabolic process	417	1	0.452138	2.27536	0.367019	1	0.471405
GO:0042454	ribonucleoside catabolic process	418	1	0.453222	2.26978	0.36772	1	0.471405
GO:0051050	positive regulation of transport	466	1	0.482052	2.13345	0.38627	1	0.493567
GO:0006810	transport	625	1	0.483257	2.16026	0.388993	1	0.495428
GO:0008285	negative regulation of cell proliferation	454	1	0.492255	2.08543	0.392484	1	0.498251
GO:0044255	cellular lipid metabolic process	478	1	0.498436	2.06146	0.396498	1	0.501717
GO:0042327	positive regulation of phosphorylation	482	1	0.522615	1.96112	0.411103	1	0.518016
GO:0040008	regulation of growth	486	1	0.526952	1.94454	0.413718	1	0.518016
GO:0009966	regulation of signal transduction	1344	2	1.40263	1.47392	0.414153	1	0.518016
GO:0010562	positive regulation of phosphorus metabolic process	489	1	0.530204	1.93227	0.415672	1	0.518016
GO:0010605	negative regulation of macromolecule metabolic process	1299	2	1.40846	1.46492	0.416003	1	0.518016
GO:0010468	regulation of gene expression	502	1	0.534422	1.92427	0.418877	1	0.519048
GO:0019222	regulation of metabolic process	3976	5	4.22417	1.24519	0.419486	1	0.519048
GO:0044248	cellular catabolic process	1448	2	1.42949	1.44667	0.424084	1	0.523081
GO:0043086	negative regulation of catalytic activity	505	1	0.547553	1.86935	0.42599	1	0.523704
GO:0009607	response to biotic stimulus	507	1	0.549721	1.86176	0.427267	1	0.523704
GO:0032504	multicellular organism reproduction	511	1	0.554058	1.84676	0.429814	1	0.523932
GO:0051049	regulation of transport	550	1	0.553848	1.85185	0.430133	1	0.523932
GO:0009894	regulation of catabolic process	543	1	0.588755	1.73478	0.449803	1	0.546189
GO:0019226	transmission of nerve impulse	548	1	0.594176	1.71846	0.452865	1	0.548205
GO:0048534	hemopoietic or lymphoid organ development	554	1	0.600682	1.69928	0.456518	1	0.550684
GO:0005975	carbohydrate metabolic process	557	1	0.603934	1.68984	0.458336	1	0.550684
GO:0031401	positive regulation of protein modification process	559	1	0.606103	1.6836	0.459545	1	0.550684
GO:0008219	cell death	1417	2	1.5364	1.33398	0.461093	1	0.550684
GO:0022603	regulation of anatomical structure morphogenesis	563	1	0.61044	1.67126	0.461955	1	0.550684
GO:0060341	regulation of cellular localization	587	1	0.636462	1.60077	0.4762	1	0.56594
GO:0023057	negative regulation of signaling	590	1	0.639715	1.59236	0.477955	1	0.565975
GO:0010648	negative regulation of cell communication	594	1	0.644052	1.58128	0.480287	1	0.565975
GO:0008104	protein localization	600	1	0.644088	1.58264	0.480572	1	0.565975
GO:0043170	macromolecule metabolic process	592	1	0.64898	1.58049	0.485102	1	0.568824
GO:0008152	metabolic process	635	1	0.647239	1.60047	0.486949	1	0.568824
GO:0007600	sensory perception	1488	2	1.61338	1.26521	0.487356	1	0.568824
GO:0007243	intracellular protein kinase cascade	607	1	0.661563	1.53804	0.489601	1	0.569744
GO:0043069	negative regulation of programmed cell death	618	1	0.670074	1.51783	0.494069	1	0.573238
GO:0009154	purine ribonucleotide catabolic process	655	1	0.676408	1.50435	0.497648	1	0.575682
GO:0050896	response to stimulus	716	1	0.69153	1.48392	0.508812	1	0.58686
GO:0044238	primary metabolic process	7148	8	7.59981	1.08786	0.510768	1	0.587383
GO:0009207	purine ribonucleoside triphosphate catabolic process	652	1	0.706939	1.43594	0.513	1	0.58822
GO:0009143	nucleoside triphosphate catabolic process	661	1	0.716698	1.41568	0.517897	1	0.592098
GO:0043436	oxoacid metabolic process	680	1	0.737299	1.37467	0.528081	1	0.601981
GO:0051252	regulation of RNA metabolic process	2533	3	2.74644	1.10784	0.530459	1	0.602935
GO:0009199	ribonucleoside triphosphate metabolic process	689	1	0.747057	1.35603	0.532833	1	0.603126
GO:0009144	purine nucleoside triphosphate metabolic process	693	1	0.751394	1.3479	0.534931	1	0.603126
GO:0032774	RNA biosynthetic process	2550	3	2.76487	1.09933	0.535255	1	0.603126
GO:0051247	positive regulation of protein metabolic process	699	1	0.7579	1.33589	0.53806	1	0.603407
GO:0048584	positive regulation of response to stimulus	726	1	0.759692	1.33343	0.539245	1	0.603407
GO:0046483	heterocycle metabolic process	811	1	0.765496	1.32476	0.542787	1	0.603407
GO:0048856	anatomical structure development	670	1	0.766314	1.32237	0.542797	1	0.603407
GO:0015031	protein transport	733	1	0.768022	1.31838	0.543221	1	0.603407
GO:0045944	positive regulation of transcription from RNA polymerase II promoter	712	1	0.771995	1.31055	0.544772	1	0.603416
GO:0000902	cell morphogenesis	725	1	0.78609	1.28612	0.551391	1	0.609022
GO:0006753	nucleoside phosphate metabolic process	763	1	0.797742	1.26723	0.55714	1	0.612221
GO:0034613	cellular protein localization	737	1	0.799102	1.26433	0.557419	1	0.612221
GO:0023056	positive regulation of signaling	751	1	0.814281	1.2398	0.564354	1	0.616913
GO:0010647	positive regulation of cell communication	752	1	0.815366	1.23808	0.564846	1	0.616913
GO:0044260	cellular macromolecule metabolic process	717	1	0.836123	1.20854	0.575935	1	0.627271
GO:0030154	cell differentiation	809	1	0.866411	1.16295	0.588213	1	0.638851
GO:0010556	regulation of macromolecule biosynthetic process	2750	3	2.98172	1.00716	0.589834	1	0.638851
GO:0055114	oxidation-reduction process	809	1	0.877169	1.14722	0.592	1	0.639425
GO:0050793	regulation of developmental process	843	1	0.89657	1.12158	0.600588	1	0.646914
GO:0031326	regulation of cellular biosynthetic process	2870	3	3.11183	0.958028	0.620811	1	0.66686
GO:0006508	proteolysis	892	1	0.967162	1.03569	0.628671	1	0.673453
GO:0051641	cellular localization	964	1	1.02657	0.972728	0.651599	1	0.696107
GO:0010604	positive regulation of macromolecule metabolic process	974	1	1.04344	0.956131	0.657747	1	0.700761
GO:0034641	cellular nitrogen compound metabolic process	4231	4	4.45556	0.872072	0.681871	1	0.724488
GO:0036211	protein modification process	2202	2	2.38755	0.820431	0.707241	1	0.748492
GO:0042981	regulation of apoptotic process	1103	1	1.19594	0.827813	0.708292	1	0.748492
GO:0006796	phosphate-containing compound metabolic process	1198	1	1.2067	0.819038	0.712732	1	0.750121
GO:0034645	cellular macromolecule biosynthetic process	3271	3	3.54662	0.820022	0.71367	1	0.750121
GO:0009888	tissue development	1146	1	1.24257	0.794847	0.722387	1	0.757247
GO:0007275	multicellular organismal development	3445	3	3.73529	0.770143	0.748666	1	0.782696
GO:0044267	cellular protein metabolic process	2498	2	2.62505	0.735221	0.759013	1	0.791397
GO:0023052	signaling	3670	3	3.83427	0.74141	0.769105	1	0.798634
GO:0090304	nucleic acid metabolic process	3560	3	3.85998	0.739856	0.770039	1	0.798634
GO:0048468	cell development	1328	1	1.4399	0.678975	0.775177	1	0.801837
GO:0051239	regulation of multicellular organismal process	1446	1	1.44364	0.675394	0.777355	1	0.801968
GO:0006355	regulation of transcription	1469	1	1.5188	0.639192	0.794797	DNA-dependent	1
GO:0048522	positive regulation of cellular process	1642	1	1.63501	0.588522	0.820025	1	0.841548
GO:0048513	organ development	1601	1	1.70192	0.565592	0.831306	1	0.850891
GO:0007166	cell surface receptor signaling pathway	2988	2	3.10007	0.605455	0.839339	1	0.856871
GO:0050794	regulation of cellular process	4514	3	4.27786	0.626358	0.846105	1	0.861529
GO:0051716	cellular response to stimulus	5348	4	5.79864	0.616546	0.87205	1	0.885641
GO:0006996	organelle organization	1826	1	1.97986	0.480055	0.875149	1	0.886486
GO:0003008	system process	1993	1	1.99657	0.472864	0.878825	1	0.887908
GO:0007154	cell communication	3399	2	3.43623	0.529511	0.884264	1	0.891101
GO:0016043	cellular component organization	2236	1	2.33275	0.396669	0.917105	1	0.921821
GO:0009058	biosynthetic process	2695	1	2.55793	0.352635	0.937557	1	0.939961
GO:0071841	cellular component organization or biogenesis at cellular level	2809	1	3.04569	0.294498	0.962835	1	0.962835

## Sheet: wtMPP.clust.7
GOBPID	Term	Size	Count	ExpCount	OddsRatio	Pvalue	FDR.BY	FDR.BH
GO:0002384	hepatic immune response	1	1	0.000567947	Inf	0.000567947	0.267661	0.0435943
GO:0042102	positive regulation of T cell proliferation	65	2	0.0369166	68.0564	0.000598178	0.267661	0.0435943
GO:0007155	cell adhesion	778	4	0.441863	13.7195	0.000679955	0.267661	0.0435943
GO:0007229	integrin-mediated signaling pathway	75	2	0.042596	58.7032	0.000795581	0.267661	0.0435943
GO:0051607	defense response to virus	77	2	0.0437319	57.1319	0.000838353	0.267661	0.0435943
GO:0042035	regulation of cytokine biosynthetic process	85	2	0.0482755	51.6037	0.00102034	0.27147	0.0442147
GO:0032946	positive regulation of mononuclear cell proliferation	97	2	0.0550909	45.0573	0.00132579	0.302347	0.0492436
GO:0045079	negative regulation of chemokine biosynthetic process	3	1	0.00170384	967.75	0.00170296	0.329433	0.0536552
GO:0001781	neutrophil apoptotic process	4	1	0.00227179	645.133	0.00227003	0.329433	0.0536552
GO:0032966	negative regulation of collagen biosynthetic process	4	1	0.00227179	645.133	0.00227003	0.329433	0.0536552
GO:0044252	negative regulation of multicellular organismal metabolic process	4	1	0.00227179	645.133	0.00227003	0.329433	0.0536552
GO:0045630	positive regulation of T-helper 2 cell differentiation	5	1	0.00283974	483.825	0.0028368	0.352038	0.0573369
GO:0050670	regulation of lymphocyte proliferation	148	2	0.0840562	29.2405	0.00304893	0.352038	0.0573369
GO:0070663	regulation of leukocyte proliferation	154	2	0.0874639	28.0775	0.00329589	0.352038	0.0573369
GO:0045721	negative regulation of gluconeogenesis	7	1	0.00397563	322.517	0.00396948	0.352038	0.0573369
GO:0051024	positive regulation of immunoglobulin secretion	7	1	0.00397563	322.517	0.00396948	0.352038	0.0573369
GO:0060664	epithelial cell proliferation involved in salivary gland morphogenesis	7	1	0.00397563	322.517	0.00396948	0.352038	0.0573369
GO:0070091	glucagon secretion	7	1	0.00397563	322.517	0.00396948	0.352038	0.0573369
GO:0002696	positive regulation of leukocyte activation	179	2	0.101663	24.0804	0.00442252	0.370135	0.0602843
GO:0036092	phosphatidylinositol-3-phosphate biosynthetic process	9	1	0.00511152	241.863	0.00510098	0.370135	0.0602843
GO:0045188	regulation of circadian sleep/wake cycle	9	1	0.00511152	241.863	0.00510098	non-REM sleep	0.370135
GO:0070102	interleukin-6-mediated signaling pathway	9	1	0.00511152	241.863	0.00510098	0.370135	0.0602843
GO:0044262	cellular carbohydrate metabolic process	204	2	0.115861	21.0726	0.00570373	0.395877	0.0644769
GO:0050755	chemokine metabolic process	11	1	0.00624742	193.47	0.00623131	0.396767	0.064622
GO:0033160	positive regulation of protein import into nucleus	12	1	0.00681537	175.873	0.00679604	translocation	0.396767
GO:0045086	positive regulation of interleukin-2 biosynthetic process	12	1	0.00681537	175.873	0.00679604	0.396767	0.064622
GO:0046855	inositol phosphate dephosphorylation	12	1	0.00681537	175.873	0.00679604	0.396767	0.064622
GO:0030098	lymphocyte differentiation	230	2	0.130628	18.6442	0.00719611	0.396767	0.064622
GO:0046716	muscle cell homeostasis	14	1	0.00795126	148.8	0.00792462	0.396767	0.064622
GO:0046856	phosphatidylinositol dephosphorylation	14	1	0.00795126	148.8	0.00792462	0.396767	0.064622
GO:0031295	T cell costimulation	15	1	0.00851921	138.164	0.00848848	0.396767	0.064622
GO:0070741	response to interleukin-6	15	1	0.00851921	138.164	0.00848848	0.396767	0.064622
GO:0042832	defense response to protozoan	16	1	0.00908715	128.947	0.00905204	0.396767	0.064622
GO:0042749	regulation of circadian sleep/wake cycle	18	1	0.010223	113.765	0.0101783	0.396767	0.064622
GO:0050802	circadian sleep/wake cycle	18	1	0.010223	113.765	0.0101783	sleep	0.396767
GO:0050871	positive regulation of B cell activation	20	1	0.0103455	112.883	0.0102999	0.396767	0.064622
GO:0045580	regulation of T cell differentiation	20	1	0.0103573	112.754	0.0103116	0.396767	0.064622
GO:0010574	regulation of vascular endothelial growth factor production	19	1	0.010791	107.439	0.010741	0.396767	0.064622
GO:0043372	positive regulation of CD4-positive	19	1	0.010791	107.439	0.010741	alpha-beta T cell differentiation	0.396767
GO:0045622	regulation of T-helper cell differentiation	19	1	0.010791	107.439	0.010741	0.396767	0.064622
GO:0042517	positive regulation of tyrosine phosphorylation of Stat3 protein	20	1	0.0113589	101.779	0.0113034	0.396767	0.064622
GO:0045061	thymic T cell selection	20	1	0.0113589	101.779	0.0113034	0.396767	0.064622
GO:0045912	negative regulation of carbohydrate metabolic process	20	1	0.0113589	101.779	0.0113034	0.396767	0.064622
GO:0042110	T cell activation	294	2	0.166976	14.5091	0.0115382	0.396767	0.064622
GO:0048635	negative regulation of muscle organ development	21	1	0.0119269	96.685	0.0118655	0.396767	0.064622
GO:0050710	negative regulation of cytokine secretion	21	1	0.0119269	96.685	0.0118655	0.396767	0.064622
GO:0002262	myeloid cell homeostasis	22	1	0.0124948	92.0762	0.0124273	0.396767	0.064622
GO:0002828	regulation of type 2 immune response	22	1	0.0124948	92.0762	0.0124273	0.396767	0.064622
GO:0010712	regulation of collagen metabolic process	22	1	0.0124948	92.0762	0.0124273	0.396767	0.064622
GO:0045577	regulation of B cell differentiation	22	1	0.0124948	92.0762	0.0124273	0.396767	0.064622
GO:0002675	positive regulation of acute inflammatory response	23	1	0.0130628	87.8864	0.0129888	0.399201	0.0650184
GO:0050865	regulation of cell activation	313	2	0.177767	13.6091	0.0130037	0.399201	0.0650184
GO:0060445	branching involved in salivary gland morphogenesis	24	1	0.0136307	84.0609	0.0135501	0.408126	0.066472
GO:0048512	circadian behavior	25	1	0.0141987	80.5542	0.014111	0.417151	0.0679419
GO:0032722	positive regulation of chemokine production	29	1	0.0164705	69.0321	0.0163519	0.466132	0.0759195
GO:2000514	regulation of CD4-positive	29	1	0.0164705	69.0321	0.0163519	alpha-beta T cell activation	0.466132
GO:0002294	CD4-positive	30	1	0.0170384	66.6483	0.0169114	alpha-beta T cell differentiation involved in immune response	0.473624
GO:0045429	positive regulation of nitric oxide biosynthetic process	31	1	0.0176064	64.4233	0.0174706	0.477571	0.0777827
GO:0002292	T cell differentiation involved in immune response	32	1	0.0181743	62.3419	0.0180295	0.477571	0.0777827
GO:0002287	alpha-beta T cell activation involved in immune response	33	1	0.0187423	60.3906	0.0185882	0.477571	0.0777827
GO:0032755	positive regulation of interleukin-6 production	33	1	0.0187423	60.3906	0.0185882	0.477571	0.0777827
GO:0043647	inositol phosphate metabolic process	33	1	0.0187423	60.3906	0.0185882	0.477571	0.0777827
GO:0007431	salivary gland development	34	1	0.0193102	58.5576	0.0191465	0.477571	0.0777827
GO:0070301	cellular response to hydrogen peroxide	34	1	0.0193102	58.5576	0.0191465	0.477571	0.0777827
GO:0002637	regulation of immunoglobulin production	36	1	0.0204461	55.2057	0.0202623	0.490088	0.0798212
GO:0030890	positive regulation of B cell proliferation	36	1	0.0204461	55.2057	0.0202623	0.490088	0.0798212
GO:0006953	acute-phase response	38	1	0.021582	52.2162	0.021377	0.501841	0.0817355
GO:0031018	endocrine pancreas development	38	1	0.021582	52.2162	0.021377	0.501841	0.0817355
GO:0019319	hexose biosynthetic process	40	1	0.0227179	49.5333	0.0224905	0.510984	0.0832246
GO:0032663	regulation of interleukin-2 production	40	1	0.0227179	49.5333	0.0224905	0.510984	0.0832246
GO:0045727	positive regulation of translation	41	1	0.0232858	48.2925	0.0230468	0.510984	0.0832246
GO:0046637	regulation of alpha-beta T cell differentiation	41	1	0.0232858	48.2925	0.0230468	0.510984	0.0832246
GO:0045768	positive regulation of anti-apoptosis	42	1	0.0238538	47.1122	0.0236028	0.516143	0.0840649
GO:0033138	positive regulation of peptidyl-serine phosphorylation	44	1	0.0249897	44.9163	0.0247141	0.53314	0.0868332
GO:0051384	response to glucocorticoid stimulus	45	1	0.0255576	43.8932	0.0252692	0.537848	0.0876
GO:0042509	regulation of tyrosine phosphorylation of STAT protein	46	1	0.0261256	42.9156	0.0258241	0.542426	0.0883456
GO:0031032	actomyosin structure organization	48	1	0.0272615	41.0851	0.026933	0.551213	0.0897767
GO:0046635	positive regulation of alpha-beta T cell activation	48	1	0.0272615	41.0851	0.026933	0.551213	0.0897767
GO:0045740	positive regulation of DNA replication	51	1	0.0289653	38.614	0.0285942	0.557261	0.0907618
GO:0046209	nitric oxide metabolic process	51	1	0.0289653	38.614	0.0285942	0.557261	0.0907618
GO:0046427	positive regulation of JAK-STAT cascade	51	1	0.0289653	38.614	0.0285942	0.557261	0.0907618
GO:0051707	response to other organism	476	2	0.270343	8.85279	0.0286249	0.557261	0.0907618
GO:0045582	positive regulation of T cell differentiation	53	1	0.0301012	37.125	0.0297003	0.56524	0.0920614
GO:0043255	regulation of carbohydrate biosynthetic process	55	1	0.0312371	35.7463	0.0308052	0.56524	0.0920614
GO:0044259	multicellular organismal macromolecule metabolic process	55	1	0.0312371	35.7463	0.0308052	0.56524	0.0920614
GO:0046888	negative regulation of hormone secretion	55	1	0.0312371	35.7463	0.0308052	0.56524	0.0920614
GO:0048661	positive regulation of smooth muscle cell proliferation	55	1	0.0312371	35.7463	0.0308052	0.56524	0.0920614
GO:0045454	cell redox homeostasis	56	1	0.031805	35.0945	0.0313572	0.568831	0.0926462
GO:0051897	positive regulation of protein kinase B signaling cascade	57	1	0.032373	34.4661	0.0319089	0.572336	0.0932171
GO:0030097	hemopoiesis	517	2	0.293629	8.13031	0.033348	0.591503	0.0963388
GO:0001776	leukocyte homeostasis	65	1	0.0369166	30.1453	0.0363125	0.630082	0.102622
GO:0043154	negative regulation of cysteine-type endopeptidase activity involved in apoptotic process	65	1	0.0369166	30.1453	0.0363125	0.630082	0.102622
GO:0051091	positive regulation of sequence-specific DNA binding transcription factor activity	74	1	0.0383638	29.2329	0.0377169	0.647414	0.105445
GO:0051971	positive regulation of transmission of nerve impulse	71	1	0.0403242	27.5529	0.0396032	0.672561	0.109541
GO:0010906	regulation of glucose metabolic process	72	1	0.0408922	27.1634	0.0401507	0.674681	0.109886
GO:0002520	immune system development	581	2	0.329977	7.20706	0.0412981	0.686733	0.111849
GO:0023052	signaling	2794	4	1.45269	4.16086	0.0432033	0.703302	0.114548
GO:0045666	positive regulation of neuron differentiation	79	1	0.0448678	24.7167	0.043975	0.703302	0.114548
GO:0051092	positive regulation of NF-kappaB transcription factor activity	79	1	0.0448678	24.7167	0.043975	0.703302	0.114548
GO:0042107	cytokine metabolic process	87	1	0.044945	24.885	0.0440568	0.703302	0.114548
GO:0002285	lymphocyte activation involved in immune response	83	1	0.0471396	23.5061	0.0461541	0.709969	0.115634
GO:0010565	regulation of cellular ketone metabolic process	83	1	0.0471396	23.5061	0.0461541	0.709969	0.115634
GO:0046474	glycerophospholipid biosynthetic process	83	1	0.0471396	23.5061	0.0461541	0.709969	0.115634
GO:0034599	cellular response to oxidative stress	84	1	0.0477076	23.2217	0.0466981	0.709969	0.115634
GO:0070374	positive regulation of ERK1 and ERK2 cascade	84	1	0.0477076	23.2217	0.0466981	0.709969	0.115634
GO:0032388	positive regulation of intracellular transport	86	1	0.0488435	22.6729	0.0477854	0.719645	0.11721
GO:0000302	response to reactive oxygen species	91	1	0.0516832	21.4078	0.0504987	0.746424	0.121571
GO:0051224	negative regulation of protein transport	91	1	0.0516832	21.4078	0.0504987	0.746424	0.121571
GO:0008360	regulation of cell shape	92	1	0.0522511	21.1714	0.0510405	0.747511	0.121748
GO:0051716	cellular response to stimulus	5348	6	3.03738	3.14826	0.054144	0.785754	0.127977
GO:0002440	production of molecular mediator of immune response	101	1	0.0573627	19.257	0.0559042	0.80399	0.130947
GO:0009967	positive regulation of signal transduction	694	2	0.394155	5.9939	0.0569157	0.804985	0.131109
GO:0043123	positive regulation of I-kappaB kinase/NF-kappaB cascade	103	1	0.0584986	18.8775	0.0569819	0.804985	0.131109
GO:0051247	positive regulation of protein metabolic process	699	2	0.396995	5.94931	0.0576501	0.807281	0.131483
GO:0002699	positive regulation of immune effector process	108	1	0.0613383	17.9907	0.0596714	0.828318	0.134909
GO:0022612	gland morphogenesis	112	1	0.0636101	17.3387	0.0618179	0.843446	0.137373
GO:0042306	regulation of protein import into nucleus	112	1	0.0636101	17.3387	0.0618179	0.843446	0.137373
GO:0001819	positive regulation of cytokine production	128	1	0.066256	16.7822	0.0643296	0.870278	0.141743
GO:0050708	regulation of protein secretion	118	1	0.0670178	16.4444	0.0650294	0.872351	0.142081
GO:0050731	positive regulation of peptidyl-tyrosine phosphorylation	120	1	0.0681537	16.1664	0.0660976	0.879067	0.143175
GO:0050679	positive regulation of epithelial cell proliferation	121	1	0.0687216	16.0308	0.0666313	0.879067	0.143175
GO:0007154	cell communication	3296	4	1.67574	3.49964	0.068455	0.895724	0.145888
GO:0033002	muscle cell proliferation	129	1	0.0732652	15.0227	0.0708911	0.920058	0.149851
GO:0002263	cell activation involved in immune response	131	1	0.0744011	14.79	0.0719533	0.926313	0.15087
GO:0032103	positive regulation of response to external stimulus	138	1	0.0783767	14.0292	0.0756622	0.96434	0.157063
GO:0030258	lipid modification	139	1	0.0789447	13.9268	0.0761909	0.96434	0.157063
GO:0018209	peptidyl-serine modification	140	1	0.0795126	13.8259	0.0767194	0.96434	0.157063
GO:0006469	negative regulation of protein kinase activity	144	1	0.0817844	13.4364	0.0788305	0.983135	0.160124
GO:0031349	positive regulation of defense response	147	1	0.0834882	13.1582	0.080411	0.995072	0.162069
GO:0051222	positive regulation of protein transport	158	1	0.0897356	12.2293	0.0861849	1	0.17237
GO:0002790	peptide secretion	162	1	0.0920074	11.923	0.0882763	1	0.173878
GO:2000116	regulation of cysteine-type endopeptidase activity	162	1	0.0920074	11.923	0.0882763	1	0.173878
GO:0051348	negative regulation of transferase activity	165	1	0.0937113	11.703	0.0898421	1	0.175332
GO:0050727	regulation of inflammatory response	166	1	0.0942792	11.6315	0.0903634	1	0.175332
GO:0048511	rhythmic process	170	1	0.096551	11.3538	0.0924462	1	0.178044
GO:0050794	regulation of cellular process	3033	4	1.90263	2.98686	0.10139	1	0.193834
GO:0051052	regulation of DNA metabolic process	191	1	0.108478	10.0879	0.10331	1	0.19561
GO:0051170	nuclear import	192	1	0.109046	10.0346	0.103824	1	0.19561
GO:0045595	regulation of cell differentiation	987	2	0.560564	4.14484	0.105196	1	0.196632
GO:0048545	response to steroid hormone stimulus	196	1	0.111318	9.82667	0.105879	1	0.196632
GO:0001763	morphogenesis of a branching structure	199	1	0.113021	9.67626	0.107417	1	0.196679
GO:0010951	negative regulation of endopeptidase activity	199	1	0.113021	9.67626	0.107417	1	0.196679
GO:0010627	regulation of intracellular protein kinase cascade	220	1	0.115492	9.54845	0.109695	1	0.198125
GO:0042326	negative regulation of phosphorylation	205	1	0.116429	9.38873	0.110486	1	0.198125
GO:0018212	peptidyl-tyrosine modification	206	1	0.116997	9.34244	0.110997	1	0.198125
GO:0009914	hormone transport	207	1	0.117565	9.2966	0.111507	1	0.198125
GO:0005996	monosaccharide metabolic process	208	1	0.118133	9.25121	0.112017	1	0.198125
GO:0010563	negative regulation of phosphorus metabolic process	211	1	0.119837	9.11762	0.113546	1	0.199472
GO:0034504	protein localization to nucleus	221	1	0.125516	8.69864	0.118624	1	0.206995
GO:0006644	phospholipid metabolic process	227	1	0.128924	8.46504	0.121658	1	0.210346
GO:0046486	glycerolipid metabolic process	228	1	0.129492	8.42731	0.122163	1	0.210346
GO:0017038	protein import	235	1	0.133468	8.17222	0.125689	1	0.213589
GO:0051047	positive regulation of secretion	235	1	0.133468	8.17222	0.125689	1	0.213589
GO:2000026	regulation of multicellular organismal development	1117	2	0.634397	3.63568	0.129447	1	0.218405
GO:0071345	cellular response to cytokine stimulus	244	1	0.138579	7.86584	0.130203	1	0.218405
GO:0031400	negative regulation of protein modification process	252	1	0.143123	7.61195	0.134198	1	0.223664
GO:0031644	regulation of neurological system process	254	1	0.144259	7.55099	0.135194	1	0.223889
GO:0065009	regulation of molecular function	277	1	0.155705	7.0467	0.145271	1	0.239053
GO:0097285	cell-type specific apoptotic process	281	1	0.159593	6.81321	0.148541	1	0.242897
GO:0051169	nuclear transport	286	1	0.162433	6.69193	0.150992	1	0.245362
GO:0070201	regulation of establishment of protein localization	288	1	0.163569	6.6446	0.151971	1	0.245418
GO:0050776	regulation of immune response	323	1	0.167037	6.55797	0.155058	1	0.248859
GO:0023061	signal release	309	1	0.175496	6.18474	0.162184	1	0.258698
GO:0016049	cell growth	314	1	0.178335	6.08435	0.164599	1	0.260128
GO:0051346	negative regulation of hydrolase activity	315	1	0.178903	6.06465	0.165081	1	0.260128
GO:0043408	regulation of MAPK cascade	319	1	0.181175	5.98711	0.167008	1	0.260761
GO:0052547	regulation of peptidase activity	320	1	0.181743	5.96803	0.167489	1	0.260761
GO:0010608	posttranscriptional regulation of gene expression	332	1	0.188558	5.74804	0.173242	1	0.266044
GO:0006605	protein targeting	333	1	0.189126	5.73042	0.173719	1	0.266044
GO:0016311	dephosphorylation	335	1	0.190262	5.69551	0.174674	1	0.266044
GO:0012501	programmed cell death	1345	2	0.763889	2.98072	0.174975	1	0.266044
GO:0002009	morphogenesis of an epithelium	353	1	0.200485	5.39915	0.183222	1	0.276963
GO:0010646	regulation of cell communication	1398	2	0.79399	2.85912	0.185983	1	0.279512
GO:0016265	death	1422	2	0.807621	2.80704	0.19101	1	0.285417
GO:0044249	cellular biosynthetic process	371	1	0.212297	5.18547	0.193375	1	0.28663
GO:0044271	cellular nitrogen compound biosynthetic process	376	1	0.213548	5.06187	0.194027	1	0.28663
GO:0051248	negative regulation of protein metabolic process	383	1	0.217524	4.96728	0.197289	1	0.289803
GO:0035556	intracellular signal transduction	1463	2	0.830907	2.72203	0.199653	1	0.291628
GO:0030029	actin filament-based process	392	1	0.222635	4.85064	0.201466	1	0.292632
GO:0008284	positive regulation of cell proliferation	448	1	0.233297	4.65971	0.210312	1	0.303784
GO:0061061	muscle structure development	419	1	0.23797	4.53086	0.213879	1	0.307229
GO:0050767	regulation of neurogenesis	432	1	0.245353	4.39118	0.219793	1	0.31399
GO:0008610	lipid biosynthetic process	439	1	0.249329	4.31941	0.22296	1	0.316774
GO:0008285	negative regulation of cell proliferation	454	1	0.257848	4.17307	0.229709	1	0.324588
GO:0042981	regulation of apoptotic process	491	1	0.261783	4.13968	0.233051	1	0.327531
GO:0010941	regulation of cell death	509	1	0.271858	3.98185	0.240951	1	0.336697
GO:0042327	positive regulation of phosphorylation	482	1	0.273751	3.92432	0.242163	1	0.336697
GO:0010562	positive regulation of phosphorus metabolic process	489	1	0.277726	3.8666	0.245248	1	0.339173
GO:0043549	regulation of kinase activity	526	1	0.29874	3.58705	0.261365	1	0.356265
GO:0007610	behavior	529	1	0.300444	3.5661	0.262658	1	0.356265
GO:0002376	immune system process	624	1	0.299872	3.63082	0.262912	1	0.356265
GO:0031175	neuron projection development	530	1	0.301012	3.55917	0.263088	1	0.356265
GO:0023051	regulation of signaling	1798	2	1.02117	2.17285	0.272124	1	0.364433
GO:0009893	positive regulation of metabolic process	1812	2	1.02912	2.15433	0.275197	1	0.364433
GO:0031401	positive regulation of protein modification process	559	1	0.317482	3.369	0.275475	1	0.364433
GO:0022603	regulation of anatomical structure morphogenesis	563	1	0.319754	3.34431	0.277168	1	0.364433
GO:0035637	multicellular organismal signaling	563	1	0.319754	3.34431	0.277168	1	0.364433
GO:0080134	regulation of response to stress	567	1	0.322026	3.31996	0.278858	1	0.364433
GO:0007186	G-protein coupled receptor signaling pathway	1829	2	1.03878	2.13221	0.278931	1	0.364433
GO:0032940	secretion by cell	571	1	0.324298	3.29596	0.280544	1	0.364708
GO:0009611	response to wounding	584	1	0.331681	3.22024	0.286	1	0.369951
GO:0043066	negative regulation of apoptotic process	612	1	0.347584	3.06809	0.297624	1	0.38308
GO:0009719	response to endogenous stimulus	626	1	0.355535	2.99712	0.303371	1	0.388554
GO:0060548	negative regulation of cell death	645	1	0.366326	2.90575	0.311102	1	0.396503
GO:0044092	negative regulation of molecular function	666	1	0.378253	2.81083	0.319556	1	0.405291
GO:0051094	positive regulation of developmental process	682	1	0.38734	2.74244	0.325934	1	0.411373
GO:0007010	cytoskeleton organization	699	1	0.396995	2.67321	0.332651	1	0.417823
GO:0001932	regulation of protein phosphorylation	709	1	0.402675	2.63404	0.336574	1	0.419612
GO:0045944	positive regulation of transcription from RNA polymerase II promoter	712	1	0.404378	2.6225	0.337747	1	0.419612
GO:0007267	cell-cell signaling	715	1	0.406082	2.61106	0.338917	1	0.419612
GO:0000902	cell morphogenesis	725	1	0.411762	2.57362	0.342806	1	0.422416
GO:0046434	organophosphate catabolic process	732	1	0.415737	2.54802	0.345516	1	0.423747
GO:0034613	cellular protein localization	737	1	0.418577	2.53003	0.347446	1	0.424112
GO:0048513	organ development	2155	2	1.22393	1.77571	0.35056	1	0.425914
GO:0007166	cell surface receptor signaling pathway	1181	1	0.473211	2.29986	0.387406	1	0.468491
GO:0019220	regulation of phosphate metabolic process	849	1	0.482187	2.18267	0.389334	1	0.468643
GO:0006508	proteolysis	892	1	0.506609	2.0725	0.404756	1	0.484961
GO:0006355	regulation of transcription	2460	2	1.39715	1.5278	0.416414	DNA-dependent	1
GO:0010557	positive regulation of macromolecule biosynthetic process	1038	1	0.538438	1.95339	0.425128	1	0.504719
GO:0009890	negative regulation of biosynthetic process	965	1	0.548069	1.90799	0.430128	1	0.508333
GO:0032774	RNA biosynthetic process	2550	2	1.44827	1.46599	0.435424	1	0.512264
GO:0006793	phosphorus metabolic process	1053	1	0.56256	1.86481	0.439624	1	0.514875
GO:0055085	transmembrane transport	1007	1	0.571923	1.82416	0.444276	1	0.51569
GO:0031328	positive regulation of cellular biosynthetic process	1103	1	0.572957	1.8289	0.445766	1	0.51569
GO:0051254	positive regulation of RNA metabolic process	1013	1	0.57533	1.81275	0.446271	1	0.51569
GO:0051049	regulation of transport	1050	1	0.596344	1.74528	0.458429	1	0.527396
GO:0006950	response to stress	1114	1	0.602358	1.73415	0.462818	1	0.529017
GO:0032268	regulation of cellular protein metabolic process	1068	1	0.606568	1.71415	0.464256	1	0.529017
GO:0071842	cellular component organization at cellular level	2697	2	1.53175	1.3739	0.465942	1	0.529017
GO:0010628	positive regulation of gene expression	1085	1	0.616223	1.6857	0.469707	1	0.530973
GO:0042592	homeostatic process	1134	1	0.644052	1.60847	0.485136	1	0.546041
GO:0009888	tissue development	1146	1	0.650867	1.59057	0.488852	1	0.547852
GO:0051128	regulation of cellular component organization	1157	1	0.657115	1.57448	0.492237	1	0.549278
GO:0009987	cellular process	2767	1	0.59698	2.35069	0.507906	1	0.56434
GO:0048869	cellular developmental process	1271	1	0.704545	1.46632	0.518469	1	0.573625
GO:0065007	biological regulation	7062	4	3.62919	1.18402	0.52553	1	0.578974
GO:0051171	regulation of nitrogen compound metabolic process	3017	2	1.7135	1.2045	0.529673	1	0.581076
GO:0048468	cell development	1328	1	0.754234	1.3587	0.542303	1	0.592431
GO:0007399	nervous system development	1371	1	0.778656	1.31292	0.554164	1	0.602857
GO:0010033	response to organic substance	1403	1	0.79683	1.28067	0.56281	1	0.60971
GO:0050790	regulation of catalytic activity	1451	1	0.824091	1.23497	0.575492	1	0.619289
GO:0034645	cellular macromolecule biosynthetic process	3271	2	1.85776	1.09364	0.577227	1	0.619289
GO:0051252	regulation of RNA metabolic process	1520	1	0.828112	1.23078	0.578797	1	0.619289
GO:0033036	macromolecule localization	1542	1	0.875774	1.15613	0.598622	1	0.637633
GO:0051641	cellular localization	1551	1	0.880886	1.14884	0.600846	1	0.637633
GO:0071840	cellular component organization or biogenesis	3515	2	1.99633	1.00225	0.620123	1	0.655415
GO:0090304	nucleic acid metabolic process	3560	2	2.02189	0.986759	0.627724	1	0.660762
GO:0009889	regulation of biosynthetic process	1906	1	1.03762	0.959697	0.665719	1	0.697931
GO:0080090	regulation of primary metabolic process	3828	2	2.1741	0.902074	0.67095	1	0.70059
GO:0044281	small molecule metabolic process	1914	1	1.08705	0.911866	0.681744	1	0.709014
GO:0044238	primary metabolic process	3878	2	2.2458	0.859207	0.698616	1	0.723666
GO:0036211	protein modification process	2202	1	1.25062	0.779464	0.734986	1	0.758319
GO:0003008	system process	2395	1	1.36023	0.708563	0.765988	1	0.787181
GO:0043170	macromolecule metabolic process	2483	1	1.43489	0.658894	0.790606	1	0.809282
GO:0010467	gene expression	2679	1	1.46522	0.647083	0.795006	1	0.810594
GO:0031323	regulation of cellular metabolic process	2747	1	1.50537	0.626851	0.804451	1	0.817021
GO:0048519	negative regulation of biological process	2918	1	1.65727	0.563593	0.834166	1	0.843903
GO:0051234	establishment of localization	3235	1	1.83731	0.498547	0.866129	1	0.870744
GO:0032501	multicellular organismal process	3080	1	1.82887	0.496265	0.867395	1	0.870744
GO:0034641	cellular nitrogen compound metabolic process	4231	1	2.22778	0.387497	0.919619	1	0.919619

## Sheet: wtMPP.clust.8
GOBPID	Term	Size	Count	ExpCount	OddsRatio	Pvalue	FDR.BY	FDR.BH
GO:0050715	positive regulation of cytokine secretion	54	3	0.0697026	51.5829	4.51171e-05	0.142383	0.0211599
GO:0035556	intracellular signal transduction	1071	7	1.29811	7.35567	0.000197225	0.23962	0.0356106
GO:0045671	negative regulation of osteoclast differentiation	18	2	0.0232342	105.038	0.000241654	0.23962	0.0356106
GO:0050708	regulation of protein secretion	118	3	0.152313	22.8	0.000459762	0.23962	0.0356106
GO:0032760	positive regulation of tumor necrosis factor production	33	2	0.042596	54.1711	0.000824108	0.23962	0.0356106
GO:0001817	regulation of cytokine production	339	4	0.437577	10.8077	0.000872116	0.23962	0.0356106
GO:0051222	positive regulation of protein transport	158	3	0.203945	16.8809	0.00107378	0.23962	0.0356106
GO:0014842	regulation of satellite cell proliferation	1	1	0.00129079	Inf	0.00129079	0.23962	0.0356106
GO:0018272	protein-pyridoxal-5-phosphate linkage via peptidyl-N6-pyridoxal phosphate-L-lysine	1	1	0.00129079	Inf	0.00129079	0.23962	0.0356106
GO:0044524	protein sulfhydration	1	1	0.00129079	Inf	0.00129079	0.23962	0.0356106
GO:0044532	modulation of apoptotic process in other organism	1	1	0.00129079	Inf	0.00129079	0.23962	0.0356106
GO:0052150	modulation by symbiont of host apoptotic process	1	1	0.00129079	Inf	0.00129079	0.23962	0.0356106
GO:0052248	modulation of programmed cell death in other organism involved in symbiotic interaction	1	1	0.00129079	Inf	0.00129079	0.23962	0.0356106
GO:0052501	positive regulation by organism of apoptotic process in other organism involved in symbiotic interaction	1	1	0.00129079	Inf	0.00129079	0.23962	0.0356106
GO:0060139	positive regulation of apoptotic process by virus	1	1	0.00129079	Inf	0.00129079	0.23962	0.0356106
GO:0070104	negative regulation of interleukin-6-mediated signaling pathway	1	1	0.00129079	Inf	0.00129079	0.23962	0.0356106
GO:2000256	positive regulation of male germ cell proliferation	1	1	0.00129079	Inf	0.00129079	0.23962	0.0356106
GO:0045638	negative regulation of myeloid cell differentiation	56	2	0.0722842	31.0612	0.00236036	0.325681	0.0484004
GO:0012502	induction of programmed cell death	2	1	0.00251665	828.174	0.00251513	0.325681	0.0484004
GO:0010627	regulation of intracellular protein kinase cascade	220	3	0.27718	12.3818	0.00257124	0.325681	0.0484004
GO:0001907	killing by symbiont of host cells	2	1	0.00258158	805.917	0.00257998	0.325681	0.0484004
GO:0030210	heparin biosynthetic process	2	1	0.00258158	805.917	0.00257998	0.325681	0.0484004
GO:0070106	interleukin-27-mediated signaling pathway	2	1	0.00258158	805.917	0.00257998	0.325681	0.0484004
GO:0070814	hydrogen sulfide biosynthetic process	2	1	0.00258158	805.917	0.00257998	0.325681	0.0484004
GO:2000504	positive regulation of blood vessel remodeling	2	1	0.00258158	805.917	0.00257998	0.325681	0.0484004
GO:0051047	positive regulation of secretion	235	3	0.303335	11.233	0.00333014	0.348806	0.0518371
GO:0048522	positive regulation of cellular process	549	4	0.646491	7.53165	0.00346376	0.348806	0.0518371
GO:0001773	myeloid dendritic cell activation	3	1	0.00371978	420.217	0.00371536	0.348806	0.0518371
GO:0019344	cysteine biosynthetic process	3	1	0.00387237	402.938	0.00386757	0.348806	0.0518371
GO:0036093	germ cell proliferation	3	1	0.00387237	402.938	0.00386757	0.348806	0.0518371
GO:0038165	oncostatin-M-mediated signaling pathway	3	1	0.00387237	402.938	0.00386757	0.348806	0.0518371
GO:0042231	interleukin-13 biosynthetic process	3	1	0.00387237	402.938	0.00386757	0.348806	0.0518371
GO:0051142	positive regulation of NK T cell proliferation	3	1	0.00387237	402.938	0.00386757	0.348806	0.0518371
GO:2000110	negative regulation of macrophage apoptotic process	3	1	0.00387237	402.938	0.00386757	0.348806	0.0518371
GO:0071706	tumor necrosis factor superfamily cytokine production	72	2	0.0929368	23.9416	0.00386844	0.348806	0.0518371
GO:0002761	regulation of myeloid leukocyte differentiation	77	2	0.0993907	22.3397	0.004411	0.376228	0.0559124
GO:0006639	acylglycerol metabolic process	77	2	0.0993907	22.3397	0.004411	0.376228	0.0559124
GO:0010890	positive regulation of sequestering of triglyceride	4	1	0.00516316	268.611	0.00515357	0.387235	0.0575482
GO:0032725	positive regulation of granulocyte macrophage colony-stimulating factor production	4	1	0.00516316	268.611	0.00515357	0.387235	0.0575482
GO:0048014	Tie receptor signaling pathway	4	1	0.00516316	268.611	0.00515357	0.387235	0.0575482
GO:0048861	leukemia inhibitory factor signaling pathway	4	1	0.00516316	268.611	0.00515357	0.387235	0.0575482
GO:0070120	ciliary neurotrophic factor-mediated signaling pathway	4	1	0.00516316	268.611	0.00515357	0.387235	0.0575482
GO:0070201	regulation of establishment of protein localization	288	3	0.371747	9.11866	0.00587401	0.423276	0.0629043
GO:0003160	endocardium morphogenesis	5	1	0.00645394	201.448	0.00643797	0.423276	0.0629043
GO:0018065	protein-cofactor linkage	5	1	0.00645394	201.448	0.00643797	0.423276	0.0629043
GO:0032819	positive regulation of natural killer cell proliferation	5	1	0.00645394	201.448	0.00643797	0.423276	0.0629043
GO:0044068	modulation by symbiont of host cellular process	5	1	0.00645394	201.448	0.00643797	0.423276	0.0629043
GO:0051712	positive regulation of killing of cells of other organism	5	1	0.00645394	201.448	0.00643797	0.423276	0.0629043
GO:0032946	positive regulation of mononuclear cell proliferation	97	2	0.125207	17.6183	0.00690926	0.444991	0.0661315
GO:0006642	triglyceride mobilization	6	1	0.00774473	161.15	0.00772078	0.461971	0.0686549
GO:0007171	activation of transmembrane receptor protein tyrosine kinase activity	6	1	0.00774473	161.15	0.00772078	0.461971	0.0686549
GO:0032930	positive regulation of superoxide anion generation	6	1	0.00774473	161.15	0.00772078	0.461971	0.0686549
GO:0043123	positive regulation of I-kappaB kinase/NF-kappaB cascade	103	2	0.132951	16.5665	0.00775844	0.461971	0.0686549
GO:0032501	multicellular organismal process	2270	7	2.54881	3.86655	0.00860093	0.502652	0.0747007
GO:0010886	positive regulation of cholesterol storage	7	1	0.00903552	134.285	0.009002	0.516526	0.0767625
GO:0031622	positive regulation of fever generation	8	1	0.0103263	115.095	0.0102816	0.552736	0.0821438
GO:0042511	positive regulation of tyrosine phosphorylation of Stat1 protein	8	1	0.0103263	115.095	0.0102816	0.552736	0.0821438
GO:0050731	positive regulation of peptidyl-tyrosine phosphorylation	120	2	0.154895	14.1673	0.0104054	0.552736	0.0821438
GO:0008625	induction of apoptosis via death domain receptors	9	1	0.0116171	100.703	0.0115597	0.552736	0.0821438
GO:0010744	positive regulation of macrophage derived foam cell differentiation	9	1	0.0116171	100.703	0.0115597	0.552736	0.0821438
GO:0034372	very-low-density lipoprotein particle remodeling	9	1	0.0116171	100.703	0.0115597	0.552736	0.0821438
GO:0043117	positive regulation of vascular permeability	9	1	0.0116171	100.703	0.0115597	0.552736	0.0821438
GO:0050667	homocysteine metabolic process	9	1	0.0116171	100.703	0.0115597	0.552736	0.0821438
GO:0050966	detection of mechanical stimulus involved in sensory perception of pain	9	1	0.0116171	100.703	0.0115597	0.552736	0.0821438
GO:0051481	reduction of cytosolic calcium ion concentration	9	1	0.0116171	100.703	0.0115597	0.552736	0.0821438
GO:2000352	negative regulation of endothelial cell apoptotic process	9	1	0.0116171	100.703	0.0115597	0.552736	0.0821438
GO:2000026	regulation of multicellular organismal development	1117	5	1.44181	4.0987	0.0127849	0.562623	0.0836132
GO:0032740	positive regulation of interleukin-17 production	10	1	0.0129079	89.5093	0.0128361	0.562623	0.0836132
GO:0048711	positive regulation of astrocyte differentiation	10	1	0.0129079	89.5093	0.0128361	0.562623	0.0836132
GO:0050832	defense response to fungus	10	1	0.0129079	89.5093	0.0128361	0.562623	0.0836132
GO:0051818	disruption of cells of other organism involved in symbiotic interaction	10	1	0.0129079	89.5093	0.0128361	0.562623	0.0836132
GO:0070059	intrinsic apoptotic signaling pathway in response to endoplasmic reticulum stress	10	1	0.0129079	89.5093	0.0128361	0.562623	0.0836132
GO:0003018	vascular process in circulatory system	135	2	0.174257	12.5597	0.0130271	0.563171	0.0836946
GO:0031650	regulation of heat generation	11	1	0.0141987	80.5542	0.014111	0.586161	0.0871111
GO:0043116	negative regulation of vascular permeability	11	1	0.0141987	80.5542	0.014111	0.586161	0.0871111
GO:2000145	regulation of cell motility	398	3	0.513734	6.54131	0.0141645	0.586161	0.0871111
GO:0006925	inflammatory cell apoptotic process	12	1	0.0154895	73.2273	0.0153843	0.586161	0.0871111
GO:0014808	release of sequestered calcium ion into cytosol by sarcoplasmic reticulum	12	1	0.0154895	73.2273	0.0153843	0.586161	0.0871111
GO:0043011	myeloid dendritic cell differentiation	12	1	0.0154895	73.2273	0.0153843	0.586161	0.0871111
GO:0090322	regulation of superoxide metabolic process	12	1	0.0154895	73.2273	0.0153843	0.586161	0.0871111
GO:0050670	regulation of lymphocyte proliferation	148	2	0.191037	11.4336	0.015508	0.586161	0.0871111
GO:0048731	system development	518	3	0.549829	6.37864	0.0164298	0.586161	0.0871111
GO:0002682	regulation of immune system process	163	2	0.198654	11.0547	0.0166549	0.586161	0.0871111
GO:0002092	positive regulation of receptor internalization	13	1	0.0167803	67.1215	0.016656	0.586161	0.0871111
GO:0060979	vasculogenesis involved in coronary vascular morphogenesis	13	1	0.0167803	67.1215	0.016656	0.586161	0.0871111
GO:0061437	renal system vasculature development	13	1	0.0167803	67.1215	0.016656	0.586161	0.0871111
GO:0070723	response to cholesterol	13	1	0.0167803	67.1215	0.016656	0.586161	0.0871111
GO:0071354	cellular response to interleukin-6	13	1	0.0167803	67.1215	0.016656	0.586161	0.0871111
GO:0072012	glomerulus vasculature development	13	1	0.0167803	67.1215	0.016656	0.586161	0.0871111
GO:0070663	regulation of leukocyte proliferation	154	2	0.198781	10.9788	0.0167164	0.586161	0.0871111
GO:0022610	biological adhesion	785	4	1.01327	4.52704	0.0171873	0.595497	0.0884987
GO:0019433	triglyceride catabolic process	14	1	0.018071	61.9551	0.0179262	0.595497	0.0884987
GO:0030949	positive regulation of vascular endothelial growth factor receptor signaling pathway	14	1	0.018071	61.9551	0.0179262	0.595497	0.0884987
GO:0045746	negative regulation of Notch signaling pathway	14	1	0.018071	61.9551	0.0179262	0.595497	0.0884987
GO:0050718	positive regulation of interleukin-1 beta secretion	14	1	0.018071	61.9551	0.0179262	0.595497	0.0884987
GO:0051251	positive regulation of lymphocyte activation	162	2	0.209108	10.4255	0.0183885	0.604493	0.0898356
GO:0042095	interferon-gamma biosynthetic process	15	1	0.0193618	57.5268	0.0191947	0.624491	0.0928076
GO:0042104	positive regulation of activated T cell proliferation	16	1	0.0206526	53.6889	0.0204617	0.652264	0.0969349
GO:0050704	regulation of interleukin-1 secretion	16	1	0.0206526	53.6889	0.0204617	0.652264	0.0969349
GO:0002250	adaptive immune response	176	2	0.227179	9.57971	0.0214779	0.653025	0.097048
GO:0050863	regulation of T cell activation	176	2	0.227179	9.57971	0.0214779	0.653025	0.097048
GO:0010955	negative regulation of protein processing	17	1	0.0219434	50.3307	0.0217272	0.653025	0.097048
GO:0030517	negative regulation of axon extension	17	1	0.0219434	50.3307	0.0217272	0.653025	0.097048
GO:0046461	neutral lipid catabolic process	17	1	0.0219434	50.3307	0.0217272	0.653025	0.097048
GO:2000178	negative regulation of neural precursor cell proliferation	17	1	0.0219434	50.3307	0.0217272	0.653025	0.097048
GO:0032496	response to lipopolysaccharide	182	2	0.234924	9.25749	0.0228639	0.660719	0.0981915
GO:0032967	positive regulation of collagen biosynthetic process	18	1	0.0232342	47.3676	0.022991	0.660719	0.0981915
GO:0070306	lens fiber cell differentiation	18	1	0.0232342	47.3676	0.022991	0.660719	0.0981915
GO:0023051	regulation of signaling	1798	6	2.32084	3.09287	0.0240665	0.660719	0.0981915
GO:0032732	positive regulation of interleukin-1 production	19	1	0.024525	44.7338	0.0242533	0.660719	0.0981915
GO:0032757	positive regulation of interleukin-8 production	19	1	0.024525	44.7338	0.0242533	0.660719	0.0981915
GO:0034367	macromolecular complex remodeling	19	1	0.024525	44.7338	0.0242533	0.660719	0.0981915
GO:0034369	plasma lipoprotein particle remodeling	19	1	0.024525	44.7338	0.0242533	0.660719	0.0981915
GO:0070328	triglyceride homeostasis	19	1	0.024525	44.7338	0.0242533	0.660719	0.0981915
GO:0090077	foam cell differentiation	19	1	0.024525	44.7338	0.0242533	0.660719	0.0981915
GO:0050867	positive regulation of cell activation	188	2	0.242668	8.95605	0.0242862	0.660719	0.0981915
GO:0042517	positive regulation of tyrosine phosphorylation of Stat3 protein	20	1	0.0258158	42.3772	0.025514	0.670986	0.0997173
GO:0043536	positive regulation of blood vessel endothelial cell migration	20	1	0.0258158	42.3772	0.025514	0.670986	0.0997173
GO:0046640	regulation of alpha-beta T cell proliferation	20	1	0.0258158	42.3772	0.025514	0.670986	0.0997173
GO:0070527	platelet aggregation	20	1	0.0258158	42.3772	0.025514	0.670986	0.0997173
GO:0009059	macromolecule biosynthetic process	19	1	0.0260745	42.3042	0.0257692	0.672097	0.0998823
GO:0010712	regulation of collagen metabolic process	22	1	0.0283974	38.3373	0.0280308	0.709977	0.105512
GO:0019432	triglyceride biosynthetic process	22	1	0.0283974	38.3373	0.0280308	0.709977	0.105512
GO:0045321	leukocyte activation	218	2	0.262843	8.30556	0.0280938	0.709977	0.105512
GO:0008593	regulation of Notch signaling pathway	23	1	0.0285212	38.1581	0.0281513	0.709977	0.105512
GO:0070997	neuron death	23	1	0.0287216	37.8913	0.0283465	0.709977	0.105512
GO:0018212	peptidyl-tyrosine modification	206	2	0.265903	8.15814	0.028765	0.714788	0.106227
GO:0014911	positive regulation of smooth muscle cell migration	23	1	0.0296881	36.5928	0.0292868	0.722068	0.107309
GO:0043903	regulation of symbiosis	24	1	0.0309789	35	0.0305413	encompassing mutualism through parasitism	0.743241
GO:0010646	regulation of cell communication	1398	5	1.80452	3.22146	0.0307391	0.743241	0.110455
GO:0010883	regulation of lipid storage	25	1	0.0322697	33.5399	0.0317942	0.743241	0.110455
GO:0044253	positive regulation of multicellular organismal metabolic process	25	1	0.0322697	33.5399	0.0317942	0.743241	0.110455
GO:0046460	neutral lipid biosynthetic process	25	1	0.0322697	33.5399	0.0317942	0.743241	0.110455
GO:0046503	glycerolipid catabolic process	25	1	0.0322697	33.5399	0.0317942	0.743241	0.110455
GO:0071825	protein-lipid complex subunit organization	25	1	0.0322697	33.5399	0.0317942	0.743241	0.110455
GO:0016265	death	1422	5	1.8355	3.16267	0.0327755	0.744905	0.110703
GO:0001782	B cell homeostasis	26	1	0.0335605	32.1967	0.0330456	0.744905	0.110703
GO:0030431	sleep	26	1	0.0335605	32.1967	0.0330456	0.744905	0.110703
GO:0032814	regulation of natural killer cell activation	26	1	0.0335605	32.1967	0.0330456	0.744905	0.110703
GO:0034394	protein localization to cell surface	26	1	0.0335605	32.1967	0.0330456	0.744905	0.110703
GO:0018149	peptide cross-linking	27	1	0.0348513	30.9567	0.0342954	0.767595	0.114075
GO:0031424	keratinization	28	1	0.0361421	29.8086	0.0355436	0.773588	0.114965
GO:0050982	detection of mechanical stimulus	28	1	0.0361421	29.8086	0.0355436	0.773588	0.114965
GO:0060761	negative regulation of response to cytokine stimulus	28	1	0.0361421	29.8086	0.0355436	0.773588	0.114965
GO:0090287	regulation of cellular response to growth factor stimulus	28	1	0.0361421	29.8086	0.0355436	0.773588	0.114965
GO:0032940	secretion by cell	571	3	0.73704	4.50744	0.0362277	0.783075	0.116375
GO:0032651	regulation of interleukin-1 beta production	29	1	0.0374329	28.7426	0.0367903	0.784491	0.116586
GO:0032722	positive regulation of chemokine production	29	1	0.0374329	28.7426	0.0367903	0.784491	0.116586
GO:0051272	positive regulation of cellular component movement	237	2	0.305917	7.07049	0.0371868	0.787624	0.117051
GO:0002520	immune system development	581	3	0.749948	4.4271	0.037848	0.78994	0.117395
GO:0009069	serine family amino acid metabolic process	30	1	0.0387237	27.75	0.0380355	0.78994	0.117395
GO:0040017	positive regulation of locomotion	240	2	0.309789	6.98027	0.0380471	0.78994	0.117395
GO:0022409	positive regulation of cell-cell adhesion	31	1	0.0400145	26.8236	0.0392791	0.809359	0.120281
GO:0016053	organic acid biosynthetic process	247	2	0.318825	6.77835	0.0400842	0.809359	0.120281
GO:0001659	temperature homeostasis	32	1	0.0413052	25.957	0.0405212	0.809359	0.120281
GO:0006023	aminoglycan biosynthetic process	32	1	0.0413052	25.957	0.0405212	0.809359	0.120281
GO:0032729	positive regulation of interferon-gamma production	32	1	0.0413052	25.957	0.0405212	0.809359	0.120281
GO:0042088	T-helper 1 type immune response	32	1	0.0413052	25.957	0.0405212	0.809359	0.120281
GO:0032330	regulation of chondrocyte differentiation	33	1	0.042596	25.1445	0.0417617	0.818594	0.121654
GO:0032755	positive regulation of interleukin-6 production	33	1	0.042596	25.1445	0.0417617	0.818594	0.121654
GO:0060976	coronary vasculature development	33	1	0.042596	25.1445	0.0417617	0.818594	0.121654
GO:0045087	innate immune response	257	2	0.331733	6.50912	0.0430655	0.83894	0.124677
GO:0097285	cell-type specific apoptotic process	269	2	0.33354	6.49132	0.0434477	0.841191	0.125012
GO:0055074	calcium ion homeostasis	260	2	0.335605	6.43242	0.0439759	0.846115	0.125744
GO:0031663	lipopolysaccharide-mediated signaling pathway	35	1	0.0451776	23.663	0.0442382	0.846115	0.125744
GO:0009967	positive regulation of signal transduction	646	3	0.802484	4.14419	0.0447089	0.849967	0.126316
GO:0072503	cellular divalent inorganic cation homeostasis	267	2	0.344641	6.26021	0.0461283	0.871699	0.129546
GO:0014068	positive regulation of phosphatidylinositol 3-kinase cascade	37	1	0.0477592	22.3461	0.0467085	0.871806	0.129562
GO:0001816	cytokine production	44	1	0.0485549	22.0535	0.0474729	0.871806	0.129562
GO:0006953	acute-phase response	38	1	0.04905	21.741	0.0479413	0.871806	0.129562
GO:0048259	regulation of receptor-mediated endocytosis	38	1	0.04905	21.741	0.0479413	0.871806	0.129562
GO:0050918	positive chemotaxis	38	1	0.04905	21.741	0.0479413	0.871806	0.129562
GO:0051238	sequestering of metal ion	38	1	0.04905	21.741	0.0479413	0.871806	0.129562
GO:0060548	negative regulation of cell death	645	3	0.832559	3.97218	0.049095	0.871806	0.129562
GO:0001569	patterning of blood vessels	39	1	0.0503408	21.1678	0.0491727	0.871806	0.129562
GO:0006749	glutathione metabolic process	39	1	0.0503408	21.1678	0.0491727	0.871806	0.129562
GO:0034103	regulation of tissue remodeling	39	1	0.0503408	21.1678	0.0491727	0.871806	0.129562
GO:0071407	cellular response to organic cyclic compound	39	1	0.0503408	21.1678	0.0491727	0.871806	0.129562
GO:0002040	sprouting angiogenesis	40	1	0.0516316	20.6239	0.0504025	0.88368	0.131326
GO:0014015	positive regulation of gliogenesis	40	1	0.0516316	20.6239	0.0504025	0.88368	0.131326
GO:0043067	regulation of programmed cell death	1114	4	1.43794	3.12879	0.0524963	0.91153	0.135465
GO:0032502	developmental process	3174	7	3.57203	2.44269	0.0526337	0.91153	0.135465
GO:0045768	positive regulation of anti-apoptosis	42	1	0.0542131	19.6159	0.0528575	0.91153	0.135465
GO:0001959	regulation of cytokine-mediated signaling pathway	43	1	0.0555039	19.1478	0.0540827	0.918348	0.136478
GO:0014812	muscle cell migration	43	1	0.0555039	19.1478	0.0540827	0.918348	0.136478
GO:0002694	regulation of leukocyte activation	292	2	0.37691	5.71304	0.0541258	0.918348	0.136478
GO:0006875	cellular metal ion homeostasis	294	2	0.379492	5.67332	0.0547858	0.924576	0.137404
GO:0033138	positive regulation of peptidyl-serine phosphorylation	44	1	0.0567947	18.7016	0.0553064	0.928396	0.137972
GO:0051094	positive regulation of developmental process	682	3	0.880318	3.74829	0.0562762	0.934008	0.138806
GO:0043525	positive regulation of neuron apoptotic process	45	1	0.0580855	18.2756	0.0565286	0.934008	0.138806
GO:2000106	regulation of leukocyte apoptotic process	45	1	0.0580855	18.2756	0.0565286	0.934008	0.138806
GO:0042509	regulation of tyrosine phosphorylation of STAT protein	46	1	0.0593763	17.8685	0.0577492	0.944289	0.140334
GO:0061387	regulation of extent of cell growth	46	1	0.0593763	17.8685	0.0577492	0.944289	0.140334
GO:0005976	polysaccharide metabolic process	48	1	0.059717	17.7798	0.0580726	0.944682	0.140392
GO:0002673	regulation of acute inflammatory response	47	1	0.0606671	17.4792	0.0589684	0.947496	0.14081
GO:0042102	positive regulation of T cell proliferation	49	1	0.0607689	17.4638	0.0590659	0.947496	0.14081
GO:0008015	blood circulation	307	2	0.396272	5.4278	0.0591463	0.947496	0.14081
GO:0035821	modification of morphology or physiology of other organism	48	1	0.0619579	17.1064	0.060186	0.954461	0.141845
GO:0046635	positive regulation of alpha-beta T cell activation	48	1	0.0619579	17.1064	0.060186	0.954461	0.141845
GO:0031341	regulation of cell killing	49	1	0.0632487	16.7491	0.0614021	0.968878	0.143988
GO:0045669	positive regulation of osteoblast differentiation	50	1	0.0645394	16.4065	0.0626167	0.983128	0.146106
GO:0003333	amino acid transmembrane transport	51	1	0.0658302	16.0775	0.0638298	0.992301	0.147469
GO:0046427	positive regulation of JAK-STAT cascade	51	1	0.0658302	16.0775	0.0638298	0.992301	0.147469
GO:0001775	cell activation	60	1	0.066847	15.9059	0.0647948	0.996411	0.14808
GO:0001541	ovarian follicle development	52	1	0.067121	15.7614	0.0650414	0.996411	0.14808
GO:0045685	regulation of glial cell differentiation	52	1	0.067121	15.7614	0.0650414	0.996411	0.14808
GO:0055008	cardiac muscle tissue morphogenesis	53	1	0.0684118	15.4575	0.0662515	1	0.150106
GO:0030155	regulation of cell adhesion	58	1	0.0695625	15.2289	0.0673338	1	0.151825
GO:0009617	response to bacterium	333	2	0.429833	4.99461	0.0682169	1	0.15191
GO:0002521	leukocyte differentiation	334	2	0.431124	4.97931	0.0685747	1	0.15191
GO:0044259	multicellular organismal macromolecule metabolic process	55	1	0.0709934	14.8835	0.0686671	1	0.15191
GO:0051283	negative regulation of sequestering of calcium ion	55	1	0.0709934	14.8835	0.0686671	1	0.15191
GO:0010033	response to organic substance	379	2	0.433875	5.01075	0.069074	1	0.152092
GO:0006986	response to unfolded protein	56	1	0.0722842	14.6121	0.0698727	1	0.15242
GO:0051289	protein homotetramerization	56	1	0.0722842	14.6121	0.0698727	1	0.15242
GO:0022008	neurogenesis	61	1	0.072682	14.5889	0.070254	1	0.152542
GO:0051897	positive regulation of protein kinase B signaling cascade	57	1	0.073575	14.3504	0.0710768	1	0.153618
GO:0050729	positive regulation of inflammatory response	58	1	0.0748658	14.098	0.0722794	1	0.1555
GO:0071310	cellular response to organic substance	802	3	0.995809	3.30878	0.0754505	1	0.161581
GO:0031398	positive regulation of protein ubiquitination	61	1	0.0787381	13.391	0.0758782	1	0.161758
GO:0005977	glycogen metabolic process	62	1	0.0800289	13.1708	0.0770748	1	0.162829
GO:0072006	nephron development	62	1	0.0800289	13.1708	0.0770748	1	0.162829
GO:0007492	endoderm development	63	1	0.0813197	12.9577	0.0782699	1	0.163149
GO:0009636	response to toxin	63	1	0.0813197	12.9577	0.0782699	1	0.163149
GO:0044042	glucan metabolic process	63	1	0.0813197	12.9577	0.0782699	1	0.163149
GO:0010594	regulation of endothelial cell migration	64	1	0.0826105	12.7513	0.0794635	1	0.163458
GO:0030203	glycosaminoglycan metabolic process	64	1	0.0826105	12.7513	0.0794635	1	0.163458
GO:0051701	interaction with host	64	1	0.0826105	12.7513	0.0794635	1	0.163458
GO:0001776	leukocyte homeostasis	65	1	0.0839013	12.5514	0.0806557	1	0.164468
GO:0032846	positive regulation of homeostatic process	65	1	0.0839013	12.5514	0.0806557	1	0.164468
GO:0051049	regulation of transport	824	3	1.03312	3.18375	0.0822581	1	0.167009
GO:0048812	neuron projection morphogenesis	373	2	0.481464	4.44674	0.0830078	1	0.167805
GO:0048878	chemical homeostasis	805	3	1.03909	3.15252	0.0835402	1	0.168156
GO:0048644	muscle organ morphogenesis	68	1	0.0877736	11.9876	0.0842233	1	0.168552
GO:0051641	cellular localization	811	3	1.04488	3.14639	0.0844558	1	0.168552
GO:0051674	localization of cell	811	3	1.04683	3.12809	0.084997	1	0.168914
GO:0031345	negative regulation of cell projection organization	70	1	0.0903552	11.6389	0.0865943	1	0.171362
GO:0060402	calcium ion transport into cytosol	72	1	0.0929368	11.3099	0.0889594	1	0.175302
GO:0008104	protein localization	1337	4	1.72578	2.5735	0.0898571	1	0.175417
GO:0055080	cation homeostasis	391	2	0.504698	4.23695	0.0899647	1	0.175417
GO:0051017	actin filament bundle assembly	73	1	0.0942276	11.1522	0.0901398	1	0.175417
GO:0044264	cellular polysaccharide metabolic process	77	1	0.0993907	10.563	0.0948465	1	0.183063
GO:0048523	negative regulation of cellular process	474	2	0.523209	4.168	0.095121	1	0.183063
GO:0048588	developmental cell growth	78	1	0.100682	10.4253	0.0960195	1	0.183063
GO:0000165	MAPK cascade	80	1	0.100724	10.4342	0.0960642	1	0.183063
GO:0045666	positive regulation of neuron differentiation	79	1	0.101972	10.2911	0.0971911	1	0.183063
GO:0045807	positive regulation of endocytosis	79	1	0.101972	10.2911	0.0971911	1	0.183063
GO:0048015	phosphatidylinositol-mediated signaling	79	1	0.101972	10.2911	0.0971911	1	0.183063
GO:0051092	positive regulation of NF-kappaB transcription factor activity	79	1	0.101972	10.2911	0.0971911	1	0.183063
GO:0030041	actin filament polymerization	80	1	0.103263	10.1603	0.0983612	1	0.184526
GO:0051716	cellular response to stimulus	4442	9	5.77446	1.89556	0.0998989	1	0.186664
GO:0042698	ovulation cycle	82	1	0.105845	9.90844	0.100697	1	0.186705
GO:0002684	positive regulation of immune system process	418	2	0.53955	3.95631	0.100717	1	0.186705
GO:0007162	negative regulation of cell adhesion	83	1	0.107135	9.78709	0.101863	1	0.187348
GO:0019722	calcium-mediated signaling	83	1	0.107135	9.78709	0.101863	1	0.187348
GO:0050768	negative regulation of neurogenesis	84	1	0.108426	9.66867	0.103027	1	0.188014
GO:0070374	positive regulation of ERK1 and ERK2 cascade	84	1	0.108426	9.66867	0.103027	1	0.188014
GO:0008585	female gonad development	86	1	0.111008	9.4402	0.105351	1	0.191511
GO:0045785	positive regulation of cell adhesion	90	1	0.111703	9.3913	0.105983	1	0.191915
GO:0019724	B cell mediated immunity	89	1	0.11488	9.11695	0.108827	1	0.196307
GO:0008652	cellular amino acid biosynthetic process	90	1	0.116171	9.01404	0.109982	1	0.197631
GO:0008360	regulation of cell shape	92	1	0.118753	8.81502	0.112289	1	0.201007
GO:0097190	apoptotic signaling pathway	93	1	0.120043	8.71875	0.113441	1	0.202295
GO:0000003	reproduction	462	2	0.586139	3.64289	0.115561	1	0.205295
GO:0050770	regulation of axonogenesis	96	1	0.123916	8.44211	0.116886	1	0.206866
GO:0009913	epidermal cell differentiation	97	1	0.125207	8.35373	0.118032	1	0.208108
GO:0042107	cytokine metabolic process	98	1	0.126497	8.26718	0.119176	1	0.208809
GO:0006790	sulfur compound metabolic process	102	1	0.126649	8.2669	0.119319	1	0.208809
GO:0009893	positive regulation of metabolic process	108	1	0.128397	8.19439	0.120907	1	0.2108
GO:0045595	regulation of cell differentiation	550	2	0.61011	3.52708	0.123206	1	0.214014
GO:0032990	cell part morphogenesis	478	2	0.616997	3.44666	0.12581	1	0.216931
GO:0034621	cellular macromolecular complex subunit organization	478	2	0.616997	3.44666	0.12581	1	0.216931
GO:0051235	maintenance of location	109	1	0.135334	7.72866	0.126981	1	0.217506
GO:0022415	viral reproductive process	105	1	0.135533	7.70793	0.127145	1	0.217506
GO:0042327	positive regulation of phosphorylation	482	2	0.62216	3.41721	0.127536	1	0.217506
GO:0046660	female sex differentiation	106	1	0.136824	7.63413	0.128278	1	0.21798
GO:0043112	receptor metabolic process	107	1	0.138114	7.56171	0.129409	1	0.21898
GO:0006950	response to stress	538	2	0.630539	3.40947	0.130032	1	0.21898
GO:0010562	positive regulation of phosphorus metabolic process	489	2	0.631196	3.36684	0.130569	1	0.21898
GO:0051246	regulation of protein metabolic process	111	1	0.140021	7.47934	0.131106	1	0.21898
GO:0045017	glycerolipid biosynthetic process	109	1	0.140696	7.42091	0.131668	1	0.21898
GO:0048638	regulation of developmental growth	109	1	0.140696	7.42091	0.131668	1	0.21898
GO:0030308	negative regulation of cell growth	115	1	0.142628	7.32761	0.133367	1	0.221021
GO:0072593	reactive oxygen species metabolic process	111	1	0.143278	7.28523	0.133921	1	0.221158
GO:2000241	regulation of reproductive process	112	1	0.144568	7.21922	0.135045	1	0.222232
GO:0051604	protein maturation	115	1	0.148441	7.02814	0.13841	1	0.226973
GO:0007596	blood coagulation	116	1	0.149732	6.96667	0.139529	1	0.22801
GO:0071375	cellular response to peptide hormone stimulus	117	1	0.151022	6.90625	0.140646	1	0.229038
GO:0060560	developmental growth involved in morphogenesis	120	1	0.154895	6.73109	0.14399	1	0.232867
GO:0071219	cellular response to molecule of bacterial origin	120	1	0.154895	6.73109	0.14399	1	0.232867
GO:0030336	negative regulation of cell migration	122	1	0.157476	6.61915	0.146212	1	0.235648
GO:0065008	regulation of biological quality	652	2	0.690986	3.1238	0.150556	1	0.24128
GO:0019221	cytokine-mediated signaling pathway	131	1	0.162733	6.41003	0.150736	1	0.24128
GO:0001666	response to hypoxia	128	1	0.165221	6.30446	0.152846	1	0.242178
GO:0006633	fatty acid biosynthetic process	128	1	0.165221	6.30446	0.152846	1	0.242178
GO:0050954	sensory perception of mechanical stimulus	128	1	0.165221	6.30446	0.152846	1	0.242178
GO:0051271	negative regulation of cellular component movement	129	1	0.166512	6.25488	0.153947	1	0.243101
GO:2000021	regulation of ion homeostasis	131	1	0.169093	6.15801	0.156144	1	0.245743
GO:0010942	positive regulation of cell death	548	2	0.707352	2.99363	0.156783	1	0.245923
GO:0051707	response to other organism	143	1	0.172787	6.04033	0.159316	1	0.249065
GO:0010628	positive regulation of gene expression	1085	3	1.40051	2.30142	0.162194	1	0.252721
GO:0040013	negative regulation of locomotion	139	1	0.17942	5.79861	0.164879	1	0.256054
GO:0018209	peptidyl-serine modification	140	1	0.18071	5.75659	0.165965	1	0.256889
GO:0015980	energy derivation by oxidation of organic compounds	141	1	0.182001	5.71518	0.167049	1	0.257717
GO:0006873	cellular ion homeostasis	575	2	0.742204	2.84847	0.169114	1	0.260048
GO:0051216	cartilage development	146	1	0.188455	5.51667	0.172451	1	0.264312
GO:0016051	carbohydrate biosynthetic process	147	1	0.189746	5.4786	0.173527	1	0.265095
GO:1901214	regulation of neuron death	152	1	0.1962	5.29581	0.178889	1	0.272399
GO:0048839	inner ear development	158	1	0.203945	5.09183	0.185278	1	0.281215
GO:0015837	amine transport	160	1	0.206526	5.02725	0.187397	1	0.283514
GO:0051260	protein homooligomerization	167	1	0.207539	5.00838	0.188253	1	0.283893
GO:0006916	anti-apoptosis	168	1	0.208631	4.98178	0.189147	1	0.284326
GO:0031325	positive regulation of cellular metabolic process	170	1	0.209653	4.97267	0.19005	1	0.284772
GO:0032535	regulation of cellular component size	165	1	0.21298	4.87271	0.192672	1	0.287781
GO:0030278	regulation of ossification	166	1	0.214271	4.84293	0.193723	1	0.288433
GO:0070482	response to oxygen levels	169	1	0.218143	4.7557	0.196869	1	0.292188
GO:0010720	positive regulation of cell development	170	1	0.219434	4.72732	0.197915	1	0.292814
GO:0051480	cytosolic calcium ion homeostasis	178	1	0.220673	4.70597	0.198945	1	0.293086
GO:0030097	hemopoiesis	183	1	0.221131	4.70255	0.199349	1	0.293086
GO:0070848	response to growth factor stimulus	172	1	0.222016	4.67154	0.200002	1	0.293128
GO:0022604	regulation of cell morphogenesis	183	1	0.227848	4.55566	0.20473	1	0.298876
GO:0045137	development of primary sexual characteristics	177	1	0.22847	4.53764	0.205199	1	0.298876
GO:0044255	cellular lipid metabolic process	666	2	0.859665	2.44618	0.21181	1	0.307551
GO:0031589	cell-substrate adhesion	189	1	0.243959	4.24535	0.217538	1	0.314893
GO:0046942	carboxylic acid transport	191	1	0.246541	4.20022	0.219577	1	0.316866
GO:0002443	leukocyte mediated immunity	193	1	0.249122	4.15603	0.22161	1	0.31882
GO:0030335	positive regulation of cell migration	202	1	0.250607	4.13584	0.222814	1	0.319571
GO:0043065	positive regulation of apoptotic process	203	1	0.255829	4.05037	0.226909	1	0.323582
GO:0051247	positive regulation of protein metabolic process	699	2	0.902261	2.32624	0.227604	1	0.323582
GO:0001763	morphogenesis of a branching structure	199	1	0.256867	4.02883	0.22768	1	0.323582
GO:0019725	cellular homeostasis	701	2	0.904843	2.31934	0.228564	1	0.323857
GO:0050878	regulation of body fluid levels	201	1	0.259449	3.98813	0.229694	1	0.324477
GO:0006955	immune response	236	1	0.26087	3.98766	0.230983	1	0.325319
GO:0001932	regulation of protein phosphorylation	709	2	0.915169	2.29211	0.232412	1	0.325376
GO:0042180	cellular ketone metabolic process	709	2	0.915169	2.29211	0.232412	1	0.325376
GO:0016042	lipid catabolic process	205	1	0.264612	3.90911	0.233705	1	0.32567
GO:0009611	response to wounding	219	1	0.265063	3.91201	0.234142	1	0.32567
GO:0010876	lipid localization	206	1	0.265903	3.88984	0.234705	1	0.32567
GO:0007264	small GTPase mediated signal transduction	216	1	0.270113	3.83276	0.237999	1	0.328566
GO:0072358	cardiovascular system development	721	2	0.930659	2.2524	0.238193	1	0.328566
GO:0071840	cellular component organization or biogenesis	706	2	0.937979	2.24901	0.24085	1	0.331258
GO:0048583	regulation of response to stimulus	861	2	0.943768	2.24641	0.242963	1	0.333187
GO:0001655	urogenital system development	217	1	0.280101	3.68962	0.245619	1	0.335846
GO:0042592	homeostatic process	236	1	0.281104	3.69058	0.246539	1	0.336124
GO:0048608	reproductive structure development	222	1	0.286555	3.6052	0.250531	1	0.340576
GO:0060627	regulation of vesicle-mediated transport	226	1	0.291718	3.54037	0.254438	1	0.344888
GO:0043010	camera-type eye development	234	1	0.302045	3.41738	0.262193	1	0.354377
GO:0018193	peptidyl-amino acid modification	262	1	0.316375	3.26768	0.272948	1	0.367852
GO:0048584	positive regulation of response to stimulus	287	1	0.322748	3.21101	0.277783	1	0.373296
GO:0016337	cell-cell adhesion	262	1	0.32518	3.17375	0.279348	1	0.373902
GO:0001525	angiogenesis	262	1	0.325837	3.16725	0.279829	1	0.373902
GO:0043623	cellular protein complex assembly	264	1	0.327239	3.15341	0.280852	1	0.374203
GO:0012501	programmed cell death	289	1	0.331422	3.12552	0.284125	1	0.376819
GO:0048666	neuron development	263	1	0.332141	3.10621	0.284422	1	0.376819
GO:0030855	epithelial cell differentiation	259	1	0.334314	3.0822	0.285934	1	0.377755
GO:0051128	regulation of cellular component organization	882	2	1.06248	1.96861	0.287701	1	0.379022
GO:0006816	calcium ion transport	262	1	0.338187	3.0463	0.288733	1	0.379316
GO:0022603	regulation of anatomical structure morphogenesis	288	1	0.346933	2.97482	0.295157	1	0.386672
GO:0032879	regulation of localization	320	1	0.34965	2.96403	0.297372	1	0.388489
GO:0019220	regulation of phosphate metabolic process	849	2	1.09588	1.89888	0.300214	1	0.391112
GO:0034097	response to cytokine stimulus	287	1	0.356153	2.89298	0.301652	1	0.391896
GO:0009605	response to external stimulus	296	1	0.362243	2.84684	0.306041	1	0.3965
GO:0031347	regulation of defense response	283	1	0.365293	2.81634	0.308034	1	0.397983
GO:0051056	regulation of small GTPase mediated signal transduction	288	1	0.371747	2.76655	0.312555	1	0.402715
GO:0036211	protein modification process	2202	4	2.84232	1.48577	0.314974	1	0.40472
GO:0051090	regulation of sequence-specific DNA binding transcription factor activity	292	1	0.37691	2.72795	0.316151	1	0.405122
GO:0006917	induction of apoptosis	295	1	0.380783	2.69969	0.318836	1	0.407131
GO:0006954	inflammatory response	307	1	0.381564	2.69679	0.319455	1	0.407131
GO:0035239	tube morphogenesis	298	1	0.384655	2.672	0.321511	1	0.408642
GO:0014706	striated muscle tissue development	300	1	0.387237	2.65385	0.323289	1	0.409791
GO:0008283	cell proliferation	343	1	0.391021	2.64006	0.326269	1	0.412053
GO:0045860	positive regulation of protein kinase activity	304	1	0.3924	2.61826	0.326831	1	0.412053
GO:0072511	divalent inorganic cation transport	305	1	0.393691	2.60951	0.327714	1	0.412059
GO:0019752	carboxylic acid metabolic process	316	1	0.399074	2.57626	0.331471	1	0.415668
GO:0043408	regulation of MAPK cascade	319	1	0.411762	2.49279	0.339957	1	0.425173
GO:0010468	regulation of gene expression	331	1	0.415307	2.48273	0.342771	1	0.427522
GO:0065007	biological regulation	6825	8	6.71596	1.36156	0.343659	1	0.427522
GO:0050767	regulation of neurogenesis	348	1	0.433105	2.36975	0.354238	1	0.439341
GO:0010605	negative regulation of macromolecule metabolic process	333	1	0.434301	2.36328	0.355032	1	0.439341
GO:0045596	negative regulation of cell differentiation	366	1	0.435895	2.35666	0.356177	1	0.43955
GO:0051347	positive regulation of transferase activity	339	1	0.437577	2.34283	0.357076	1	0.43955
GO:0032101	regulation of response to external stimulus	343	1	0.442741	2.31494	0.360448	1	0.441261
GO:0042330	taxis	343	1	0.442741	2.31494	0.360448	1	0.441261
GO:0001701	in utero embryonic development	344	1	0.444031	2.30807	0.361288	1	0.441261
GO:0002009	morphogenesis of an epithelium	353	1	0.455648	2.24799	0.368805	1	0.448779
GO:0044093	positive regulation of molecular function	993	2	1.28175	1.61032	0.369358	1	0.448779
GO:0044249	cellular biosynthetic process	327	1	0.458684	2.24014	0.37114	1	0.44978
GO:0030154	cell differentiation	505	1	0.463382	2.2377	0.375267	1	0.453359
GO:0032787	monocarboxylic acid metabolic process	364	1	0.469847	2.1786	0.377876	1	0.453359
GO:0048667	cell morphogenesis involved in neuron differentiation	364	1	0.469847	2.1786	0.377876	1	0.453359
GO:0040008	regulation of growth	377	1	0.469806	2.18074	0.377961	1	0.453359
GO:0003008	system process	340	1	0.471322	2.17391	0.378942	1	0.453377
GO:0030036	actin cytoskeleton organization	367	1	0.47372	2.16041	0.380328	1	0.453877
GO:0043066	negative regulation of apoptotic process	396	1	0.475564	2.15581	0.381729	1	0.454393
GO:0032446	protein modification by small protein conjugation	377	1	0.486627	2.10184	0.388435	1	0.461205
GO:0043933	macromolecular complex subunit organization	423	1	0.493294	2.07865	0.392978	1	0.464344
GO:0009888	tissue development	1083	2	1.34639	1.53057	0.393059	1	0.464344
GO:0022607	cellular component assembly	398	1	0.495373	2.06767	0.394128	1	0.464438
GO:0032268	regulation of cellular protein metabolic process	1068	2	1.37856	1.4909	0.404524	1	0.475493
GO:0006461	protein complex assembly	437	1	0.526285	1.94318	0.412988	1	0.484229
GO:0048609	multicellular organismal reproductive process	429	1	0.533859	1.91325	0.417375	1	0.488152
GO:0001568	blood vessel development	433	1	0.537721	1.89915	0.419673	1	0.48892
GO:0009725	response to hormone stimulus	418	1	0.53955	1.89109	0.420621	1	0.48892
GO:0061061	muscle structure development	419	1	0.540841	1.88646	0.421386	1	0.48892
GO:0008285	negative regulation of cell proliferation	437	1	0.541987	1.88383	0.422202	1	0.48892
GO:0007423	sensory organ development	438	1	0.565366	1.80263	0.435726	1	0.503338
GO:0071495	cellular response to endogenous stimulus	442	1	0.570529	1.7859	0.438701	1	0.505247
GO:0048513	organ development	1240	2	1.47835	1.38877	0.440578	1	0.505247
GO:0048699	generation of neurons	472	1	0.5733	1.77977	0.440609	1	0.505247
GO:0019953	sexual reproduction	451	1	0.582146	1.74935	0.44534	1	0.509426
GO:0051240	positive regulation of multicellular organismal process	472	1	0.585638	1.73987	0.447476	1	0.510624
GO:0031401	positive regulation of protein modification process	498	1	0.61905	1.64343	0.466103	1	0.530588
GO:0007154	cell communication	3296	4	3.53768	1.16574	0.483319	1	0.548854
GO:0009968	negative regulation of signal transduction	535	1	0.663429	1.53037	0.489914	1	0.555
GO:0043549	regulation of kinase activity	526	1	0.678955	1.49349	0.497811	1	0.562586
GO:0000122	negative regulation of transcription from RNA polymerase II promoter	532	1	0.6867	1.47615	0.501796	1	0.564502
GO:0007166	cell surface receptor signaling pathway	579	1	0.686507	1.48152	0.502901	1	0.564502
GO:0007417	central nervous system development	534	1	0.689281	1.47045	0.503117	1	0.564502
GO:0007167	enzyme linked receptor protein signaling pathway	564	1	0.699029	1.45007	0.508277	1	0.56893
GO:0048468	cell development	610	1	0.719571	1.40895	0.519064	1	0.579282
GO:0009792	embryo development ending in birth or egg hatching	560	1	0.722842	1.40012	0.519995	1	0.579282
GO:0008284	positive regulation of cell proliferation	612	1	0.758403	1.33295	0.537501	1	0.597365
GO:0030001	metal ion transport	613	1	0.791254	1.27526	0.552712	1	0.612818
GO:0009887	organ morphogenesis	663	1	0.824456	1.22251	0.568056	1	0.627305
GO:0050790	regulation of catalytic activity	1451	2	1.87293	1.07384	0.568454	1	0.627305
GO:0030030	cell projection organization	692	1	0.860607	1.16926	0.58395	1	0.642893
GO:0023052	signaling	2871	3	2.97222	1.01123	0.590606	1	0.648699
GO:0045944	positive regulation of transcription from RNA polymerase II promoter	712	1	0.919042	1.09189	0.60818	1	0.66644
GO:0007267	cell-cell signaling	715	1	0.922914	1.08713	0.609753	1	0.666606
GO:0070727	cellular macromolecule localization	740	1	0.955184	1.04894	0.622629	1	0.6791
GO:0071844	cellular component assembly at cellular level	816	1	1.01498	0.984583	0.64573	1	0.702663
GO:0046907	intracellular transport	791	1	1.02101	0.978534	0.647643	1	0.703112
GO:0044267	cellular protein metabolic process	1766	2	2.21956	0.891534	0.665235	1	0.719373
GO:0051253	negative regulation of RNA metabolic process	830	1	1.07135	0.930539	0.665689	1	0.719373
GO:2000113	negative regulation of cellular macromolecule biosynthetic process	883	1	1.13977	0.872118	0.688796	1	0.742633
GO:0033554	cellular response to stress	906	1	1.16945	0.848895	0.698339	1	0.749915
GO:0051172	negative regulation of nitrogen compound metabolic process	907	1	1.17075	0.847912	0.698748	1	0.749915
GO:0010629	negative regulation of gene expression	937	1	1.20947	0.8194	0.710758	1	0.761063
GO:0009890	negative regulation of biosynthetic process	965	1	1.24561	0.79439	0.721553	1	0.770143
GO:0006811	ion transport	970	1	1.25207	0.790076	0.723439	1	0.770143
GO:0071841	cellular component organization or biogenesis at cellular level	2809	3	3.62583	0.803651	0.724164	1	0.770143
GO:0008152	metabolic process	856	1	1.24362	0.790799	0.726248	1	0.770611
GO:0051254	positive regulation of RNA metabolic process	1013	1	1.30757	0.754735	0.739163	1	0.782545
GO:0006810	transport	1079	1	1.31227	0.749907	0.742279	1	0.784074
GO:0010557	positive regulation of macromolecule biosynthetic process	1110	1	1.37674	0.714196	0.757967	1	0.798846
GO:1901135	carbohydrate derivative metabolic process	1087	1	1.40309	0.700468	0.764235	1	0.802522
GO:0051252	regulation of RNA metabolic process	1046	1	1.40395	0.69948	0.764877	1	0.802522
GO:0050906	detection of stimulus involved in sensory perception	1137	1	1.46763	0.667804	0.779848	1	0.816403
GO:0051173	positive regulation of nitrogen compound metabolic process	1163	1	1.50119	0.651929	0.787569	1	0.82265
GO:0031328	positive regulation of cellular biosynthetic process	1220	1	1.57476	0.619497	0.803597	1	0.836793
GO:0031324	negative regulation of cellular metabolic process	1224	1	1.57993	0.617334	0.804677	1	0.836793
GO:0051179	localization	1421	1	1.6026	0.602817	0.812726	1	0.843293
GO:0044237	cellular metabolic process	1122	1	1.64542	0.585588	0.821348	1	0.850358
GO:0050794	regulation of cellular process	3722	2	2.97047	0.607742	0.837101	1	0.864759
GO:0080090	regulation of primary metabolic process	2582	2	3.13453	0.60155	0.841919	1	0.867824
GO:0043170	macromolecule metabolic process	2584	2	3.13212	0.595708	0.845189	1	0.868296
GO:0051171	regulation of nitrogen compound metabolic process	1325	1	1.79905	0.536188	0.846079	1	0.868296
GO:0032774	RNA biosynthetic process	2550	2	3.29151	0.573169	0.859687	1	0.880335
GO:0044248	cellular catabolic process	1570	1	2.02654	0.47201	0.879339	1	0.898497
GO:0010556	regulation of macromolecule biosynthetic process	1622	1	2.04529	0.465369	0.88274	1	0.900011
GO:0031326	regulation of cellular biosynthetic process	1650	1	2.18206	0.434387	0.898656	1	0.914251
GO:0044238	primary metabolic process	3878	3	4.99067	0.530368	0.90813	1	0.92189
GO:0006996	organelle organization	1826	1	2.35698	0.399954	0.916024	1	0.926257
GO:0007186	G-protein coupled receptor signaling pathway	1829	1	2.36085	0.39923	0.916382	1	0.926257
GO:0050877	neurological system process	2055	1	2.65257	0.350718	0.939551	1	0.947633
GO:0006355	regulation of transcription	2168	1	2.72762	0.338777	0.944829	DNA-dependent	1
GO:0090304	nucleic acid metabolic process	3560	2	4.59521	0.385781	0.958756	1	0.962862
GO:0034645	cellular macromolecule biosynthetic process	2389	1	3.10159	0.292659	0.963968	1	0.966028
GO:0034641	cellular nitrogen compound metabolic process	4607	2	5.94666	0.278299	0.990139	1	0.990139

## Sheet: wtMPP.clust.9
GOBPID	Term	Size	Count	ExpCount	OddsRatio	Pvalue	FDR.BY	FDR.BH
GO:0030512	negative regulation of transforming growth factor beta receptor signaling pathway	40	3	0.03924	97.8649	7.72831e-06	0.0240313	0.00357821
GO:0030307	positive regulation of cell growth	88	3	0.086328	42.4941	8.33211e-05	0.128162	0.019083
GO:0070207	protein homotrimerization	19	2	0.018639	133.785	0.000154367	0.128162	0.019083
GO:0009792	embryo development ending in birth or egg hatching	560	5	0.54936	12.094	0.000164864	0.128162	0.019083
GO:0048729	tissue morphogenesis	403	4	0.375719	13.5267	0.000453726	0.241731	0.0359932
GO:0030514	negative regulation of BMP signaling pathway	33	2	0.032373	73.3131	0.000472755	0.241731	0.0359932
GO:0000902	cell morphogenesis	725	5	0.711225	9.24058	0.000544173	0.241731	0.0359932
GO:0048844	artery morphogenesis	42	2	0.041202	56.7912	0.000766866	0.298073	0.0443824
GO:0021503	neural fold bending	1	1	0.000981	Inf	0.000981	0.338937	0.050467
GO:0001944	vasculature development	502	4	0.492462	10.0942	0.00126817	0.388168	0.0577973
GO:0000122	negative regulation of transcription from RNA polymerase II promoter	532	4	0.521892	9.50556	0.00157095	0.388168	0.0577973
GO:0030856	regulation of epithelial cell differentiation	61	2	0.059841	38.4646	0.00161193	0.388168	0.0577973
GO:0060429	epithelium development	288	3	0.241143	15.2291	0.00164036	0.388168	0.0577973
GO:0009968	negative regulation of signal transduction	549	4	0.538569	9.20073	0.00176337	0.388168	0.0577973
GO:0043585	nose morphogenesis	2	1	0.001962	1074.89	0.00196109	0.388168	0.0577973
GO:0007167	enzyme linked receptor protein signaling pathway	568	4	0.557208	8.8818	0.00199732	0.388168	0.0577973
GO:0060021	palate development	72	2	0.070632	32.4017	0.002237	0.397513	0.0591888
GO:0055082	cellular chemical homeostasis	624	4	0.612144	8.05548	0.00281184	0.397513	0.0591888
GO:0010626	negative regulation of Schwann cell proliferation	3	1	0.002943	537.417	0.00294026	0.397513	0.0591888
GO:0010980	positive regulation of vitamin D 24-hydroxylase activity	3	1	0.002943	537.417	0.00294026	0.397513	0.0591888
GO:0031064	negative regulation of histone deacetylation	3	1	0.002943	537.417	0.00294026	0.397513	0.0591888
GO:0043402	glucocorticoid mediated signaling pathway	3	1	0.002943	537.417	0.00294026	0.397513	0.0591888
GO:0060373	regulation of ventricular cardiomyocyte membrane depolarization	3	1	0.002943	537.417	0.00294026	0.397513	0.0591888
GO:0007517	muscle organ development	304	3	0.298224	11.8654	0.00307924	0.398956	0.0594036
GO:0060537	muscle tissue development	316	3	0.309996	11.4034	0.00343414	0.422885	0.0629666
GO:0045602	negative regulation of endothelial cell differentiation	4	1	0.003924	358.259	0.00391853	0.422885	0.0629666
GO:0060058	positive regulation of apoptotic process involved in mammary gland involution	4	1	0.003924	358.259	0.00391853	0.422885	0.0629666
GO:0048545	response to steroid hormone stimulus	105	2	0.0980443	23.2476	0.00424752	0.422885	0.0629666
GO:0014020	primary neural tube formation	5	1	0.00466515	283.382	0.00465693	0.422885	0.0629666
GO:0072359	circulatory system development	721	4	0.707301	6.92961	0.00472256	0.422885	0.0629666
GO:0090092	regulation of transmembrane receptor protein serine/threonine kinase signaling pathway	120	2	0.105443	21.7085	0.00488209	0.422885	0.0629666
GO:0010839	negative regulation of keratinocyte proliferation	5	1	0.004905	268.681	0.00489589	0.422885	0.0629666
GO:0030321	transepithelial chloride transport	5	1	0.004905	268.681	0.00489589	0.422885	0.0629666
GO:0034333	adherens junction assembly	5	1	0.004905	268.681	0.00489589	0.422885	0.0629666
GO:0060394	negative regulation of pathway-restricted SMAD protein phosphorylation	5	1	0.004905	268.681	0.00489589	0.422885	0.0629666
GO:0070561	vitamin D receptor signaling pathway	5	1	0.004905	268.681	0.00489589	0.422885	0.0629666
GO:0018105	peptidyl-serine phosphorylation	116	2	0.107868	21.08	0.00511621	0.429972	0.0640218
GO:0072175	epithelial tube formation	114	2	0.111834	20.2069	0.00550065	0.450115	0.0670211
GO:0006883	cellular sodium ion homeostasis	6	1	0.005886	214.933	0.00587234	0.454821	0.0677218
GO:0060745	mammary gland branching involved in pregnancy	6	1	0.005886	214.933	0.00587234	0.454821	0.0677218
GO:0051272	positive regulation of cellular component movement	7	1	0.00658376	187.392	0.00656624	0.454821	0.0677218
GO:0010801	negative regulation of peptidyl-threonine phosphorylation	7	1	0.006867	179.102	0.00684788	0.454821	0.0677218
GO:0060017	parathyroid gland development	7	1	0.006867	179.102	0.00684788	0.454821	0.0677218
GO:0060558	regulation of calcidiol 1-monooxygenase activity	7	1	0.006867	179.102	0.00684788	0.454821	0.0677218
GO:0060840	artery development	8	1	0.00703715	172.339	0.00701679	0.454821	0.0677218
GO:0035239	tube morphogenesis	137	2	0.128391	17.6426	0.00717051	0.454821	0.0677218
GO:0051253	negative regulation of RNA metabolic process	830	4	0.81423	5.97998	0.0077543	0.454821	0.0677218
GO:0010944	negative regulation of transcription by competitive promoter binding	8	1	0.007848	153.508	0.00782251	0.454821	0.0677218
GO:0033280	response to vitamin D	8	1	0.007848	153.508	0.00782251	0.454821	0.0677218
GO:0045618	positive regulation of keratinocyte differentiation	8	1	0.007848	153.508	0.00782251	0.454821	0.0677218
GO:0060391	positive regulation of SMAD protein import into nucleus	8	1	0.007848	153.508	0.00782251	0.454821	0.0677218
GO:0060670	branching involved in labyrinthine layer morphogenesis	8	1	0.007848	153.508	0.00782251	0.454821	0.0677218
GO:0021915	neural tube development	139	2	0.136359	16.4981	0.00807229	0.454821	0.0677218
GO:0050767	regulation of neurogenesis	432	3	0.423792	8.26923	0.00818685	0.454821	0.0677218
GO:0016331	morphogenesis of embryonic epithelium	142	2	0.139302	16.142	0.00841108	0.454821	0.0677218
GO:0001654	eye development	152	2	0.142152	15.8992	0.00872521	0.454821	0.0677218
GO:0031115	negative regulation of microtubule polymerization	9	1	0.008829	134.312	0.00879624	0.454821	0.0677218
GO:0034629	cellular protein complex localization	9	1	0.008829	134.312	0.00879624	0.454821	0.0677218
GO:0086010	membrane depolarization involved in regulation of action potential	9	1	0.008829	134.312	0.00879624	0.454821	0.0677218
GO:0042981	regulation of apoptotic process	491	3	0.445031	8.0142	0.00922434	0.454821	0.0677218
GO:2000113	negative regulation of cellular macromolecule biosynthetic process	883	4	0.866223	5.60334	0.00961205	0.454821	0.0677218
GO:0010646	regulation of cell communication	1398	5	1.37144	4.60363	0.00962849	0.454821	0.0677218
GO:0032926	negative regulation of activin receptor signaling pathway	10	1	0.00981	119.383	0.00976906	0.454821	0.0677218
GO:0051444	negative regulation of ubiquitin-protein ligase activity	10	1	0.00981	119.383	0.00976906	0.454821	0.0677218
GO:0051929	positive regulation of calcium ion transport via voltage-gated calcium channel activity	10	1	0.00981	119.383	0.00976906	0.454821	0.0677218
GO:0042592	homeostatic process	938	4	0.880659	5.57357	0.0100507	0.454821	0.0677218
GO:0032925	regulation of activin receptor signaling pathway	11	1	0.0102283	113.706	0.0101835	0.454821	0.0677218
GO:0010941	regulation of cell death	509	3	0.462159	7.70751	0.0102242	0.454821	0.0677218
GO:0016265	death	1422	5	1.39498	4.51961	0.0103293	0.454821	0.0677218
GO:0051172	negative regulation of nitrogen compound metabolic process	907	4	0.889767	5.44732	0.0105423	0.454821	0.0677218
GO:0033137	negative regulation of peptidyl-serine phosphorylation	11	1	0.010791	107.439	0.010741	0.454821	0.0677218
GO:0060056	mammary gland involution	11	1	0.010791	107.439	0.010741	0.454821	0.0677218
GO:0070208	protein heterotrimerization	11	1	0.010791	107.439	0.010741	0.454821	0.0677218
GO:0050801	ion homeostasis	503	3	0.470656	7.4876	0.0108238	0.454821	0.0677218
GO:0003205	cardiac chamber development	12	1	0.0112109	102.877	0.0111566	0.461605	0.0687319
GO:0040008	regulation of growth	486	3	0.476766	7.32376	0.0112821	0.461605	0.0687319
GO:0008354	germ cell migration	12	1	0.011772	97.6667	0.011712	0.465544	0.0693184
GO:0010629	negative regulation of gene expression	937	4	0.919197	5.26359	0.0117862	0.465544	0.0693184
GO:0010720	positive regulation of cell development	170	2	0.16677	13.4321	0.0118741	0.465544	0.0693184
GO:0051130	positive regulation of cellular component organization	497	3	0.487557	7.1565	0.0119854	0.465544	0.0693184
GO:0070848	response to growth factor stimulus	172	2	0.168732	13.2727	0.0121418	0.465544	0.0693184
GO:0010769	regulation of cell morphogenesis involved in differentiation	173	2	0.169713	13.1944	0.0122767	0.465544	0.0693184
GO:0032331	negative regulation of chondrocyte differentiation	13	1	0.012753	89.5231	0.0126821	0.469467	0.0699026
GO:0070723	response to cholesterol	13	1	0.012753	89.5231	0.0126821	0.469467	0.0699026
GO:0009890	negative regulation of biosynthetic process	965	4	0.946665	5.10246	0.0130306	0.476694	0.0709786
GO:0040011	locomotion	536	3	0.509398	6.90019	0.0133996	0.484494	0.07214
GO:0060037	pharyngeal system development	14	1	0.013734	82.6325	0.0136513	0.48792	0.0726501
GO:0003281	ventricular septum development	15	1	0.0139607	81.1261	0.0138751	0.488817	0.0727837
GO:0022603	regulation of anatomical structure morphogenesis	559	3	0.519624	6.75899	0.014135	0.488817	0.0727837
GO:0022011	myelination in peripheral nervous system	15	1	0.014715	76.7262	0.0146196	0.488817	0.0727837
GO:0045885	positive regulation of survival gene product expression	15	1	0.014715	76.7262	0.0146196	0.488817	0.0727837
GO:0050775	positive regulation of dendrite morphogenesis	15	1	0.014715	76.7262	0.0146196	0.488817	0.0727837
GO:0060561	apoptotic process involved in morphogenesis	15	1	0.014715	76.7262	0.0146196	0.488817	0.0727837
GO:0071384	cellular response to corticosteroid stimulus	16	1	0.015696	71.6074	0.015587	0.509112	0.0758055
GO:0071560	cellular response to transforming growth factor beta stimulus	16	1	0.015696	71.6074	0.015587	0.509112	0.0758055
GO:0002088	lens development in camera-type eye	18	1	0.0158287	70.9485	0.0157178	0.509112	0.0758055
GO:0060251	regulation of glial cell proliferation	17	1	0.016677	67.1285	0.0165535	0.52524	0.078207
GO:0086001	regulation of cardiac muscle cell action potential	17	1	0.016677	67.1285	0.0165535	0.52524	0.078207
GO:0045684	positive regulation of epidermis development	18	1	0.017658	63.1765	0.0175191	0.534079	0.0795232
GO:0050892	intestinal absorption	18	1	0.017658	63.1765	0.0175191	0.534079	0.0795232
GO:0060395	SMAD protein signal transduction	18	1	0.017658	63.1765	0.0175191	0.534079	0.0795232
GO:0070306	lens fiber cell differentiation	18	1	0.017658	63.1765	0.0175191	0.534079	0.0795232
GO:0018193	peptidyl-amino acid modification	583	3	0.571923	6.06756	0.0183596	0.542225	0.0807361
GO:0051491	positive regulation of filopodium assembly	19	1	0.018639	59.6636	0.0184839	0.542225	0.0807361
GO:0060669	embryonic placenta morphogenesis	19	1	0.018639	59.6636	0.0184839	0.542225	0.0807361
GO:0090311	regulation of protein deacetylation	19	1	0.018639	59.6636	0.0184839	0.542225	0.0807361
GO:0035589	G-protein coupled purinergic nucleotide receptor signaling pathway	20	1	0.01962	56.5205	0.0194477	0.565167	0.0841521
GO:0048856	anatomical structure development	331	2	0.223745	10.7619	0.0200959	0.578597	0.0861517
GO:0010765	positive regulation of sodium ion transport	21	1	0.020601	53.6917	0.0204106	0.582267	0.0866982
GO:0007616	long-term memory	22	1	0.021582	51.1323	0.0213726	0.588535	0.0876315
GO:0048147	negative regulation of fibroblast proliferation	22	1	0.021582	51.1323	0.0213726	0.588535	0.0876315
GO:0060674	placenta blood vessel development	22	1	0.021582	51.1323	0.0213726	0.588535	0.0876315
GO:0009719	response to endogenous stimulus	626	3	0.614106	5.63583	0.0221403	0.588535	0.0876315
GO:0001937	negative regulation of endothelial cell proliferation	23	1	0.022563	48.8056	0.0223337	0.588535	0.0876315
GO:0010862	positive regulation of pathway-restricted SMAD protein phosphorylation	23	1	0.022563	48.8056	0.0223337	0.588535	0.0876315
GO:0014037	Schwann cell differentiation	23	1	0.022563	48.8056	0.0223337	0.588535	0.0876315
GO:0014911	positive regulation of smooth muscle cell migration	23	1	0.022563	48.8056	0.0223337	0.588535	0.0876315
GO:0045604	regulation of epidermal cell differentiation	23	1	0.022563	48.8056	0.0223337	0.588535	0.0876315
GO:0055117	regulation of cardiac muscle contraction	24	1	0.023544	46.6812	0.023294	0.608681	0.0906311
GO:0002089	lens morphogenesis in camera-type eye	25	1	0.024525	44.7338	0.0242533	0.628467	0.0935773
GO:0031400	negative regulation of protein modification process	252	2	0.247212	8.98776	0.0249259	0.640558	0.0953776
GO:0007019	microtubule depolymerization	26	1	0.025506	42.9422	0.0252117	0.642593	0.0956806
GO:0001825	blastocyst formation	27	1	0.026487	41.2885	0.0261693	0.657104	0.0978412
GO:0032870	cellular response to hormone stimulus	260	2	0.25506	8.70543	0.026414	0.657104	0.0978412
GO:0023051	regulation of signaling	1798	5	1.76384	3.49693	0.026415	0.657104	0.0978412
GO:0007595	lactation	28	1	0.027468	39.7572	0.027126	0.664163	0.0988923
GO:0060412	ventricular septum morphogenesis	28	1	0.027468	39.7572	0.027126	0.664163	0.0988923
GO:0051340	regulation of ligase activity	29	1	0.028449	38.3353	0.0280817	0.676904	0.100789
GO:0071295	cellular response to vitamin	29	1	0.028449	38.3353	0.0280817	0.676904	0.100789
GO:0042391	regulation of membrane potential	270	2	0.26487	8.37621	0.0283244	0.677501	0.100878
GO:0021772	olfactory bulb development	30	1	0.02943	37.0115	0.0290366	0.684014	0.101848
GO:0060325	face morphogenesis	30	1	0.02943	37.0115	0.0290366	0.684014	0.101848
GO:0051128	regulation of cellular component organization	337	2	0.272536	8.35729	0.0295669	0.690787	0.102857
GO:0022409	positive regulation of cell-cell adhesion	31	1	0.030411	35.7759	0.0299906	0.690787	0.102857
GO:0038032	termination of G-protein coupled receptor signaling pathway	31	1	0.030411	35.7759	0.0299906	0.690787	0.102857
GO:0070271	protein complex biogenesis	708	3	0.694548	4.95851	0.0304637	0.696526	0.103711
GO:0014014	negative regulation of gliogenesis	32	1	0.031392	34.6201	0.0309437	0.702336	0.104576
GO:0043388	positive regulation of DNA binding	33	1	0.032373	33.5365	0.0318959	0.713532	0.106243
GO:0048538	thymus development	33	1	0.032373	33.5365	0.0318959	0.713532	0.106243
GO:0030199	collagen fibril organization	34	1	0.033354	32.5185	0.0328472	0.729565	0.108631
GO:0032411	positive regulation of transporter activity	35	1	0.034335	31.5605	0.0337977	0.729823	0.108669
GO:0032436	positive regulation of proteasomal ubiquitin-dependent protein catabolic process	35	1	0.034335	31.5605	0.0337977	0.729823	0.108669
GO:0035587	purinergic receptor signaling pathway	35	1	0.034335	31.5605	0.0337977	0.729823	0.108669
GO:2001251	negative regulation of chromosome organization	35	1	0.034335	31.5605	0.0337977	0.729823	0.108669
GO:0048701	embryonic cranial skeleton morphogenesis	36	1	0.035316	30.6571	0.0347473	0.739802	0.110155
GO:0071822	protein complex subunit organization	747	3	0.732807	4.68876	0.0349361	0.739802	0.110155
GO:0008624	induction of apoptosis by extracellular signals	37	1	0.036297	29.804	0.0356959	0.739802	0.110155
GO:0060603	mammary gland duct morphogenesis	37	1	0.036297	29.804	0.0356959	0.739802	0.110155
GO:0001824	blastocyst development	40	1	0.0372266	29.086	0.0365952	0.739802	0.110155
GO:0008542	visual learning	38	1	0.037278	28.997	0.0366437	0.739802	0.110155
GO:0060711	labyrinthine layer development	38	1	0.037278	28.997	0.0366437	0.739802	0.110155
GO:0030030	cell projection organization	762	3	0.747522	4.59239	0.0367441	0.739802	0.110155
GO:0055065	metal ion homeostasis	313	2	0.307053	7.20182	0.0371474	0.739802	0.110155
GO:0031396	regulation of protein ubiquitination	41	1	0.0382245	28.3074	0.0375585	0.739802	0.110155
GO:0006749	glutathione metabolic process	39	1	0.038259	28.2325	0.0375906	0.739802	0.110155
GO:0009948	anterior/posterior axis specification	39	1	0.038259	28.2325	0.0375906	0.739802	0.110155
GO:0034103	regulation of tissue remodeling	39	1	0.038259	28.2325	0.0375906	0.739802	0.110155
GO:0055010	ventricular cardiac muscle tissue morphogenesis	39	1	0.038259	28.2325	0.0375906	0.739802	0.110155
GO:0012501	programmed cell death	847	3	0.763063	4.57236	0.0382909	0.745394	0.110987
GO:0048583	regulation of response to stimulus	1983	5	1.94532	3.13647	0.0383814	0.745394	0.110987
GO:0009887	organ morphogenesis	351	2	0.314251	7.11442	0.0385939	0.745394	0.110987
GO:0014902	myotube differentiation	41	1	0.040221	26.8181	0.0394818	0.757836	0.11284
GO:0010171	body morphogenesis	43	1	0.042183	25.5384	0.0413695	0.772976	0.115094
GO:0014812	muscle cell migration	43	1	0.042183	25.5384	0.0413695	0.772976	0.115094
GO:0031110	regulation of microtubule polymerization or depolymerization	43	1	0.042183	25.5384	0.0413695	0.772976	0.115094
GO:0030003	cellular cation homeostasis	333	2	0.326673	6.75955	0.0415708	0.772976	0.115094
GO:0032880	regulation of protein localization	334	2	0.327654	6.73884	0.0417971	0.772976	0.115094
GO:0061035	regulation of cartilage development	44	1	0.043164	24.9432	0.042312	0.772976	0.115094
GO:0051674	localization of cell	811	3	0.795591	4.30252	0.0429877	0.772976	0.115094
GO:0000186	activation of MAPKK activity	45	1	0.044145	24.375	0.0432536	0.772976	0.115094
GO:0035019	somatic stem cell maintenance	45	1	0.044145	24.375	0.0432536	0.772976	0.115094
GO:0045668	negative regulation of osteoblast differentiation	45	1	0.044145	24.375	0.0432536	0.772976	0.115094
GO:0050772	positive regulation of axonogenesis	45	1	0.044145	24.375	0.0432536	0.772976	0.115094
GO:0051384	response to glucocorticoid stimulus	45	1	0.044145	24.375	0.0432536	0.772976	0.115094
GO:0003158	endothelium development	46	1	0.045126	23.8321	0.0441944	0.780876	0.116271
GO:0003008	system process	48	1	0.0451207	24.0539	0.0441979	0.780876	0.116271
GO:0007165	signal transduction	2600	5	2.08333	3.18197	0.0452883	0.794818	0.118347
GO:0018107	peptidyl-threonine phosphorylation	50	1	0.0464852	23.1621	0.0454983	0.794818	0.118347
GO:0043401	steroid hormone mediated signaling pathway	51	1	0.0474051	22.7024	0.0463786	0.805671	0.119962
GO:0051259	protein oligomerization	356	2	0.349236	6.31273	0.0468935	0.806467	0.120081
GO:0051341	regulation of oxidoreductase activity	49	1	0.048069	22.3391	0.0470114	0.806467	0.120081
GO:0065003	macromolecular complex assembly	842	3	0.826002	4.13662	0.0472025	0.806467	0.120081
GO:0035601	protein deacylation	50	1	0.04905	21.8821	0.0479486	0.814738	0.121313
GO:0048667	cell morphogenesis involved in neuron differentiation	364	2	0.357084	6.17062	0.0488019	0.82473	0.1228
GO:0002260	lymphocyte homeostasis	52	1	0.051012	21.0218	0.0498205	0.832891	0.124016
GO:0060322	head development	52	1	0.051012	21.0218	0.0498205	0.832891	0.124016
GO:0060491	regulation of cell projection assembly	53	1	0.051993	20.6165	0.0507551	0.843255	0.125559
GO:0048812	neuron projection morphogenesis	373	2	0.365913	6.01808	0.0509828	0.843255	0.125559
GO:0048646	anatomical structure formation involved in morphogenesis	413	2	0.369293	6.02887	0.0516397	0.848041	0.126271
GO:0032446	protein modification by small protein conjugation	377	2	0.369837	5.95263	0.0519635	0.848041	0.126271
GO:0010959	regulation of metal ion transport	57	1	0.053393	20.1071	0.0520903	0.848041	0.126271
GO:0051248	negative regulation of protein metabolic process	383	2	0.375723	5.85703	0.0534476	0.865606	0.128887
GO:0071844	cellular component assembly at cellular level	889	3	0.872109	3.90724	0.0539782	0.869669	0.129492
GO:0051897	positive regulation of protein kinase B signaling cascade	57	1	0.055917	19.1399	0.054485	0.873309	0.130034
GO:0021782	glial cell development	58	1	0.056898	18.8031	0.0554153	0.883665	0.131576
GO:2000026	regulation of multicellular organismal development	1013	3	0.893947	3.86924	0.0568115	0.900382	0.134065
GO:0048663	neuron fate commitment	60	1	0.05886	18.1638	0.0572732	0.900382	0.134065
GO:0031056	regulation of histone modification	61	1	0.059841	17.8602	0.0582009	0.900382	0.134065
GO:0031398	positive regulation of protein ubiquitination	61	1	0.059841	17.8602	0.0582009	0.900382	0.134065
GO:0060415	muscle tissue morphogenesis	61	1	0.059841	17.8602	0.0582009	0.900382	0.134065
GO:0061136	regulation of proteasomal protein catabolic process	61	1	0.059841	17.8602	0.0582009	0.900382	0.134065
GO:0007179	transforming growth factor beta receptor signaling pathway	73	1	0.0604305	17.8148	0.0587706	0.904695	0.134707
GO:0050821	protein stabilization	62	1	0.060822	17.5665	0.0591277	0.905708	0.134858
GO:0007389	pattern specification process	408	2	0.400248	5.48913	0.0597944	0.91143	0.13571
GO:0006941	striated muscle contraction	64	1	0.062784	17.0071	0.0609788	0.916013	0.136392
GO:0031333	negative regulation of protein complex assembly	64	1	0.062784	17.0071	0.0609788	0.916013	0.136392
GO:0034764	positive regulation of transmembrane transport	64	1	0.062784	17.0071	0.0609788	0.916013	0.136392
GO:0046824	positive regulation of nucleocytoplasmic transport	65	1	0.063765	16.7405	0.061903	0.920998	0.137134
GO:0060349	bone morphogenesis	65	1	0.063765	16.7405	0.061903	0.920998	0.137134
GO:0001837	epithelial to mesenchymal transition	66	1	0.064746	16.4821	0.0628264	0.930285	0.138517
GO:0045216	cell-cell junction organization	67	1	0.065727	16.2315	0.0637489	0.939471	0.139885
GO:0006811	ion transport	72	1	0.0662696	16.1813	0.0642697	0.942678	0.140363
GO:0031324	negative regulation of cellular metabolic process	1013	3	0.951819	3.5899	0.066486	0.957491	0.142568
GO:0007586	digestion	70	1	0.06867	15.5233	0.0665113	0.957491	0.142568
GO:0050773	regulation of dendrite development	70	1	0.06867	15.5233	0.0665113	0.957491	0.142568
GO:0055067	monovalent inorganic cation homeostasis	70	1	0.06867	15.5233	0.0665113	0.957491	0.142568
GO:0033043	regulation of organelle organization	436	2	0.427716	5.12741	0.0672014	0.961816	0.143212
GO:0043624	cellular protein complex disassembly	71	1	0.069651	15.3008	0.0674304	0.961816	0.143212
GO:0043085	positive regulation of catalytic activity	455	2	0.430396	5.12086	0.0678361	0.963186	0.143416
GO:0051098	regulation of binding	77	1	0.0719215	14.8429	0.0695598	0.98317	0.146392
GO:0007229	integrin-mediated signaling pathway	75	1	0.073575	14.4707	0.0710981	1	0.148952
GO:0001843	neural tube closure	76	1	0.074556	14.277	0.0720129	1	0.150189
GO:0051494	negative regulation of cytoskeleton organization	78	1	0.076518	13.9048	0.0738399	1	0.153309
GO:0043270	positive regulation of ion transport	84	1	0.0781517	13.64	0.0753651	1	0.155596
GO:0007519	skeletal muscle tissue development	84	1	0.0784192	13.5932	0.0756137	1	0.155596
GO:0090316	positive regulation of intracellular protein transport	82	1	0.080442	13.2154	0.0774838	1	0.158464
GO:0071842	cellular component organization at cellular level	104	1	0.0805961	13.4782	0.077692	1	0.158464
GO:0007565	female pregnancy	83	1	0.081423	13.0535	0.0783926	1	0.159192
GO:0032990	cell part morphogenesis	478	2	0.468918	4.66461	0.0788605	1	0.159443
GO:0006937	regulation of muscle contraction	87	1	0.085347	12.4438	0.0820195	1	0.164394
GO:0048741	skeletal muscle fiber development	87	1	0.085347	12.4438	0.0820195	1	0.164394
GO:0043627	response to estrogen stimulus	91	1	0.089271	11.8883	0.0856328	1	0.170897
GO:0007612	learning	92	1	0.090252	11.757	0.086534	1	0.171219
GO:0008360	regulation of cell shape	92	1	0.090252	11.757	0.086534	1	0.171219
GO:0007155	cell adhesion	529	2	0.498039	4.4056	0.0873507	1	0.171534
GO:0032984	macromolecular complex disassembly	93	1	0.091233	11.6286	0.0874344	1	0.171534
GO:0032886	regulation of microtubule-based process	95	1	0.093195	11.38	0.0892327	1	0.174324
GO:0008277	regulation of G-protein coupled receptor protein signaling pathway	96	1	0.094176	11.2596	0.0901305	1	0.175338
GO:0043393	regulation of protein binding	97	1	0.095157	11.1418	0.0910276	1	0.176342
GO:0008366	axon ensheathment	98	1	0.096138	11.0263	0.0919238	1	0.177336
GO:0032271	regulation of protein polymerization	99	1	0.097119	10.9133	0.0928191	1	0.178282
GO:0032869	cellular response to insulin stimulus	100	1	0.0981	10.8025	0.0937136	1	0.178282
GO:0043542	endothelial cell migration	100	1	0.0981	10.8025	0.0937136	1	0.178282
GO:0032774	RNA biosynthetic process	2550	5	2.50155	2.35813	0.0943016	1	0.178282
GO:0003206	cardiac chamber morphogenesis	101	1	0.099081	10.6939	0.0946073	1	0.178282
GO:0043068	positive regulation of programmed cell death	532	2	0.521892	4.17736	0.0947245	1	0.178282
GO:0007584	response to nutrient	102	1	0.100062	10.5875	0.0955002	1	0.178293
GO:0010721	negative regulation of cell development	102	1	0.100062	10.5875	0.0955002	1	0.178293
GO:0048864	stem cell development	104	1	0.102024	10.3808	0.0972833	1	0.179662
GO:0060041	retina development in camera-type eye	104	1	0.102024	10.3808	0.0972833	1	0.179662
GO:0045935	positive regulation of nucleobase-containing compound metabolic process	1141	3	1.11932	3.00049	0.0977842	1	0.179662
GO:0009791	post-embryonic development	105	1	0.103005	10.2804	0.0981737	1	0.179662
GO:0043433	negative regulation of sequence-specific DNA binding transcription factor activity	105	1	0.103005	10.2804	0.0981737	1	0.179662
GO:0015698	inorganic anion transport	107	1	0.104967	10.0854	0.0999519	1	0.182196
GO:0032412	regulation of ion transmembrane transporter activity	108	1	0.105948	9.99065	0.10084	1	0.182642
GO:0031669	cellular response to nutrient levels	110	1	0.10791	9.80632	0.102613	1	0.182642
GO:0048706	embryonic skeletal system development	110	1	0.10791	9.80632	0.102613	1	0.182642
GO:0048568	embryonic organ development	115	1	0.108111	9.81166	0.102808	1	0.182642
GO:0030198	extracellular matrix organization	117	1	0.108927	9.73631	0.103544	1	0.182642
GO:0048705	skeletal system morphogenesis	117	1	0.109102	9.72059	0.103702	1	0.182642
GO:0051726	regulation of cell cycle	563	2	0.552303	3.94002	0.104229	1	0.182642
GO:0022612	gland morphogenesis	112	1	0.109872	9.62863	0.104383	1	0.182642
GO:0030326	embryonic limb morphogenesis	112	1	0.109872	9.62863	0.104383	1	0.182642
GO:0042306	regulation of protein import into nucleus	112	1	0.109872	9.62863	0.104383	1	0.182642
GO:0001501	skeletal system development	124	1	0.110009	9.66565	0.104536	1	0.182642
GO:0019228	regulation of action potential in neuron	118	1	0.115758	9.132	0.109673	1	0.190897
GO:0007160	cell-matrix adhesion	120	1	0.11772	8.97759	0.111429	1	0.193228
GO:0048592	eye morphogenesis	121	1	0.118701	8.90231	0.112307	1	0.194022
GO:0048518	positive regulation of biological process	2354	4	1.91102	2.49315	0.113677	1	0.195589
GO:0048762	mesenchymal cell differentiation	123	1	0.120663	8.75546	0.114058	1	0.195589
GO:0060047	heart contraction	124	1	0.121644	8.68383	0.114933	1	0.196362
GO:0009896	positive regulation of catabolic process	128	1	0.125568	8.40857	0.118423	1	0.201097
GO:0008152	metabolic process	652	2	0.603201	3.90346	0.118573	1	0.201097
GO:0009891	positive regulation of biosynthetic process	1245	3	1.22134	2.73354	0.119195	1	0.201413
GO:0055002	striated muscle cell development	131	1	0.128511	8.21325	0.121033	1	0.202437
GO:2000021	regulation of ion homeostasis	131	1	0.128511	8.21325	0.121033	1	0.202437
GO:0010556	regulation of macromolecule biosynthetic process	2750	5	2.69775	2.16029	0.121113	1	0.202437
GO:0048738	cardiac muscle tissue development	132	1	0.129492	8.15013	0.121901	1	0.203022
GO:0035107	appendage morphogenesis	133	1	0.130473	8.08796	0.122768	1	0.203734
GO:0071845	cellular component disassembly at cellular level	135	1	0.132435	7.96642	0.1245	1	0.20587
GO:0060173	limb development	140	1	0.13734	7.67786	0.128817	1	0.21225
GO:0060548	negative regulation of cell death	645	2	0.632745	3.42256	0.130572	1	0.214379
GO:0071496	cellular response to external stimulus	143	1	0.140283	7.51448	0.131397	1	0.214971
GO:0021537	telencephalon development	145	1	0.142245	7.40934	0.133113	1	0.217012
GO:0065009	regulation of molecular function	801	2	0.656055	3.3696	0.137893	1	0.223925
GO:0031326	regulation of cellular biosynthetic process	2870	5	2.81547	2.05485	0.138893	1	0.223925
GO:0051924	regulation of calcium ion transport	152	1	0.149112	7.06328	0.139094	1	0.223925
GO:0044093	positive regulation of molecular function	173	1	0.149234	7.11628	0.139288	1	0.223925
GO:0061138	morphogenesis of a branching epithelium	162	1	0.15062	7.00804	0.140428	1	0.22487
GO:0010975	regulation of neuron projection development	162	1	0.151104	6.98539	0.140847	1	0.22487
GO:0009952	anterior/posterior pattern specification	168	1	0.156449	6.74322	0.145469	1	0.23145
GO:0048754	branching morphogenesis of a tube	161	1	0.157941	6.66285	0.146726	1	0.232652
GO:0001822	kidney development	162	1	0.158922	6.62112	0.147571	1	0.233192
GO:0051247	positive regulation of protein metabolic process	699	2	0.685719	3.14828	0.148725	1	0.234217
GO:0030278	regulation of ossification	166	1	0.162846	6.45926	0.150939	1	0.236451
GO:0007507	heart development	184	1	0.163036	6.48429	0.151165	1	0.236451
GO:0001932	regulation of protein phosphorylation	709	2	0.695529	3.10209	0.152147	1	0.237185
GO:0045944	positive regulation of transcription from RNA polymerase II promoter	712	2	0.698472	3.08848	0.153177	1	0.23799
GO:0043434	response to peptide hormone stimulus	170	1	0.16677	6.30506	0.154295	1	0.238925
GO:0030182	neuron differentiation	756	2	0.704786	3.07294	0.155275	1	0.239641
GO:0050890	cognition	173	1	0.169713	6.19412	0.156803	1	0.240397
GO:0061448	connective tissue development	173	1	0.169713	6.19412	0.156803	1	0.240397
GO:0009416	response to light stimulus	174	1	0.170694	6.158	0.157638	1	0.240879
GO:0030855	epithelial cell differentiation	198	1	0.174341	6.05742	0.160807	1	0.244913
GO:0036211	protein modification process	2202	4	2.16016	2.0808	0.162393	1	0.24607
GO:0032386	regulation of intracellular transport	180	1	0.17658	5.94972	0.162629	1	0.24607
GO:0046777	protein autophosphorylation	182	1	0.178542	5.88336	0.164287	1	0.246964
GO:0060541	respiratory system development	182	1	0.178542	5.88336	0.164287	1	0.246964
GO:0043086	negative regulation of catalytic activity	190	1	0.179499	5.86555	0.165132	1	0.24743
GO:0003012	muscle system process	189	1	0.185409	5.66223	0.170064	1	0.253999
GO:0051170	nuclear import	192	1	0.188352	5.57243	0.172528	1	0.256851
GO:0048872	homeostasis of number of cells	196	1	0.192276	5.45698	0.175803	1	0.260887
GO:0010951	negative regulation of endopeptidase activity	199	1	0.195219	5.37346	0.178251	1	0.263675
GO:0050878	regulation of body fluid levels	201	1	0.197181	5.31917	0.179879	1	0.265236
GO:0050678	regulation of epithelial cell proliferation	203	1	0.199143	5.26595	0.181505	1	0.266783
GO:0042326	negative regulation of phosphorylation	205	1	0.201105	5.21378	0.183127	1	0.268315
GO:0006916	anti-apoptosis	210	1	0.20601	5.08772	0.187169	1	0.272829
GO:0031325	positive regulation of cellular metabolic process	231	1	0.20648	5.1171	0.187722	1	0.272829
GO:0010563	negative regulation of phosphorus metabolic process	211	1	0.206991	5.06323	0.187975	1	0.272829
GO:0033036	macromolecule localization	1542	3	1.5127	2.16983	0.188887	1	0.273295
GO:0007050	cell cycle arrest	214	1	0.209934	4.99113	0.190389	1	0.27461
GO:0048468	cell development	961	2	0.809221	2.68524	0.192581	1	0.276343
GO:0001655	urogenital system development	217	1	0.212877	4.92104	0.192796	1	0.276343
GO:0051129	negative regulation of cellular component organization	229	1	0.213531	4.91692	0.19338	1	0.276343
GO:0034504	protein localization to nucleus	221	1	0.216801	4.83056	0.195995	1	0.27836
GO:0048562	embryonic organ morphogenesis	221	1	0.216801	4.83056	0.195995	1	0.27836
GO:0009991	response to extracellular stimulus	226	1	0.221706	4.72198	0.199976	1	0.283147
GO:0019220	regulation of phosphate metabolic process	849	2	0.832869	2.5699	0.201585	1	0.284554
GO:2000147	positive regulation of cell motility	230	1	0.22563	4.63852	0.203148	1	0.285889
GO:0051641	cellular localization	229	1	0.228416	4.59236	0.205456	1	0.288261
GO:0017038	protein import	235	1	0.230535	4.53822	0.207096	1	0.289684
GO:0034762	regulation of transmembrane transport	249	1	0.232892	4.50166	0.209046	1	0.291531
GO:0043547	positive regulation of GTPase activity	240	1	0.23544	4.44212	0.211026	1	0.293408
GO:0045596	negative regulation of cell differentiation	269	1	0.237991	4.41465	0.213194	1	0.295535
GO:0006917	induction of apoptosis	258	1	0.240236	4.36164	0.214913	1	0.297029
GO:0001701	in utero embryonic development	277	1	0.243977	4.30435	0.217958	1	0.29958
GO:0030155	regulation of cell adhesion	249	1	0.244269	4.2789	0.218053	1	0.29958
GO:0006874	cellular calcium ion homeostasis	251	1	0.246231	4.24422	0.219606	1	0.300821
GO:0000226	microtubule cytoskeleton organization	253	1	0.248193	4.2101	0.221156	1	0.30118
GO:0010604	positive regulation of macromolecule metabolic process	974	2	0.886925	2.42524	0.221488	1	0.30118
GO:0051234	establishment of localization	1616	3	1.63885	1.99851	0.22182	1	0.30118
GO:0045893	positive regulation of transcription	279	1	0.254235	4.12792	0.226064	DNA-dependent	1
GO:0044087	regulation of cellular component biogenesis	273	1	0.254414	4.1144	0.226123	1	0.304959
GO:0032879	regulation of localization	291	1	0.254774	4.1308	0.226578	1	0.304959
GO:0051223	regulation of protein transport	264	1	0.258984	4.03169	0.229632	1	0.308173
GO:0043623	cellular protein complex assembly	270	1	0.26487	3.94052	0.234218	1	0.313419
GO:0065007	biological regulation	7062	7	5.24216	1.72726	0.236272	1	0.315256
GO:0042692	muscle cell differentiation	274	1	0.268794	3.88197	0.237262	1	0.315667
GO:0072507	divalent inorganic cation homeostasis	277	1	0.271737	3.83917	0.239536	1	0.31778
GO:0033124	regulation of GTP catabolic process	278	1	0.272718	3.82511	0.240293	1	0.317874
GO:0032268	regulation of cellular protein metabolic process	1007	2	0.93883	2.27413	0.241029	1	0.317939
GO:0006511	ubiquitin-dependent protein catabolic process	283	1	0.277623	3.7563	0.244067	1	0.321031
GO:0051169	nuclear transport	286	1	0.280566	3.71618	0.246322	1	0.322238
GO:0045597	positive regulation of cell differentiation	317	1	0.280706	3.73121	0.246607	1	0.322238
GO:0016569	covalent chromatin modification	287	1	0.281547	3.70299	0.247073	1	0.322238
GO:0019219	regulation of nucleobase-containing compound metabolic process	341	1	0.285441	3.70385	0.250616	1	0.325286
GO:0043632	modification-dependent macromolecule catabolic process	292	1	0.286452	3.63841	0.250814	1	0.325286
GO:0016043	cellular component organization	436	1	0.292225	3.67034	0.256412	1	0.330478
GO:0030811	regulation of nucleotide catabolic process	302	1	0.296262	3.51569	0.258245	1	0.330478
GO:0070838	divalent metal ion transport	302	1	0.296262	3.51569	0.258245	1	0.330478
GO:0016477	cell migration	330	1	0.296089	3.53362	0.258311	1	0.330478
GO:0048869	cellular developmental process	1271	2	0.986364	2.20081	0.25886	1	0.330478
GO:0045860	positive regulation of protein kinase activity	304	1	0.298224	3.49212	0.259722	1	0.330478
GO:0006520	cellular amino acid metabolic process	307	1	0.301167	3.45733	0.261934	1	0.330478
GO:0090304	nucleic acid metabolic process	3560	5	3.49236	1.5867	0.262074	1	0.330478
GO:0007275	multicellular organismal development	446	1	0.299713	3.57596	0.262114	1	0.330478
GO:0050896	response to stimulus	1269	2	0.996146	2.23362	0.262463	1	0.330478
GO:0003013	circulatory system process	308	1	0.302148	3.44589	0.262669	1	0.330478
GO:0051346	negative regulation of hydrolase activity	315	1	0.309015	3.36783	0.2678	1	0.33602
GO:0052547	regulation of peptidase activity	320	1	0.31392	3.31418	0.271444	1	0.339663
GO:0051603	proteolysis involved in cellular protein catabolic process	321	1	0.314901	3.30365	0.272171	1	0.339663
GO:0048731	system development	1431	2	1.04096	2.09034	0.279737	1	0.345822
GO:0001525	angiogenesis	332	1	0.325692	3.19201	0.280119	1	0.345822
GO:0010608	posttranscriptional regulation of gene expression	332	1	0.325692	3.19201	0.280119	1	0.345822
GO:0006605	protein targeting	333	1	0.326673	3.18223	0.280838	1	0.345822
GO:0019222	regulation of metabolic process	3976	5	3.59054	1.55681	0.28084	1	0.345822
GO:0051336	regulation of hydrolase activity	348	1	0.330554	3.15053	0.283787	1	0.348524
GO:0051347	positive regulation of transferase activity	339	1	0.332559	3.12475	0.285135	1	0.349252
GO:0034641	cellular nitrogen compound metabolic process	3707	5	3.61306	1.53223	0.286324	1	0.349784
GO:0006935	chemotaxis	342	1	0.335502	3.09677	0.287274	1	0.350021
GO:0006812	cation transport	360	1	0.341394	3.04834	0.291659	1	0.35443
GO:0030036	actin cytoskeleton organization	367	1	0.360027	2.88145	0.304867	1	0.369512
GO:0008285	negative regulation of cell proliferation	427	1	0.375317	2.77259	0.31592	1	0.381727
GO:0030334	regulation of cell migration	384	1	0.376704	2.75109	0.316595	1	0.381727
GO:0043066	negative regulation of apoptotic process	402	1	0.377701	2.74886	0.317431	1	0.381742
GO:0015672	monovalent inorganic cation transport	387	1	0.379647	2.72927	0.318645	1	0.382208
GO:0007420	brain development	394	1	0.386514	2.67967	0.323405	1	0.386916
GO:0009894	regulation of catabolic process	415	1	0.388254	2.67235	0.324754	1	0.387344
GO:1900542	regulation of purine nucleotide metabolic process	397	1	0.389457	2.65895	0.325436	1	0.387344
GO:1901069	guanosine-containing compound catabolic process	410	1	0.40221	2.57267	0.334169	1	0.396718
GO:0006152	purine nucleoside catabolic process	413	1	0.405153	2.55353	0.336169	1	0.398072
GO:0050794	regulation of cellular process	1719	2	1.18706	1.88152	0.337148	1	0.398213
GO:0046039	GTP metabolic process	417	1	0.409077	2.52845	0.338827	1	0.398943
GO:0042454	ribonucleoside catabolic process	418	1	0.410058	2.52225	0.33949	1	0.398943
GO:0030163	protein catabolic process	429	1	0.420849	2.456	0.34674	1	0.405405
GO:0040012	regulation of locomotion	429	1	0.420849	2.456	0.34674	1	0.405405
GO:0000003	reproduction	462	1	0.439605	2.35269	0.359345	1	0.419085
GO:0019953	sexual reproduction	451	1	0.442431	2.33321	0.361015	1	0.419975
GO:0048609	multicellular organismal reproductive process	483	1	0.449535	2.29924	0.365835	1	0.421883
GO:0022008	neurogenesis	533	1	0.450359	2.30426	0.366821	1	0.421883
GO:0006325	chromatin organization	461	1	0.452241	2.28128	0.367405	1	0.421883
GO:0048523	negative regulation of cellular process	600	1	0.449853	2.32707	0.367441	1	0.421883
GO:0046128	purine ribonucleoside metabolic process	462	1	0.453222	2.27621	0.368041	1	0.421883
GO:0051049	regulation of transport	503	1	0.454333	2.27864	0.369166	1	0.421883
GO:0006355	regulation of transcription	1469	2	1.27899	1.64515	0.369801	DNA-dependent	1
GO:0006974	response to DNA damage stimulus	465	1	0.456165	2.26114	0.369944	1	0.421883
GO:0044057	regulation of system process	473	1	0.464013	2.22187	0.374994	1	0.425967
GO:0031401	positive regulation of protein modification process	498	1	0.464288	2.22417	0.375367	1	0.425967
GO:0034621	cellular macromolecular complex subunit organization	478	1	0.468918	2.198	0.37813	1	0.428055
GO:0044085	cellular component biogenesis	581	1	0.470293	2.20887	0.379982	1	0.428786
GO:0042327	positive regulation of phosphorylation	482	1	0.472842	2.17926	0.380629	1	0.428786
GO:0009116	nucleoside metabolic process	487	1	0.477747	2.15626	0.383738	1	0.43124
GO:0010562	positive regulation of phosphorus metabolic process	489	1	0.479709	2.1472	0.384978	1	0.431586
GO:0051240	positive regulation of multicellular organismal process	497	1	0.487557	2.11167	0.389913	1	0.436062
GO:0043549	regulation of kinase activity	526	1	0.516006	1.99196	0.407491	1	0.45443
GO:0071310	cellular response to organic substance	581	1	0.516904	1.99472	0.408533	1	0.45443
GO:0007610	behavior	529	1	0.518949	1.98032	0.409281	1	0.45443
GO:0010627	regulation of intracellular protein kinase cascade	539	1	0.528759	1.94248	0.415214	1	0.459914
GO:0035556	intracellular signal transduction	1463	2	1.4352	1.44043	0.426129	1	0.470877
GO:0035637	multicellular organismal signaling	563	1	0.552303	1.85716	0.429221	1	0.473165
GO:0002520	immune system development	581	1	0.569961	1.7978	0.439518	1	0.483365
GO:0009628	response to abiotic stimulus	592	1	0.580752	1.7633	0.445723	1	0.489028
GO:0042221	response to chemical stimulus	2708	3	2.43229	1.28373	0.44729	1	0.489587
GO:0009605	response to external stimulus	633	1	0.595578	1.72012	0.454432	1	0.496231
GO:0008284	positive regulation of cell proliferation	613	1	0.601353	1.70089	0.45739	1	0.498286
GO:0046903	secretion	650	1	0.63765	1.60075	0.477381	1	0.518778
GO:0009207	purine ribonucleoside triphosphate catabolic process	652	1	0.639612	1.59566	0.478441	1	0.518778
GO:0009154	purine ribonucleotide catabolic process	656	1	0.643536	1.58558	0.480556	1	0.519854
GO:0009143	nucleoside triphosphate catabolic process	661	1	0.648441	1.57315	0.483188	1	0.52019
GO:0006928	cellular component movement	729	1	0.647763	1.57855	0.483515	1	0.52019
GO:0034220	ion transmembrane transport	663	1	0.650403	1.56823	0.484237	1	0.52019
GO:0002376	immune system process	683	1	0.654389	1.56003	0.486696	1	0.521621
GO:0007186	G-protein coupled receptor signaling pathway	1737	2	1.62202	1.26246	0.491641	1	0.525704
GO:0043436	oxoacid metabolic process	680	1	0.66708	1.52757	0.493075	1	0.526023
GO:0009199	ribonucleoside triphosphate metabolic process	689	1	0.675909	1.50686	0.497696	1	0.527594
GO:0034613	cellular protein localization	728	1	0.676894	1.50611	0.498554	1	0.527594
GO:0009144	purine nucleoside triphosphate metabolic process	693	1	0.679833	1.49783	0.499737	1	0.527594
GO:0009987	cellular process	966	1	0.646673	1.68368	0.49977	1	0.527594
GO:0009967	positive regulation of signal transduction	694	1	0.680814	1.49559	0.500246	1	0.527594
GO:1901136	carbohydrate derivative catabolic process	707	1	0.693567	1.46703	0.506818	1	0.533311
GO:0009259	ribonucleotide metabolic process	717	1	0.703377	1.44576	0.511818	1	0.537351
GO:0034655	nucleobase-containing compound catabolic process	724	1	0.710244	1.43123	0.515289	1	0.539771
GO:0016310	phosphorylation	785	1	0.712646	1.42897	0.517286	1	0.54064
GO:0046434	organophosphate catabolic process	732	1	0.718092	1.41496	0.519227	1	0.541446
GO:0046700	heterocycle catabolic process	743	1	0.728883	1.39316	0.524593	1	0.545813
GO:0044248	cellular catabolic process	827	1	0.799248	1.26627	0.55865	1	0.579944
GO:0044281	small molecule metabolic process	1914	2	1.87763	1.07291	0.573102	1	0.593615
GO:0044238	primary metabolic process	7398	7	6.9862	1.00323	0.585734	1	0.605345
GO:0072521	purine-containing compound metabolic process	900	1	0.8829	1.14016	0.595257	1	0.613817
GO:0006793	phosphorus metabolic process	1053	1	0.956352	1.04854	0.626463	1	0.644561
GO:0006753	nucleoside phosphate metabolic process	1002	1	0.982962	1.01832	0.635702	1	0.652616
GO:0045184	establishment of protein localization	1055	1	1.03495	0.964316	0.655175	1	0.67112
GO:0071704	organic substance metabolic process	1127	1	1.10559	0.899102	0.680054	1	0.695066
GO:0044237	cellular metabolic process	1309	1	1.19516	0.821726	0.716206	1	0.730404
GO:0006996	organelle organization	1392	1	1.24982	0.787473	0.727117	1	0.739901
GO:0051649	establishment of localization in cell	1322	1	1.29688	0.75818	0.739177	1	0.750524
GO:0051252	regulation of RNA metabolic process	1703	1	1.37798	0.705934	0.764493	1	0.77453
GO:0044267	cellular protein metabolic process	1766	1	1.54404	0.623947	0.802973	1	0.811739
GO:0050877	neurological system process	1882	1	1.76483	0.540889	0.844067	1	0.851422
GO:0006950	response to stress	1988	1	1.95023	0.485433	0.872387	1	0.878076
GO:0034645	cellular macromolecule biosynthetic process	2389	1	1.93849	0.481066	0.874639	1	0.878433
GO:0043170	macromolecule metabolic process	2140	1	1.96704	0.470313	0.880051	1	0.881956
GO:0010467	gene expression	2828	1	2.30131	0.393931	0.917858	1	0.917858

## Sheet: wtMPP.clust.10
GOBPID	Term	Size	Count	ExpCount	OddsRatio	Pvalue	FDR.BY	FDR.BH
GO:0009115	xanthine catabolic process	1	1	0.000877736	Inf	0.000877736	0.29436	0.0491329
GO:2001213	negative regulation of vasculogenesis	1	1	0.000877736	Inf	0.000877736	0.29436	0.0491329
GO:0006950	response to stress	1082	5	0.879103	8.06407	0.00125452	0.29436	0.0491329
GO:0009258	10-formyltetrahydrofolate catabolic process	2	1	0.00175547	1209.38	0.00175475	0.29436	0.0491329
GO:0010044	response to aluminum ion	2	1	0.00175547	1209.38	0.00175475	0.29436	0.0491329
GO:0042560	pteridine-containing compound catabolic process	2	1	0.00175547	1209.38	0.00175475	0.29436	0.0491329
GO:1900745	positive regulation of p38MAPK cascade	2	1	0.00175547	1209.38	0.00175475	0.29436	0.0491329
GO:1900747	negative regulation of vascular endothelial growth factor signaling pathway	2	1	0.00175547	1209.38	0.00175475	0.29436	0.0491329
GO:0030208	dermatan sulfate biosynthetic process	3	1	0.00263321	604.656	0.00263103	0.353086	0.0589352
GO:0034441	plasma lipoprotein particle oxidation	3	1	0.00263321	604.656	0.00263103	0.353086	0.0589352
GO:0045602	negative regulation of endothelial cell differentiation	4	1	0.00351095	403.083	0.0035066	0.36199	0.0604214
GO:0045820	negative regulation of glycolysis	4	1	0.00351095	403.083	0.0035066	0.36199	0.0604214
GO:0050655	dermatan sulfate proteoglycan metabolic process	4	1	0.00351095	403.083	0.0035066	0.36199	0.0604214
GO:0042160	lipoprotein modification	5	1	0.00438868	302.297	0.00438144	0.419993	0.070103
GO:0001866	NK T cell proliferation	6	1	0.00526642	241.825	0.00525555	0.440811	0.0735777
GO:0048251	elastic fiber assembly	6	1	0.00526642	241.825	0.00525555	0.440811	0.0735777
GO:0034374	low-density lipoprotein particle remodeling	7	1	0.00614416	201.51	0.00612895	0.456949	0.0762713
GO:2000194	regulation of female gonad development	7	1	0.00614416	201.51	0.00612895	0.456949	0.0762713
GO:0090026	positive regulation of monocyte chemotaxis	9	1	0.00789963	151.117	0.00787357	0.556125	0.0928253
GO:0046113	nucleobase catabolic process	10	1	0.00877736	134.319	0.0087448	0.576461	0.0962197
GO:0006725	cellular aromatic compound metabolic process	165	2	0.144827	15.6957	0.0090206	0.576461	0.0962197
GO:0046653	tetrahydrofolate metabolic process	12	1	0.0105328	109.886	0.0104851	0.611785	0.102116
GO:0050650	chondroitin sulfate proteoglycan biosynthetic process	12	1	0.0105328	109.886	0.0104851	0.611785	0.102116
GO:0006144	purine nucleobase metabolic process	13	1	0.0114106	100.724	0.0113542	0.63489	0.105972
GO:0003085	negative regulation of systemic arterial blood pressure	14	1	0.0122883	92.9712	0.0122225	0.656108	0.109514
GO:0050878	regulation of body fluid levels	201	2	0.176425	12.8322	0.0131552	0.679014	0.113337
GO:0035924	cellular response to vascular endothelial growth factor stimulus	17	1	0.0149215	75.5273	0.0148233	0.71661	0.119613
GO:0001562	response to protozoan	18	1	0.0157993	71.0809	0.0156888	0.71661	0.119613
GO:0030204	chondroitin sulfate metabolic process	18	1	0.0157993	71.0809	0.0156888	0.71661	0.119613
GO:0034368	protein-lipid complex remodeling	19	1	0.016677	67.1285	0.0165535	0.71661	0.119613
GO:0051898	negative regulation of protein kinase B signaling cascade	19	1	0.016677	67.1285	0.0165535	0.71661	0.119613
GO:0045912	negative regulation of carbohydrate metabolic process	20	1	0.0175547	63.5921	0.0174176	0.730453	0.121923
GO:2000377	regulation of reactive oxygen species metabolic process	23	1	0.0190279	58.4909	0.0188664	0.734021	0.122519
GO:0042771	DNA damage response	22	1	0.0193102	57.5298	0.0191436	signal transduction by p53 class mediator resulting in induction of apoptosis	0.734021
GO:0048147	negative regulation of fibroblast proliferation	22	1	0.0193102	57.5298	0.0191436	0.734021	0.122519
GO:0001937	negative regulation of endothelial cell proliferation	23	1	0.0201879	54.9119	0.0200055	0.745762	0.124478
GO:0055114	oxidation-reduction process	740	3	0.613503	5.80712	0.0216503	0.758524	0.126609
GO:0071827	plasma lipoprotein particle organization	25	1	0.0219434	50.3307	0.0217272	0.758524	0.126609
GO:0006730	one-carbon metabolic process	27	1	0.0236989	46.4543	0.023446	0.758524	0.126609
GO:0007595	lactation	28	1	0.0245766	44.7315	0.0243044	0.758524	0.126609
GO:0043471	regulation of cellular carbohydrate catabolic process	28	1	0.0245766	44.7315	0.0243044	0.758524	0.126609
GO:0090287	regulation of cellular response to growth factor stimulus	28	1	0.0245766	44.7315	0.0243044	0.758524	0.126609
GO:2000379	positive regulation of reactive oxygen species metabolic process	28	1	0.0245766	44.7315	0.0243044	0.758524	0.126609
GO:0006024	glycosaminoglycan biosynthetic process	30	1	0.0263321	41.6422	0.0260189	0.79358	0.13246
GO:0009109	coenzyme catabolic process	32	1	0.0280876	38.9516	0.0277307	0.809015	0.135036
GO:0051930	regulation of sensory perception of pain	32	1	0.0280876	38.9516	0.0277307	0.809015	0.135036
GO:0030199	collagen fibril organization	34	1	0.029843	36.5871	0.0294396	0.840597	0.140308
GO:0032101	regulation of response to external stimulus	343	2	0.301064	7.43304	0.0356928	0.992727	0.165701
GO:0097006	regulation of plasma lipoprotein particle levels	42	1	0.0368649	29.436	0.036247	0.992727	0.165701
GO:0045453	bone resorption	45	1	0.0394981	27.4247	0.0387882	1	0.173771
GO:0003158	endothelium development	46	1	0.0403759	26.8139	0.0396338	1	0.174078
GO:0006029	proteoglycan metabolic process	49	1	0.0430091	25.1341	0.0421666	1	0.181641
GO:0043467	regulation of generation of precursor metabolites and energy	50	1	0.0438868	24.6199	0.0430094	1	0.181776
GO:0002688	regulation of leukocyte chemotaxis	53	1	0.04652	23.1959	0.0455338	1	0.185447
GO:0035914	skeletal muscle cell differentiation	53	1	0.04652	23.1959	0.0455338	1	0.185447
GO:0070304	positive regulation of stress-activated protein kinase signaling cascade	56	1	0.0491532	21.9273	0.0480519	1	0.192208
GO:0001568	blood vessel development	61	1	0.0514931	20.9756	0.0502881	1	0.196405
GO:0030856	regulation of epithelial cell differentiation	61	1	0.0535419	20.0948	0.0522349	1	0.196405
GO:0009636	response to toxin	63	1	0.0552974	19.4446	0.0539033	1	0.196405
GO:0002687	positive regulation of leukocyte migration	64	1	0.0561751	19.1349	0.0547364	1	0.196405
GO:0008629	induction of apoptosis by intracellular signals	65	1	0.0570529	18.835	0.0555688	1	0.196405
GO:0008584	male gonad development	66	1	0.0579306	18.5442	0.0564006	1	0.196405
GO:0006007	glucose catabolic process	68	1	0.0596861	17.9888	0.058062	1	0.196405
GO:0006919	activation of cysteine-type endopeptidase activity involved in apoptotic process	68	1	0.0596861	17.9888	0.058062	1	0.196405
GO:0050728	negative regulation of inflammatory response	68	1	0.0596861	17.9888	0.058062	1	0.196405
GO:0034440	lipid oxidation	69	1	0.0605638	17.7233	0.0588917	1	0.196405
GO:0072331	signal transduction by p53 class mediator	69	1	0.0605638	17.7233	0.0588917	1	0.196405
GO:0010906	regulation of glucose metabolic process	72	1	0.063197	16.9718	0.0613767	1	0.196405
GO:0046365	monosaccharide catabolic process	72	1	0.063197	16.9718	0.0613767	1	0.196405
GO:0050921	positive regulation of chemotaxis	72	1	0.063197	16.9718	0.0613767	1	0.196405
GO:0006022	aminoglycan metabolic process	74	1	0.0649525	16.5051	0.0630298	1	0.198471
GO:0009895	negative regulation of catabolic process	76	1	0.066708	16.0633	0.0646803	1	0.198471
GO:0045732	positive regulation of protein catabolic process	76	1	0.066708	16.0633	0.0646803	1	0.198471
GO:0000271	polysaccharide biosynthetic process	79	1	0.0693412	15.4431	0.0671508	1	0.203267
GO:0042770	signal transduction in response to DNA damage	85	1	0.0746076	14.3356	0.0720735	1	0.21526
GO:0046661	male sex differentiation	89	1	0.0781185	13.6811	0.0753417	1	0.215521
GO:0002526	acute inflammatory response	90	1	0.0789963	13.5267	0.0761571	1	0.215521
GO:0043065	positive regulation of apoptotic process	527	2	0.462567	4.78121	0.0767903	1	0.215521
GO:0046631	alpha-beta T cell activation	91	1	0.079874	13.3757	0.0769717	1	0.215521
GO:2001056	positive regulation of cysteine-type endopeptidase activity	91	1	0.079874	13.3757	0.0769717	1	0.215521
GO:0042060	wound healing	100	1	0.0831082	12.8869	0.0799777	1	0.221173
GO:0010942	positive regulation of cell death	548	2	0.481	4.59219	0.0821567	1	0.224428
GO:0046545	development of primary female sexual characteristics	101	1	0.0886514	12.0319	0.0850814	1	0.229036
GO:0010952	positive regulation of peptidase activity	102	1	0.0895291	11.9121	0.0858887	1	0.229036
GO:0009893	positive regulation of metabolic process	113	1	0.0959307	11.1875	0.0917877	1	0.241829
GO:0002376	immune system process	605	2	0.517398	4.28571	0.09294	1	0.241829
GO:0071222	cellular response to lipopolysaccharide	112	1	0.0983065	10.8333	0.0939245	1	0.241829
GO:0007596	blood coagulation	116	1	0.101817	10.4543	0.0971202	1	0.247215
GO:0048771	tissue remodeling	121	1	0.106206	10.0161	0.1011	1	0.254454
GO:0006473	protein acetylation	132	1	0.115861	9.16985	0.109797	1	0.264458
GO:0042098	T cell proliferation	132	1	0.115861	9.16985	0.109797	1	0.264458
GO:0060326	cell chemotaxis	132	1	0.115861	9.16985	0.109797	1	0.264458
GO:0071216	cellular response to biotic stimulus	132	1	0.115861	9.16985	0.109797	1	0.264458
GO:0032872	regulation of stress-activated MAPK cascade	135	1	0.118494	8.96315	0.112155	1	0.267264
GO:0050795	regulation of behavior	140	1	0.122883	8.63849	0.116073	1	0.273687
GO:0008217	regulation of blood pressure	144	1	0.126394	8.3951	0.119195	1	0.278121
GO:0048871	multicellular organismal homeostasis	150	1	0.13166	8.05453	0.123859	1	0.280704
GO:0016265	death	1422	3	1.24814	2.70794	0.12436	1	0.280704
GO:0043062	extracellular structure organization	152	1	0.133416	7.94702	0.125408	1	0.280704
GO:0048585	negative regulation of response to stimulus	705	2	0.618804	3.53684	0.125631	1	0.280704
GO:0008015	blood circulation	163	1	0.135664	7.83786	0.127415	1	0.280704
GO:0072358	cardiovascular system development	721	2	0.632848	3.45517	0.130345	1	0.280704
GO:0030324	lung development	159	1	0.13956	7.59217	0.130811	1	0.280704
GO:0043281	regulation of cysteine-type endopeptidase activity involved in apoptotic process	159	1	0.13956	7.59217	0.130811	1	0.280704
GO:0060249	anatomical structure homeostasis	160	1	0.140438	7.54403	0.13158	1	0.280704
GO:0070848	response to growth factor stimulus	172	1	0.150971	7.01023	0.140761	1	0.297457
GO:0009101	glycoprotein biosynthetic process	176	1	0.154482	6.84857	0.143801	1	0.299498
GO:0060538	skeletal muscle organ development	178	1	0.156237	6.77048	0.145317	1	0.299498
GO:0019221	cytokine-mediated signaling pathway	179	1	0.157115	6.73209	0.146074	1	0.299498
GO:0071840	cellular component organization or biogenesis	706	2	0.682167	3.21408	0.147075	1	0.299498
GO:0043410	positive regulation of MAPK cascade	185	1	0.162381	6.51053	0.150604	1	0.303921
GO:0032943	mononuclear cell proliferation	189	1	0.165892	6.37068	0.153611	1	0.306325
GO:0044248	cellular catabolic process	1570	3	1.37805	2.43194	0.15453	1	0.306325
GO:0006954	inflammatory response	218	1	0.170126	6.25049	0.157314	1	0.306454
GO:0019318	hexose metabolic process	196	1	0.172036	6.13974	0.158849	1	0.306454
GO:0048545	response to steroid hormone stimulus	196	1	0.172036	6.13974	0.158849	1	0.306454
GO:0001933	negative regulation of protein phosphorylation	199	1	0.17467	6.04577	0.161085	1	0.306454
GO:0002237	response to molecule of bacterial origin	202	1	0.177303	5.9546	0.163315	1	0.306454
GO:0050678	regulation of epithelial cell proliferation	203	1	0.178181	5.92481	0.164057	1	0.306454
GO:0044262	cellular carbohydrate metabolic process	204	1	0.179058	5.89532	0.164799	1	0.306454
GO:0016042	lipid catabolic process	205	1	0.179936	5.86612	0.16554	1	0.306454
GO:0071310	cellular response to organic substance	841	2	0.738176	2.94191	0.166977	1	0.306581
GO:0045936	negative regulation of phosphate metabolic process	211	1	0.185202	5.69673	0.169972	1	0.309543
GO:0048608	reproductive structure development	222	1	0.194857	5.41007	0.178041	1	0.321622
GO:0032259	methylation	226	1	0.198368	5.31278	0.180956	1	0.322993
GO:0051186	cofactor metabolic process	227	1	0.199246	5.28899	0.181684	1	0.322993
GO:2000147	positive regulation of cell motility	230	1	0.201879	5.21889	0.183862	1	0.324292
GO:0022414	reproductive process	909	2	0.797862	2.71136	0.188545	1	0.329954
GO:0043933	macromolecular complex subunit organization	926	2	0.812784	2.65902	0.194009	1	0.336883
GO:0031644	regulation of neurological system process	254	1	0.222945	4.71789	0.201095	1	0.339719
GO:0048732	gland development	254	1	0.222945	4.71789	0.201095	1	0.339719
GO:0080135	regulation of cellular response to stress	254	1	0.222945	4.71789	0.201095	1	0.339719
GO:0051239	regulation of multicellular organismal process	1783	3	1.565	2.11529	0.201814	1	0.339719
GO:0045087	innate immune response	257	1	0.225578	4.66187	0.203225	1	0.339719
GO:0012501	programmed cell death	289	1	0.23673	4.46652	0.212357	1	0.352355
GO:0042692	muscle cell differentiation	274	1	0.2405	4.36767	0.215193	1	0.354027
GO:0048584	positive regulation of response to stimulus	287	1	0.245903	4.28252	0.219572	1	0.354027
GO:0045786	negative regulation of cell cycle	282	1	0.247522	4.24155	0.220767	1	0.354027
GO:0031347	regulation of defense response	283	1	0.248399	4.22629	0.221461	1	0.354027
GO:0031399	regulation of protein modification process	293	1	0.249242	4.22397	0.222215	1	0.354027
GO:0010035	response to inorganic substance	285	1	0.250155	4.19608	0.222847	1	0.354027
GO:0012502	induction of programmed cell death	297	1	0.260688	4.02344	0.231117	1	0.362711
GO:0052548	regulation of endopeptidase activity	298	1	0.261565	4.00968	0.231802	1	0.362711
GO:0014706	striated muscle tissue development	300	1	0.263321	3.98244	0.233172	1	0.362711
GO:0016049	cell growth	314	1	0.275609	3.80152	0.242691	1	0.373384
GO:0034097	response to cytokine stimulus	315	1	0.276487	3.78921	0.243366	1	0.373384
GO:0046483	heterocycle metabolic process	1109	2	0.97341	2.19741	0.254044	1	0.381876
GO:0010033	response to organic substance	380	1	0.289997	3.6436	0.254088	1	0.381876
GO:0043067	regulation of programmed cell death	1114	2	0.977798	2.18693	0.255705	1	0.381876
GO:0005975	carbohydrate metabolic process	352	1	0.2939	3.56999	0.25677	1	0.381876
GO:0032269	negative regulation of cellular protein metabolic process	336	1	0.294919	3.54776	0.257425	1	0.381876
GO:0042330	taxis	343	1	0.301064	3.47387	0.262057	1	0.386189
GO:0007169	transmembrane receptor protein tyrosine kinase signaling pathway	350	1	0.307208	3.40294	0.266661	1	0.390405
GO:0030334	regulation of cell migration	384	1	0.337051	3.0953	0.288642	1	0.419842
GO:0022607	cellular component assembly	398	1	0.344607	3.03375	0.294265	1	0.425261
GO:0008285	negative regulation of cell proliferation	432	1	0.357283	2.92328	0.303352	1	0.435582
GO:0048514	blood vessel morphogenesis	414	1	0.363383	2.86592	0.30752	1	0.438755
GO:0035295	tube development	421	1	0.369527	2.81711	0.311857	1	0.439346
GO:0051270	regulation of cellular component movement	421	1	0.369527	2.81711	0.311857	1	0.439346
GO:0040012	regulation of locomotion	429	1	0.376549	2.76329	0.316782	1	0.440351
GO:0046649	lymphocyte activation	429	1	0.376549	2.76329	0.316782	1	0.440351
GO:0051707	response to other organism	458	1	0.378708	2.75376	0.318468	1	0.440351
GO:0003008	system process	2395	3	2.10218	1.51926	0.352463	1	0.484367
GO:0051246	regulation of protein metabolic process	547	1	0.439499	2.36892	0.359967	1	0.491662
GO:0032504	multicellular organism reproduction	511	1	0.448523	2.30895	0.365385	1	0.496038
GO:0051093	negative regulation of developmental process	528	1	0.463445	2.23245	0.375045	1	0.506085
GO:0010627	regulation of intracellular protein kinase cascade	539	1	0.4731	2.18553	0.381222	1	0.51134
GO:0060429	epithelium development	547	1	0.480122	2.15259	0.385678	1	0.514238
GO:0031401	positive regulation of protein modification process	559	1	0.490655	2.10495	0.392306	1	0.519979
GO:0001775	cell activation	579	1	0.508209	2.02995	0.403202	1	0.526405
GO:0009888	tissue development	598	1	0.508395	2.03317	0.403608	1	0.526405
GO:0009057	macromolecule catabolic process	582	1	0.510843	2.01915	0.404821	1	0.526405
GO:0051247	positive regulation of protein metabolic process	623	1	0.516691	1.99936	0.408696	1	0.526405
GO:0023057	negative regulation of signaling	590	1	0.517865	1.99087	0.409117	1	0.526405
GO:0010648	negative regulation of cell communication	594	1	0.521375	1.97702	0.411254	1	0.526405
GO:0033554	cellular response to stress	652	1	0.545778	1.88909	0.426229	1	0.541764
GO:0009719	response to endogenous stimulus	626	1	0.549463	1.8726	0.42809	1	0.541764
GO:0046903	secretion	650	1	0.570529	1.80104	0.440418	1	0.554234
GO:0002682	regulation of immune system process	659	1	0.578428	1.77555	0.444977	1	0.556843
GO:0044255	cellular lipid metabolic process	666	1	0.584572	1.7562	0.448498	1	0.558131
GO:0009967	positive regulation of signal transduction	694	1	0.609149	1.68272	0.462374	1	0.570881
GO:0072523	purine-containing compound catabolic process	697	1	0.611782	1.6752	0.463841	1	0.570881
GO:0006461	protein complex assembly	707	1	0.62056	1.65058	0.468704	1	0.573714
GO:0008283	cell proliferation	836	1	0.663001	1.54525	0.49255	1	0.599116
GO:0051336	regulation of hydrolase activity	766	1	0.672346	1.51846	0.496561	1	0.599116
GO:0042325	regulation of phosphorylation	768	1	0.674102	1.51434	0.497481	1	0.599116
GO:0007155	cell adhesion	778	1	0.682879	1.49405	0.502056	1	0.601393
GO:0044260	cellular macromolecule metabolic process	717	1	0.688572	1.48775	0.506585	1	0.603591
GO:0043085	positive regulation of catalytic activity	794	1	0.696923	1.46264	0.509295	1	0.603608
GO:0051674	localization of cell	811	1	0.711844	1.43063	0.516877	1	0.609371
GO:0051174	regulation of phosphorus metabolic process	849	1	0.745198	1.36372	0.53343	1	0.618784
GO:0050793	regulation of developmental process	878	1	0.745648	1.36427	0.534151	1	0.618784
GO:0031324	negative regulation of cellular metabolic process	888	1	0.746532	1.36257	0.534582	1	0.618784
GO:0048522	positive regulation of cellular process	926	1	0.746731	1.36565	0.535911	1	0.618784
GO:0071844	cellular component assembly at cellular level	889	1	0.780308	1.29948	0.550276	1	0.632112
GO:0010629	negative regulation of gene expression	937	1	0.822439	1.22963	0.569736	1	0.651127
GO:0036211	protein modification process	2202	2	1.93278	1.03945	0.591358	1	0.672407
GO:0055086	nucleobase-containing small molecule metabolic process	1044	1	0.916357	1.09708	0.610301	1	0.690441
GO:0008152	metabolic process	1038	1	0.9272	1.08732	0.622223	1	0.700392
GO:0071704	organic substance metabolic process	1127	1	0.989209	1.0116	0.639258	1	0.713655
GO:0044267	cellular protein metabolic process	2498	2	2.10004	0.945513	0.640377	1	0.713655
GO:0042221	response to chemical stimulus	1540	1	1.0406	0.95741	0.6634	1	0.735652
GO:0065007	biological regulation	7062	6	6.45189	0.88784	0.68083	1	0.751261
GO:0035556	intracellular signal transduction	1373	1	1.13954	0.869291	0.693528	1	0.761521
GO:0007600	sensory perception	1488	1	1.30607	0.750841	0.743225	1	0.812109
GO:0031325	positive regulation of cellular metabolic process	1671	1	1.38242	0.70475	0.764586	1	0.831394
GO:0048513	organ development	1783	1	1.40793	0.689394	0.77214	1	0.835553
GO:0048519	negative regulation of biological process	1813	1	1.48908	0.647903	0.791728	1	0.85263
GO:0065009	regulation of molecular function	1855	1	1.6282	0.58984	0.819547	1	0.878366
GO:0009987	cellular process	3193	2	2.9638	0.581636	0.851319	1	0.906516
GO:0030154	cell differentiation	2162	1	1.81167	0.521888	0.853906	1	0.906516
GO:0051716	cellular response to stimulus	4351	2	3.31577	0.536828	0.878604	1	0.928337
GO:0009058	biosynthetic process	4152	2	3.64436	0.488386	0.906804	1	0.949909
GO:0023052	signaling	4263	2	3.63214	0.486204	0.907502	1	0.949909
GO:0007154	cell communication	4369	2	3.72325	0.470804	0.915611	1	0.951714
GO:0007275	multicellular organismal development	2966	1	2.35534	0.383257	0.922947	1	0.951714
GO:0007166	cell surface receptor signaling pathway	2900	1	2.41805	0.374244	0.927391	1	0.951714
GO:0071841	cellular component organization or biogenesis at cellular level	2809	1	2.46556	0.368211	0.930398	1	0.951714
GO:0010467	gene expression	2828	1	2.45473	0.367645	0.93047	1	0.951714
GO:0034641	cellular nitrogen compound metabolic process	4607	2	4.04373	0.426956	0.937811	1	0.954862
GO:0051234	establishment of localization	3235	1	2.83948	0.311476	0.955321	1	0.965608
GO:0034645	cellular macromolecule biosynthetic process	3271	1	2.87108	0.307359	0.956987	1	0.965608
GO:0044238	primary metabolic process	7148	3	5.69986	0.407663	0.961884	1	0.966197
GO:0050794	regulation of cellular process	4998	1	3.9832	0.18848	0.99142	1	0.99142

[truncated: 46 more sheets: wtMPP.clust.11, wtMPP.clust.12, wtCDP.clust.1, wtCDP.clust.2, wtCDP.clust.3, wtCDP.clust.4, wtCDP.clust.5, wtCDP.clust.6, wtCDP.clust.7, wtCDP.clust.8, wtCDP.clust.9, wtCDP.clust.10, wtCDP.clust.11, wtCDP.clust.12, wtCDP.clust.13, wtCDP.clust.14, wtCDP.clust.15, wtCDP.clust.16, wtCDP.clust.17, wtCDP.clust.18 …]
