# Supplementary material for: TGF-β stimulation in human and murine cells reveals commonly affected biological processes and pathways at transcription level
Source: BMC Syst Biol. 2014 May 15;8:55. doi: 10.1186/1752-0509-8-55 (PMC4049504; doi:10.1186/1752-0509-8-55)
Supplement: Additional file 2: Table S1-S18 — Tables and excel files with results: Tgf- Stimulation in human and murine cells reveals commonly affected biological processes and pathways at transcription level. [file 1752-0509-8-55-S2.zip › Tables S17 Transcription Factors Binding Sites Analysis (time-course).xls]

## Sheet: Preview
Cell Type	# Predicted Transcription Factors
MPP.M	11
CDP.M	18
HPC.M	0
HPC.H	21
MSC.H	13
NCL.H	38

## Sheet: MPP.M
Transcription Factor	Motif E-value	TF E-values
SP1SP3_Q4	1.16e-09	1.11022e-16
FOXP1_01	1.7e-31	8.92619e-14
SP1SP3_Q4	1.9e-11	3.193e-13
KROX_Q6	6.14e-35	4.47818e-11
FOXP1_01	2.42e-16	2.60514e-09
TEF_Q6	4.76e-28	1.81218e-08
POU6F1_01	4.78e-07	1.54034e-07
FOX_Q2	7.39e-05	4.60016e-07
MAZ_Q6	2e-07	1.89321e-06
HFH4_01	1.66e-20	1.05743e-05
PITX2_Q2	1.8e-05	3.09613e-05

## Sheet: CDP.M
Transcription Factor	Motif E-value	TF E-values
KROX_Q6	1.09e-67	2.32148e-13
PITX2_Q2	4.99e-06	1.28153e-12
KROX_Q6	8.27e-45	3.72735e-12
FOXP1_01	4.9e-72	4.60865e-12
FOXP1_01	9.64e-34	8.81339e-12
E2A_Q2	2.39e-11	2.35787e-08
NFE2_01	1.38e-17	1.90568e-07
POU3F2_01	4.54e-37	1.97267e-07
FOX_Q2	3.33e-07	2.07462e-07
POU6F1_01	4.67e-16	6.61238e-07
TEF_Q6	1.41e-42	1.19223e-06
FOXP1_01	4.61e-49	2.71821e-06
VDR_Q3	6.04e-06	7.85356e-06
YY1_Q6	9.62e-17	1.00729e-05
CACBINDINGPROTEIN_Q6	0.000629	1.66059e-05
E2A_Q6	3.87e-11	6.01926e-05
E2A_Q2	2.26e-10	0.000124905
CACBINDINGPROTEIN_Q6	4.25e-38	0.000339323

## Sheet: HPC.M
Transcription Factor	Motif E-value	TF E-values
empty cluster input.	NA	NA

## Sheet: HPC.H
Transcription Factor	Motif E-value	TF E-values
KROX_Q6	4.67e-40	3.66374e-15
PITX2_Q2	1.71e-07	2.60791e-12
TBX5_Q5	1.54e-26	1.90314e-11
POU1F1_Q6	1.77e-11	4.55683e-11
HFH4_01	1.21e-16	3.48545e-09
SP1SP3_Q4	8.33e-10	1.74496e-08
MAZ_Q6	8.26e-77	9.63939e-08
ZNF219_01	3.25e-12	1.2056e-07
RBPJK_Q4	8.77e-89	1.21078e-07
HNF1_Q6_01	6.55e-09	1.39336e-07
AP2_Q6_01	1.36e-203	1.75945e-07
TFIII_Q6	1.08e-106	8.09234e-07
LFA1_Q6	9.07e-23	5.72317e-06
GFI1B_01	3.88e-23	1.28613e-05
IRF1_01	1.71e-06	1.33119e-05
PAX4_04	1.1e-31	2.31674e-05
CEBPGAMMA_Q6	4.8e-22	2.41154e-05
RREB1_01	1.48e-62	5.66843e-05
AHR_01	2.41e-17	6.61954e-05
E2A_Q2	4.45e-09	0.000169096
LFA1_Q6	1.81e-05	0.000180861

## Sheet: MSC.H
Transcription Factor	Motif E-value	TF E-values
KROX_Q6	5.16e-99	0
SF1_Q6	7.22e-07	3.24365e-11
KROX_Q6	3.81e-203	3.91551e-11
PU1_Q6	1.85e-08	5.48684e-09
PIT1_Q6	4.95e-52	1.74778e-08
POU3F2_01	1.34e-11	3.9026e-08
PAX4_04	1.35e-29	1.62666e-07
MYC_Q2	5.92e-09	6.70953e-07
IRF_Q6	1.7e-08	1.16175e-06
PAX4_04	1.74e-23	1.89237e-05
HFH4_01	2.25e-38	3.72246e-05
SF1_Q6	2.35e-08	4.08137e-05
FOXM1_01	0.000804	0.000998143

## Sheet: NCL.H
Transcription Factor	Motif E-value	TF E-values
KROX_Q6	0,00000000	0,00000000
SF1_Q6	0,00000000	0,00000000
PITX2_Q2	0,00000000	0,00000000
POU3F2_01	0,00000000	0,00000000
SF1_Q6	0,00000000	0,00000000
POU1F1_Q6	0,00000000	0,00000009
KROX_Q6	0,00000000	0,00000012
ALPHACP1_01	0,00000000	0,00000012
AML1_Q6	0,00000000	0,00000028
AML1_Q6	0,00000000	0,00000028
MYC_Q2	0,00000000	0,00000070
NERF_Q2	0,00000000	0,00000157
CREBP1CJUN_01	0,11700000	0,00000176
MMEF2_Q6	0,00000000	0,00000185
ISRE_01	0,00000000	0,00000434
CREBP1_01	0,03450000	0,00000461
PAX3_01	0,00000000	0,00001460
NKX22_01	0,00000024	0,00001615
FOX_Q2	0,00000000	0,00001827
MEF2_04	0,00014500	0,00002430
AP4_Q6	0,00000000	0,00002658
GATA1_06	0,00000000	0,00002695
PBX_Q3	0,00000000	0,00003150
AP2ALPHA_03	0,00000000	0,00003202
PU1_Q6	0,00000000	0,00004677
AHR_01	0,00000000	0,00007333
P50RELAP65_Q5_01	0,00000000	0,00008384
HFH4_01	0,00000000	0,00008869
ZID_01	0,00008000	0,00008973
E2A_Q2	0,00000000	0,00010041
STAT3STAT3_Q3	0,00000000	0,00010327
HFH4_01	0,00000000	0,00011256
PAX_Q6	0,00000000	0,00012099
FOX_Q2	0,00000000	0,00017902
NKX22_01	0,00000005	0,00018408
GFI1B_01	0,00000006	0,00072786
MEF2_01	0,01590000	0,00090320
NFY_C	0,00000000	0,00166796
