# Supplementary material for: TGF-β stimulation in human and murine cells reveals commonly affected biological processes and pathways at transcription level
Source: BMC Syst Biol. 2014 May 15;8:55. doi: 10.1186/1752-0509-8-55 (PMC4049504; doi:10.1186/1752-0509-8-55)
Supplement: Additional file 2: Table S1-S18 — Tables and excel files with results: Tgf- Stimulation in human and murine cells reveals commonly affected biological processes and pathways at transcription level. [file 1752-0509-8-55-S2.zip › Tables S18 Transcription Factors Binding Sites Analysis (at 4h).xls]

## Sheet: Preview
Cell Type	# Predicted Transcription Factors
MPP.M	7
CDP.M	7
HPC.M	2
HPC.H	7
MSC.H	8
NCL.H	21

## Sheet: MPP.M
Transcription Factor	Motif E-value	TF E-values
FOXP1_01	1.07e-20	1.11022e-16
SP1SP3_Q4	2.14e-23	2.9976e-15
ZF5_01	3.37e-09	8.69469e-11
SP1_Q6_01	1.94e-06	6.1688e-10
TEF_Q6	6.37e-09	9.35154e-07
AP2_Q6	6.32e-42	3.25144e-06
PPARG_02	2.06e-06	0.000250045

## Sheet: CDP.M
Transcription Factor	Motif E-value	TF E-values
FOXP1_01	1.7e-08	8.90856e-10
PIT1_Q6	1.43e-13	4.07845e-08
HEN1_01	7.92e-18	1.3386e-07
DMRT5_01	3.17e-07	1.68283e-07
TEF_Q6	0.000168	1.72817e-06
AP2_Q6_01	3.42e-08	3.06976e-06
E2F_Q2	1.12e-09	7.81066e-05

## Sheet: HPC.M
Transcription Factor	Motif E-value	TF E-values
ZF5_01	0.000276	5.91411e-08
HFH4_01	0.000776	9.99719e-06

## Sheet: HPC.H
Transcription Factor	Motif E-value	TF E-values
KROX_Q6	3.34e-31	0
SP1SP3_Q4	6.46e-05	1.59932e-10
AP2_Q6	2.67e-39	2.25799e-07
POU1F1_Q6	5.56e-06	8.10911e-06
HFH4_01	5.11e-08	2.35519e-05
SF1_Q6	4.02e-06	0.00010346
CDC5_01	0.000163	0.000199606

## Sheet: MSC.H
Transcription Factor	Motif E-value	TF E-values
CKROX_Q2	5.99e-12	1.23124e-10
PIT1_Q6	1.32e-12	2.94211e-10
HNF1_Q6	2.35e-11	6.45968e-10
KROX_Q6	6.17e-20	4.56604e-09
KROX_Q6	6.49e-07	1.17969e-07
PAX4_04	0.000217	1.78591e-07
ZNF219_01	6.84e-06	7.99409e-07
TFE_Q6	6.61e-10	2.09164e-05

## Sheet: NCL.H
Transcription Factor	Motif E-value	TF E-values
KROX_Q6	0	0
KROX_Q6	0	0
FOX_Q2	0.122	0
MAZ_Q6	0	0
PITX2_Q2	0.000235	0
FOXJ2_02	0.598	0
POU1F1_Q6	0	0
HNF6_Q6	7.7e-07	2e-08
EVI1_03	0.000127	2e-07
TEF_Q6	0	3.8e-07
AHR_01	0.00562	4.3e-07
MYC_Q2	0.307	9.9e-07
POU1F1_Q6	0	1.64e-06
PAX4_04	0	9.86e-06
GATA1_06	0	1.111e-05
PAX4_04	0	1.857e-05
SMAD3_Q6	0	2.412e-05
HFH4_01	0	3.768e-05
CEBPGAMMA_Q6	0	0.00017589
PAX_Q6	0.00026	0.00030879
CP2_02	0.00601	0.00041012
