# Supplementary material for: TGF-β stimulation in human and murine cells reveals commonly affected biological processes and pathways at transcription level
Source: BMC Syst Biol. 2014 May 15;8:55. doi: 10.1186/1752-0509-8-55 (PMC4049504; doi:10.1186/1752-0509-8-55)
Supplement: Additional file 2: Table S1-S18 — Tables and excel files with results: Tgf- Stimulation in human and murine cells reveals commonly affected biological processes and pathways at transcription level. [file 1752-0509-8-55-S2.zip › Tables S8 Differentially Expressed Genes (time-course).xls]

## Sheet: Preview
Cell Type	Prob > 0.99 & abs(logFC) > 1 (in at least one time-point in the time.point-wise comparisons)	Unique
MPP.M	230	228
CDP.M	631	614
HPC.M	15	15
HPC.H	232	226
MSC.H	208	208

## Sheet: MPP.M
ID	Entrez	Symbol	Description	TGFb	Prob
10345752	16178	Il1r2	interleukin 1 receptor type II	FALSE	1
10346783	12487	Cd28	CD28 antigen	FALSE	1
10347291	12765	Cxcr2	chemokine (C-X-C motif) receptor 2	FALSE	1
10347335	18173	Slc11a1	solute carrier family 11 (proton-coupled divalent metal ion transporters) member 1	FALSE	1
10349166	241197	Serpinb10-ps	serine (or cysteine) peptidase inhibitor clade B (ovalbumin) member 10 pseudogene	FALSE	1
10350733	19734	Rgs16	regulator of G-protein signaling 16	FALSE	1
10350806	170484	Nphs2	nephrosis 2 homolog podocin (human)	FALSE	1
10351206	20344	Selp	selectin platelet	FALSE	1
10351224	14067	F5	coagulation factor V	FALSE	1
10351477	26904	Sh2d1b1	SH2 domain protein 1B1	FALSE	1
10351509	246256	Fcgr4	Fc receptor IgG low affinity IV	FALSE	1
10351623	16456	F11r	F11 receptor	FALSE	1
10353844	214854	Neurl3	neuralized homolog 3 homolog (Drosophila)	FALSE	1
10355984	20720	Serpine2	serine (or cysteine) peptidase inhibitor clade E member 2	FALSE	1
10358188	383563	Gpr25	G protein-coupled receptor 25	FALSE	1
10358339	12628	Cfh	complement component factor h	FALSE	1
10358408	50778	Rgs1	regulator of G-protein signaling 1	FALSE	1
10358733	19731	Rgl1	ral guanine nucleotide dissociation stimulator -like 1	FALSE	1
10359118	214575	Tdrd5	tudor domain containing 5	FALSE	1
10361091	11910	Atf3	activating transcription factor 3	FALSE	1
10362073	20393	Sgk1	serum/glucocorticoid regulated kinase 1	FALSE	1
10363224	12140	Fabp7	fatty acid binding protein 7 brain	FALSE	1
10366043	67603	Dusp6	dual specificity phosphatase 6	FALSE	1
10368647	212898	Dse	dermatan sulfate epimerase	FALSE	1
10369453	27355	X99384	cDNA sequence X99384	FALSE	1
10371220	14676	Gna15	guanine nucleotide binding protein alpha 15	FALSE	1
10371332	216188	Aldh1l2	aldehyde dehydrogenase 1 family member L2	FALSE	1
10372796	15364	Hmga2	high mobility group AT-hook 2	FALSE	1
10375443	171285	Havcr2	hepatitis A virus cellular receptor 2	FALSE	1
10377215	14457	Gas7	growth arrest specific 7	FALSE	1
10378286	16407	Itgae	integrin alpha E epithelial-associated	FALSE	1
10378549	237847	Rtn4rl1	reticulon 4 receptor-like 1	FALSE	1
10379321	268451	Rab11fip4	RAB11 family interacting protein 4 (class II)	FALSE	1
10379389	216991	Adap2	ArfGAP with dual PH domains 2	FALSE	1
10379727	100034251	Gm11428	predicted gene 11428	FALSE	1
10380398	12643	Chad	chondroadherin	FALSE	1
10381445	217203	Tmem106a	transmembrane protein 106A	FALSE	1
10381514	52685	Cd300lg	CD300 antigen like family member G	FALSE	1
10382376	117160	Ttyh2	tweety homolog 2 (Drosophila)	FALSE	1
10382449	58222	Rab37	RAB37 member of RAS oncogene family	FALSE	1
10382692	66528	2210020M01Rik	RIKEN cDNA 2210020M01 gene	FALSE	1
10383819	67815	Sec14l2	SEC14-like 2 (S. cerevisiae)	FALSE	1
10386020	246049	Slc36a2	solute carrier family 36 (proton/amino acid symporter) member 2	FALSE	1
10388194	216892	Spns2	spinster homolog 2 (Drosophila)	FALSE	1
10388591	12874	Cpd	carboxypeptidase D	FALSE	1
10389214	20308	Ccl9	chemokine (C-C motif) ligand 9	FALSE	1
10389222	20305	Ccl6	chemokine (C-C motif) ligand 6	FALSE	1
10392808	217305	Cd300ld	CD300 molecule-like family member d	FALSE	1
10392825	100043125	Gm11711	predicted gene 11711	FALSE	1
10392834	100043125	Gm11711	predicted gene 11711	FALSE	1
10394054	12516	Cd7	CD7 antigen	FALSE	1
10394471	20969	Sdc1	syndecan 1	FALSE	1
10394593	76820	Fam49a	family with sequence similarity 49 member A	FALSE	1
10404132	12763	Cmah	cytidine monophospho-N-acetylneuraminic acid hydroxylase	FALSE	1
10404649	109620	Dsp	desmoplakin	FALSE	1
10406676	218454	Lhfpl2	lipoma HMGIC fusion partner-like 2	FALSE	1
10406982	108154	Adamts6	a disintegrin-like and metallopeptidase (reprolysin type) with thrombospondin type 1 motif 6	FALSE	1
10409767	105348	Golm1	golgi membrane protein 1	FALSE	1
10409866	13025	Ctla2b	cytotoxic T lymphocyte-associated protein 2 beta	FALSE	1
10409876	13024	Ctla2a	cytotoxic T lymphocyte-associated protein 2 alpha	FALSE	1
10410931	13003	Vcan	versican	FALSE	1
10411229	14062	F2r	coagulation factor II (thrombin) receptor	FALSE	1
10411373	15212	Hexb	hexosaminidase B	FALSE	1
10411958	71816	Rnf180	ring finger protein 180	FALSE	1
10415438	17225	Mcpt2	mast cell protease 2	FALSE	1
10420114	21816	Tgm1	transglutaminase 1 K polypeptide	FALSE	1
10420837	54616	Extl3	exostoses (multiple)-like 3	FALSE	1
10423363	11732	Ank	progressive ankylosis	FALSE	1
10424796	75475	Oplah	5-oxoprolinase (ATP-hydrolysing)	FALSE	1
10428376	11600	Angpt1	angiopoietin 1	FALSE	1
10432032	22337	Vdr	vitamin D receptor	FALSE	1
10432439	22379	Fmnl3	formin-like 3	FALSE	1
10434925	15205	Hes1	hairy and enhancer of split 1 (Drosophila)	FALSE	1
10435305	16419	Itgb5	integrin beta 5	FALSE	1
10437272	268857	Nlrc3	NLR family CARD domain containing 3	FALSE	1
10438769	12737	Cldn1	claudin 1	FALSE	1
10439744	84544	Cd96	CD96 antigen	FALSE	1
10443494	74116	Pi16	peptidase inhibitor 16	FALSE	1
10446282	13733	Emr1	EGF-like module containing mucin-like hormone receptor-like sequence 1	FALSE	1
10446965	240168	Rasgrp3	RAS guanyl releasing protein 3	FALSE	1
10450484	11629	Aif1	allograft inflammatory factor 1	FALSE	1
10452815	22436	Xdh	xanthine dehydrogenase	FALSE	1
10454851	67393	Cxxc5	CXXC finger 5	FALSE	1
10456492	52662	D18Ertd653e	DNA segment Chr 18 ERATO Doi 653 expressed	FALSE	1
10456745	17131	Smad7	MAD homolog 7 (Drosophila)	TRUE	1
10461594	64380	Ms4a4c	membrane-spanning 4-domains subfamily A member 4C	FALSE	1
10461856	14675	Gna14	guanine nucleotide binding protein alpha 14	FALSE	1
10468691	226251	Ablim1	actin-binding LIM protein 1	FALSE	1
10468898	240754	Lax1	lymphocyte transmembrane adaptor 1	FALSE	1
10471555	26360	Angptl2	angiopoietin-like 2	FALSE	1
10474064	277414	Trp53i11	transformation related protein 53 inducible protein 11	FALSE	1
10474972	69065	Chac1	ChaC cation transport regulator-like 1 (E. coli)	FALSE	1
10475144	12335	Capn3	calpain 3	FALSE	1
10477970	20779	Src	Rous sarcoma oncogene	FALSE	1
10480238	241230	St8sia6	ST8 alpha-N-acetyl-neuraminide alpha-2 8-sialyltransferase 6	FALSE	1
10482500	74194	Rnd3	Rho family GTPase 3	FALSE	1
10485213	12521	Cd82	CD82 antigen	FALSE	1
10489463	20568	Slpi	secretory leukocyte peptidase inhibitor	FALSE	1
10490159	65112	Pmepa1	prostate transmembrane protein androgen induced 1	FALSE	1
10491136	665113	Tnik	TRAF2 and NCK interacting kinase	FALSE	1
10491300	20482	Skil	SKI-like	FALSE	1
10494085	20342	Selenbp2	selenium binding protein 2	FALSE	1
10494114	20341	Selenbp1	selenium binding protein 1	FALSE	1
10497345	751864	Gm9733	predicted gene 9733	FALSE	1
10497356	320832	Sirpb1a	signal-regulatory protein beta 1A	FALSE	1
10497364	668101	Sirpb1b	signal-regulatory protein beta 1B	FALSE	1
10497372	381484	Gm5150	predicted gene 5150	FALSE	1
10500610	74645	Fam46c	family with sequence similarity 46 member C	FALSE	1
10500656	630146	Cd101	CD101 antigen	FALSE	1
10500666	19221	Ptgfrn	prostaglandin F2 receptor negative regulator	FALSE	1
10500808	99543	Olfml3	olfactomedin-like 3	FALSE	1
10501229	14862	Gstm1	glutathione S-transferase mu 1	FALSE	1
10501586	13609	S1pr1	sphingosine-1-phosphate receptor 1	FALSE	1
10502156	66815	Ccdc109b	coiled-coil domain containing 109B	FALSE	1
10503023	107869	Cth	cystathionase (cystathionine gamma-lyase)	FALSE	1
10503334	14579	Gem	GTP binding protein (gene overexpressed in skeletal muscle)	FALSE	1
10504817	21812	Tgfbr1	transforming growth factor beta receptor I	TRUE	1
10506388	67344	Tctex1d1	Tctex1 domain containing 1	FALSE	1
10509246	269593	Luzp1	leucine zipper protein 1	FALSE	1
10510129	20148	Dhrs3	dehydrogenase/reductase (SDR family) member 3	FALSE	1
10512470	12517	Cd72	CD72 antigen	FALSE	1
10513112	54357	Epb4.1l4b	erythrocyte protein band 4.1-like 4b	FALSE	1
10513729	21949	Tnfsf8	tumor necrosis factor (ligand) superfamily member 8	FALSE	1
10514128	69863	Ttc39b	tetratricopeptide repeat domain 39B	FALSE	1
10515399	12795	Plk3	polo-like kinase 3 (Drosophila)	FALSE	1
10515844	195522	Zfp691	zinc finger protein 691	FALSE	1
10518735	74646	Spsb1	splA/ryanodine receptor domain and SOCS box containing 1	FALSE	1
10519105	20481	Ski	ski sarcoma viral oncogene homolog (avian)	FALSE	1
10520452	16193	Il6	interleukin 6	FALSE	1
10521667	12182	Bst1	bone marrow stromal cell antigen 1	FALSE	1
10521678	12494	Cd38	CD38 antigen	FALSE	1
10526630	50765	Trfr2	transferrin receptor 2	FALSE	1
10529485	78558	Htra3	HtrA serine peptidase 3	FALSE	1
10530841	29817	Igfbp7	insulin-like growth factor binding protein 7	FALSE	1
10532669	243219	2900026A02Rik	RIKEN cDNA 2900026A02 gene	FALSE	1
10532741	231633	Tmem119	transmembrane protein 119	FALSE	1
10533849	75695	Rilpl1	Rab interacting lysosomal protein-like 1	FALSE	1
10535282	108723	Card11	caspase recruitment domain family member 11	FALSE	1
10535780	14255	Flt3	FMS-like tyrosine kinase 3	FALSE	1
10536499	12389	Cav1	caveolin 1 caveolae protein	FALSE	1
10538187	93695	Gpnmb	glycoprotein (transmembrane) nmb	FALSE	1
10541555	269799	Clec4a1	C-type lectin domain family 4 member a1	FALSE	1
10541564	73149	Clec4a3	C-type lectin domain family 4 member a3	FALSE	1
10541587	26888	Clec4a2	C-type lectin domain family 4 member a2	FALSE	1
10541605	56620	Clec4n	C-type lectin domain family 4 member n	FALSE	1
10542355	13730	Emp1	epithelial membrane protein 1	FALSE	1
10542917	101202	Hepacam2	HEPACAM family member 2	FALSE	1
10545101	54486	Hpgds	hematopoietic prostaglandin D synthase	FALSE	1
10546567	101351	A130022J15Rik	RIKEN cDNA A130022J15 gene	FALSE	1
10548030	12527	Cd9	CD9 antigen	FALSE	1
10548761	15199	Hebp1	heme binding protein 1	FALSE	1
10549222	12035	Bcat1	branched chain aminotransferase 1 cytosolic	FALSE	1
10552369	233186	Siglec5	sialic acid binding Ig-like lectin 5	FALSE	1
10553559	233274	Siglech	sialic acid binding Ig-like lectin H	FALSE	1
10554800	72433	Rab38	RAB38 member of RAS oncogene family	FALSE	1
10555297	57442	Kcne3	potassium voltage-gated channel Isk-related subfamily gene 3	FALSE	1
10557481	66090	Ypel3	yippee-like 3 (Drosophila)	FALSE	1
10557895	16411	Itgax	integrin alpha X	FALSE	1
10559446	18733	Lilrb3	leukocyte immunoglobulin-like receptor subfamily B (with TM and ITIM domains) member 3	FALSE	1
10559454	18724	Pira11	paired-Ig-like receptor A11	FALSE	1
10559467	18722	Pira1	paired-Ig-like receptor A1	FALSE	1
10559478	18726	Lilra6	leukocyte immunoglobulin-like receptor subfamily A (with TM domain) member 6	FALSE	1
10560237	319430	Gpr77	G protein-coupled receptor 77	FALSE	1
10560242	12273	C5ar1	complement component 5a receptor 1	FALSE	1
10561104	26362	Axl	AXL receptor tyrosine kinase	FALSE	1
10563597	20210	Saa3	serum amyloid A 3	FALSE	1
10563706	668725	Mrgpra9	MAS-related GPR member A9	FALSE	1
10564343	21872	Tjp1	tight junction protein 1	FALSE	1
10565958	233571	P2ry6	pyrimidinergic receptor P2Y G-protein coupled 6	FALSE	1
10567995	56312	Nupr1	nuclear protein 1	FALSE	1
10568873	11501	Adam8	a disintegrin and metallopeptidase domain 8	FALSE	1
10569020	213002	Ifitm6	interferon induced transmembrane protein 6	FALSE	1
10570291	14058	F10	coagulation factor X	FALSE	1
10572130	16956	Lpl	lipoprotein lipase	FALSE	1
10572445	211228	Lrrc25	leucine rich repeat containing 25	FALSE	1
10572897	15368	Hmox1	heme oxygenase (decycling) 1	FALSE	1
10573082	234515	Inpp4b	inositol polyphosphate-4-phosphatase type II	FALSE	1
10573924	17390	Mmp2	matrix metallopeptidase 2	FALSE	1
10575213	11906	Zfhx3	zinc finger homeobox 3	FALSE	1
10578264	20288	Msr1	macrophage scavenger receptor 1	FALSE	1
10579636	72054	Cyp4f18	cytochrome P450 family 4 subfamily f polypeptide 18	FALSE	1
10579812	13617	Ednra	endothelin receptor type A	FALSE	1
10581434	319446	Dpep2	dipeptidase 2	FALSE	1
10581992	17132	Maf	avian musculoaponeurotic fibrosarcoma (v-maf) AS42 oncogene homolog	FALSE	1
10582719	244668	Sipa1l2	signal-induced proliferation-associated 1 like 2	FALSE	1
10583100	17394	Mmp8	matrix metallopeptidase 8	FALSE	1
10584634	53376	Usp2	ubiquitin specific peptidase 2	FALSE	1
10587639	23959	Nt5e	5' nucleotidase ecto	FALSE	1
10590365	22354	Vipr1	vasoactive intestinal peptide receptor 1	FALSE	1
10593198	78252	Fam55b	family with sequence similarity 55 member B	FALSE	1
10598013	12774	Ccr5	chemokine (C-C motif) receptor 5	FALSE	1
10598093	245126	Tarm1	T cell-interacting activating receptor on myeloid cells 1	FALSE	1
10604576	14734	Gpc3	glypican 3	FALSE	1
10606058	12766	Cxcr3	chemokine (C-X-C motif) receptor 3	FALSE	1
10606369	16431	Itm2a	integral membrane protein 2A	FALSE	1
10608654	545366	Cfhr2	complement factor H-related 2	FALSE	1
10534940	545812	Pilrb2	paired immunoglobin-like type 2 receptor beta 2	FALSE	1
10407173	16195	Il6st	interleukin 6 signal transducer	FALSE	1
10593225	235320	Zbtb16	zinc finger and BTB domain containing 16	FALSE	1
10534927	231805	Pilra	paired immunoglobin-like type 2 receptor alpha	FALSE	1
10497358	668101	Sirpb1b	signal-regulatory protein beta 1B	FALSE	1
10585194	16173	Il18	interleukin 18	FALSE	1
10378893	67477	Abhd15	abhydrolase domain containing 15	FALSE	1
10572647	26457	Slc27a1	solute carrier family 27 (fatty acid transporter) member 1	FALSE	1
10557342	60504	Il21r	interleukin 21 receptor	FALSE	1
10360173	75345	Slamf7	SLAM family member 7	FALSE	1
10526783	381680	BC055004	cDNA sequence BC055004	FALSE	1
10573128	71310	Tbc1d9	TBC1 domain family member 9	FALSE	1
10597743	13051	Cx3cr1	chemokine (C-X3-C) receptor 1	FALSE	1
10430006	72027	Slc39a4	solute carrier family 39 (zinc transporter) member 4	FALSE	1
10363070	14727	Gp49a	glycoprotein 49 A	FALSE	1
10387890	66102	Cxcl16	chemokine (C-X-C motif) ligand 16	FALSE	1
10461558	65221	Slc15a3	solute carrier family 15 member 3	FALSE	1
10490923	12349	Car2	carbonic anhydrase 2	FALSE	1
10541614	17474	Clec4d	C-type lectin domain family 4 member d	FALSE	1
10534935	170741	Pilrb1	paired immunoglobin-like type 2 receptor beta 1	FALSE	1
10427895	70350	Basp1	brain abundant membrane attached signal protein 1	FALSE	1
10474936	20732	Spint1	serine protease inhibitor Kunitz type 1	FALSE	1
10489484	20971	Sdc4	syndecan 4	FALSE	1
10404965	218215	Rnf144b	ring finger protein 144B	FALSE	1
10422164	13618	Ednrb	endothelin receptor type B	FALSE	1
10444890	15937	Ier3	immediate early response 3	FALSE	1
10458894	16948	Lox	lysyl oxidase	FALSE	0.999998
10396831	11847	Arg2	arginase type II	FALSE	0.999994
10407159	77318	Ankrd55	ankyrin repeat domain 55	FALSE	0.999978
10445293	27226	Pla2g7	phospholipase A2 group VII (platelet-activating factor acetylhydrolase plasma)	FALSE	0.999948
10469786	215257	Il1f9	interleukin 1 family member 9	FALSE	0.999849
10448124	14293	Fpr1	formyl peptide receptor 1	FALSE	0.999057
10547664	56619	Clec4e	C-type lectin domain family 4 member e	FALSE	0.998136
10498024	26570	Slc7a11	solute carrier family 7 (cationic amino acid transporter y+ system) member 11	FALSE	0.995184

## Sheet: CDP.M
ID	Entrez	Symbol	Description	TGFb	Prob
10344966	17087	Ly96	lymphocyte antigen 96	FALSE	1
10345791	17082	Il1rl1	interleukin 1 receptor-like 1	FALSE	1
10345824	16174	Il18rap	interleukin 18 receptor accessory protein	FALSE	1
10346607	14369	Fzd7	frizzled homolog 7 (Drosophila)	FALSE	1
10346783	12487	Cd28	CD28 antigen	FALSE	1
10347291	12765	Cxcr2	chemokine (C-X-C motif) receptor 2	FALSE	1
10347335	18173	Slc11a1	solute carrier family 11 (proton-coupled divalent metal ion transporters) member 1	FALSE	1
10348194	98363	Efhd1	EF hand domain containing 1	FALSE	1
10348432	347722	Agap1	ArfGAP with GTPase domain ankyrin repeat and PH domain 1	FALSE	1
10349661	226421	5430435G22Rik	RIKEN cDNA 5430435G22 gene	FALSE	1
10350977	67647	4930523C07Rik	RIKEN cDNA 4930523C07 gene	FALSE	1
10351197	20343	Sell	selectin lymphocyte	FALSE	1
10351206	20344	Selp	selectin platelet	FALSE	1
10351224	14067	F5	coagulation factor V	FALSE	1
10351509	246256	Fcgr4	Fc receptor IgG low affinity IV	FALSE	1
10351623	16456	F11r	F11 receptor	FALSE	1
10351644	18106	Cd244	CD244 natural killer cell receptor 2B4	FALSE	1
10351679	12523	Cd84	CD84 antigen	FALSE	1
10353460	226922	Kcnq5	potassium voltage-gated channel subfamily Q member 5	FALSE	1
10353844	214854	Neurl3	neuralized homolog 3 homolog (Drosophila)	FALSE	1
10354111	16764	Aff3	AF4/FMR2 family member 3	FALSE	1
10354432	17912	Myo1b	myosin IB	FALSE	1
10355403	14268	Fn1	fibronectin 1	FALSE	1
10356172	98496	Pid1	phosphotyrosine interaction domain containing 1	FALSE	1
10356240	71781	Slc16a14	solute carrier family 16 (monocarboxylic acid transporters) member 14	FALSE	1
10356880	20452	St8sia4	ST8 alpha-N-acetyl-neuraminide alpha-2 8-sialyltransferase 4	FALSE	1
10356932	52392	D1Ertd622e	DNA segment Chr 1 ERATO Doi 622 expressed	FALSE	1
10357043	12043	Bcl2	B-cell leukemia/lymphoma 2	FALSE	1
10357604	56489	Ikbke	inhibitor of kappaB kinase epsilon	FALSE	1
10357676	18557	Cdk18	cyclin-dependent kinase 18	FALSE	1
10358339	12628	Cfh	complement component factor h	FALSE	1
10358733	19731	Rgl1	ral guanine nucleotide dissociation stimulator -like 1	FALSE	1
10358816	226519	Lamc1	laminin gamma 1	FALSE	1
10359689	11931	Atp1b1	ATPase Na+/K+ transporting beta 1 polypeptide	FALSE	1
10359697	16963	Xcl1	chemokine (C motif) ligand 1	FALSE	1
10359754	68481	Mpzl1	myelin protein zero-like 1	FALSE	1
10360028	14130	Fcgr2b	Fc receptor IgG low affinity IIb	FALSE	1
10360040	14131	Fcgr3	Fc receptor IgG low affinity III	FALSE	1
10360053	66425	Pcp4l1	Purkinje cell protein 4-like 1	FALSE	1
10360158	17085	Ly9	lymphocyte antigen 9	FALSE	1
10360806	12334	Capn2	calpain 2	FALSE	1
10361091	11910	Atf3	activating transcription factor 3	FALSE	1
10361338	320495	Ipcef1	interaction protein for cytohesin exchange factors 1	FALSE	1
10363070	14727	Gp49a	glycoprotein 49 A	FALSE	1
10363082	14728	Lilrb4	leukocyte immunoglobulin-like receptor subfamily B member 4	FALSE	1
10363173	14609	Gja1	gap junction protein alpha 1	FALSE	1
10363210	18768	Pkib	protein kinase inhibitor beta cAMP dependent testis specific	FALSE	1
10364072	23887	Ggt5	gamma-glutamyltransferase 5	FALSE	1
10364529	19152	Prtn3	proteinase 3	FALSE	1
10366043	67603	Dusp6	dual specificity phosphatase 6	FALSE	1
10367221	103161	Apof	apolipoprotein F	FALSE	1
10367400	58223	Mmp19	matrix metallopeptidase 19	FALSE	1
10367532	67596	5830405N20Rik	RIKEN cDNA 5830405N20 gene	FALSE	1
10367746	70097	Sash1	SAM and SH3 domain containing 1	FALSE	1
10368289	18605	Enpp1	ectonucleotide pyrophosphatase/phosphodiesterase 1	FALSE	1
10368647	212898	Dse	dermatan sulfate epimerase	FALSE	1
10369453	27355	X99384	cDNA sequence X99384	FALSE	1
10370497	216134	Pdxk	pyridoxal (pyridoxine vitamin B6) kinase	FALSE	1
10370651	216152	BC005764	cDNA sequence BC005764	FALSE	1
10371111	27375	Tjp3	tight junction protein 3	FALSE	1
10371220	14676	Gna15	guanine nucleotide binding protein alpha 15	FALSE	1
10371332	216188	Aldh1l2	aldehyde dehydrogenase 1 family member L2	FALSE	1
10372648	17105	Lyz2	lysozyme 2	FALSE	1
10372652	17110	Lyz1	lysozyme 1	FALSE	1
10372807	320183	Msrb3	methionine sulfoxide reductase B3	FALSE	1
10372988	20503	Slc16a7	solute carrier family 16 (monocarboxylic acid transporters) member 7	FALSE	1
10373202	108037	Shmt2	serine hydroxymethyltransferase 2 (mitochondrial)	FALSE	1
10373452	229599	Gm129	predicted gene 129	FALSE	1
10375443	171285	Havcr2	hepatitis A virus cellular receptor 2	FALSE	1
10377215	14457	Gas7	growth arrest specific 7	FALSE	1
10378286	16407	Itgae	integrin alpha E epithelial-associated	FALSE	1
10378319	94045	P2rx5	purinergic receptor P2X ligand-gated ion channel 5	FALSE	1
10378549	237847	Rtn4rl1	reticulon 4 receptor-like 1	FALSE	1
10379321	268451	Rab11fip4	RAB11 family interacting protein 4 (class II)	FALSE	1
10379389	216991	Adap2	ArfGAP with dual PH domains 2	FALSE	1
10379727	100034251	Gm11428	predicted gene 11428	FALSE	1
10380398	12643	Chad	chondroadherin	FALSE	1
10380514	215512	Fam117a	family with sequence similarity 117 member A	FALSE	1
10381445	217203	Tmem106a	transmembrane protein 106A	FALSE	1
10381514	52685	Cd300lg	CD300 antigen like family member G	FALSE	1
10381798	17896	Myl4	myosin light polypeptide 4	FALSE	1
10381809	16416	Itgb3	integrin beta 3	FALSE	1
10382692	66528	2210020M01Rik	RIKEN cDNA 2210020M01 gene	FALSE	1
10382973	77727	6030468B19Rik	RIKEN cDNA 6030468B19 gene	FALSE	1
10383502	80879	Slc16a3	solute carrier family 16 (monocarboxylic acid transporters) member 3	FALSE	1
10383717	170835	Inpp5j	inositol polyphosphate 5-phosphatase J	FALSE	1
10384961	20856	Stc2	stanniocalcin 2	FALSE	1
10385361	79560	Ublcp1	ubiquitin-like domain containing CTD phosphatase 1	FALSE	1
10386058	20692	Sparc	secreted acidic cysteine rich glycoprotein	FALSE	1
10388086	627984	Nlrp1c-ps	NLR family pyrin domain containing 1C pseudogene	FALSE	1
10388185	276829	Smtnl2	smoothelin-like 2	FALSE	1
10388194	216892	Spns2	spinster homolog 2 (Drosophila)	FALSE	1
10388211	77577	Spns3	spinster homolog 3 (Drosophila)	FALSE	1
10388310	380711	Rap1gap2	RAP1 GTPase activating protein 2	FALSE	1
10388389	15248	Hic1	hypermethylated in cancer 1	FALSE	1
10388430	20317	Serpinf1	serine (or cysteine) peptidase inhibitor clade F member 1	FALSE	1
10388591	12874	Cpd	carboxypeptidase D	FALSE	1
10388902	16859	Lgals9	lectin galactose binding soluble 9	FALSE	1
10389025	338367	Myo1d	myosin ID	FALSE	1
10389222	20305	Ccl6	chemokine (C-C motif) ligand 6	FALSE	1
10390075	217122	Gm11545	predicted gene 11545	FALSE	1
10390519	72324	Plxdc1	plexin domain containing 1	FALSE	1
10391103	16480	Jup	junction plakoglobin	FALSE	1
10391513	72349	Dusp3	dual specificity phosphatase 3 (vaccinia virus phosphatase VH1-related)	FALSE	1
10391895	544817	Arhgap27	Rho GTPase activating protein 27	FALSE	1
10391914	544817	Arhgap27	Rho GTPase activating protein 27	FALSE	1
10392177	15896	Icam2	intercellular adhesion molecule 2	FALSE	1
10392796	217304	Cd300lb	CD300 antigen like family member B	FALSE	1
10392808	217305	Cd300ld	CD300 molecule-like family member d	FALSE	1
10392825	100043125	Gm11711	predicted gene 11711	FALSE	1
10392834	100043125	Gm11711	predicted gene 11711	FALSE	1
10392839	217306	Cd300e	CD300e antigen	FALSE	1
10393628	207592	Tbc1d16	TBC1 domain family member 16	FALSE	1
10393887	209027	Pycr1	pyrroline-5-carboxylate reductase 1	FALSE	1
10394054	12516	Cd7	CD7 antigen	FALSE	1
10394471	20969	Sdc1	syndecan 1	FALSE	1
10396831	11847	Arg2	arginase type II	FALSE	1
10397645	14744	Gpr65	G-protein coupled receptor 65	FALSE	1
10399046	22355	Vipr2	vasoactive intestinal peptide receptor 2	FALSE	1
10399308	14226	Fkbp1b	FK506 binding protein 1b	FALSE	1
10400006	11622	Ahr	aryl-hydrocarbon receptor	FALSE	1
10400072	20259	Scin	scinderin	FALSE	1
10401244	109711	Actn1	actinin alpha 1	FALSE	1
10401968	14420	Galc	galactosylceramidase	FALSE	1
10402136	238377	Gpr68	G protein-coupled receptor 68	FALSE	1
10402140	238377	Gpr68	G protein-coupled receptor 68	FALSE	1
10403871	27052	Aoah	acyloxyacyl hydrolase	FALSE	1
10404649	109620	Dsp	desmoplakin	FALSE	1
10404874	218203	Mylip	myosin regulatory light chain interacting protein	FALSE	1
10405587	21810	Tgfbi	transforming growth factor beta induced	FALSE	1
10405693	69635	Dapk1	death associated protein kinase 1	FALSE	1
10406676	218454	Lhfpl2	lipoma HMGIC fusion partner-like 2	FALSE	1
10406852	71994	Cnn3	calponin 3 acidic	FALSE	1
10406859	238803	Zfp366	zinc finger protein 366	FALSE	1
10406982	108154	Adamts6	a disintegrin-like and metallopeptidase (reprolysin type) with thrombospondin type 1 motif 6	FALSE	1
10407159	77318	Ankrd55	ankyrin repeat domain 55	FALSE	1
10407173	16195	Il6st	interleukin 6 signal transducer	FALSE	1
10407481	56421	Pfkp	phosphofructokinase platelet	FALSE	1
10408557	66222	Serpinb1a	serine (or cysteine) peptidase inhibitor clade B member 1a	FALSE	1
10408693	74145	F13a1	coagulation factor XIII A1 subunit	FALSE	1
10408879	328232	Gfod1	glucose-fructose oxidoreductase domain containing 1	FALSE	1
10409278	18030	Nfil3	nuclear factor interleukin 3 regulated	FALSE	1
10409486	67399	Pdlim7	PDZ and LIM domain 7	FALSE	1
10409767	105348	Golm1	golgi membrane protein 1	FALSE	1
10410124	13039	Ctsl	cathepsin L	FALSE	1
10410931	13003	Vcan	versican	FALSE	1
10411229	14062	F2r	coagulation factor II (thrombin) receptor	FALSE	1
10411459	380863	Tmem171	transmembrane protein 171	FALSE	1
10411958	71816	Rnf180	ring finger protein 180	FALSE	1
10412227	170625	Snx18	sorting nexin 18	FALSE	1
10412298	109700	Itga1	integrin alpha 1	FALSE	1
10413710	70021	Nt5dc2	5'-nucleotidase domain containing 2	FALSE	1
10414269	12176	Bnip3	BCL2/adenovirus E1B interacting protein 3	FALSE	1
10414360	16854	Lgals3	lectin galactose binding soluble 3	FALSE	1
10414537	11727	Ang	angiogenin ribonuclease RNase A family 5	FALSE	1
10414623	268739	Arhgef40	Rho guanine nucleotide exchange factor (GEF) 40	FALSE	1
10415248	74551	Pck2	phosphoenolpyruvate carboxykinase 2 (mitochondrial)	FALSE	1
10415725	219140	Spata13	spermatogenesis associated 13	FALSE	1
10416850	64929	Scel	sciellin	FALSE	1
10418506	192187	Stab1	stabilin 1	FALSE	1
10418868	545030	Wdfy4	WD repeat and FYVE domain containing 4	FALSE	1
10419198	50527	Ero1l	ERO1-like (S. cerevisiae)	FALSE	1
10420114	21816	Tgm1	transglutaminase 1 K polypeptide	FALSE	1
10420261	13035	Ctsg	cathepsin G	FALSE	1
10420837	54616	Extl3	exostoses (multiple)-like 3	FALSE	1
10421309	213053	Slc39a14	solute carrier family 39 (zinc transporter) member 14	FALSE	1
10421517	70086	Cysltr2	cysteinyl leukotriene receptor 2	FALSE	1
10422164	13618	Ednrb	endothelin receptor type B	FALSE	1
10422728	13132	Dab2	disabled homolog 2 (Drosophila)	FALSE	1
10422760	23880	Fyb	FYN binding protein	FALSE	1
10423090	17117	Amacr	alpha-methylacyl-CoA racemase	FALSE	1
10423556	54381	Pgcp	plasma glutamate carboxypeptidase	FALSE	1
10424370	211770	Trib1	tribbles homolog 1 (Drosophila)	FALSE	1
10424584	105841	Dennd3	DENN/MADD domain containing 3	FALSE	1
10424796	75475	Oplah	5-oxoprolinase (ATP-hydrolysing)	FALSE	1
10425726	24050	2003-09-01	septin 3	FALSE	1
10426315	66725	Lrrk2	leucine-rich repeat kinase 2	FALSE	1
10426999	11482	Acvrl1	activin A receptor type II-like 1	FALSE	1
10427026	56149	Grasp	GRP1 (general receptor for phosphoinositides 1)-associated scaffold protein	FALSE	1
10427131	223920	Soat2	sterol O-acyltransferase 2	FALSE	1
10427420	106052	Fbxo4	F-box protein 4	FALSE	1
10427628	16197	Il7r	interleukin 7 receptor	FALSE	1
10429114	213068	Tmem71	transmembrane protein 71	FALSE	1
10429140	17988	Ndrg1	N-myc downstream regulated gene 1	FALSE	1
10430660	18591	Pdgfb	platelet derived growth factor B polypeptide	FALSE	1
10430818	72049	Tnfrsf13c	tumor necrosis factor receptor superfamily member 13c	FALSE	1
10431229	12614	Celsr1	cadherin EGF LAG seven-pass G-type receptor 1 (flamingo homolog Drosophila)	FALSE	1
10431697	26874	Abcd2	ATP-binding cassette sub-family D (ALD) member 2	FALSE	1
10432032	22337	Vdr	vitamin D receptor	FALSE	1
10432439	22379	Fmnl3	formin-like 3	FALSE	1
10432661	207839	Galnt6	UDP-N-acetyl-alpha-D-galactosamine:polypeptide N-acetylgalactosaminyltransferase 6	FALSE	1
10434758	20440	St6gal1	beta galactoside alpha 2 6 sialyltransferase 1	FALSE	1
10435075	22042	Tfrc	transferrin receptor	FALSE	1
10435305	16419	Itgb5	integrin beta 5	FALSE	1
10435769	56490	Zbtb20	zinc finger and BTB domain containing 20	FALSE	1
10436024	14525	Gcet2	germinal center expressed transcript 2	FALSE	1
10436456	19128	Pros1	protein S (alpha)	FALSE	1
10436666	67374	Jam2	junction adhesion molecule 2	FALSE	1
10438017	224014	Fgd4	FYVE RhoGEF and PH domain containing 4	FALSE	1
10438639	110197	Dgkg	diacylglycerol kinase gamma	FALSE	1
10438769	12737	Cldn1	claudin 1	FALSE	1
10439542	332175	Zdhhc23	zinc finger DHHC domain containing 23	FALSE	1
10439744	84544	Cd96	CD96 antigen	FALSE	1
10439955	385658	Fam55c	family with sequence similarity 55 member C	FALSE	1
10440491	11820	App	amyloid beta (A4) precursor protein	FALSE	1
10440738	21844	Tiam1	T-cell lymphoma invasion and metastasis 1	FALSE	1
10441633	12458	Ccr6	chemokine (C-C motif) receptor 6	FALSE	1
10443494	74116	Pi16	peptidase inhibitor 16	FALSE	1
10443527	18712	Pim1	proviral integration site 1	FALSE	1
10443869	70101	Cyp4f16	cytochrome P450 family 4 subfamily f polypeptide 16	FALSE	1
10443876	677156	Gm9705	predicted gene 9705	FALSE	1
10444223	15001	H2-Oa	histocompatibility 2 O region alpha locus	FALSE	1
10444236	15000	H2-DMb2	histocompatibility 2 class II locus Mb2	FALSE	1
10444752	16994	Ltb	lymphotoxin B	FALSE	1
10445071	22715	Zfp57	zinc finger protein 57	FALSE	1
10445078	54393	Gabbr1	gamma-aminobutyric acid (GABA) B receptor 1	FALSE	1
10445241	94185	Tnfrsf21	tumor necrosis factor receptor superfamily member 21	FALSE	1
10445293	27226	Pla2g7	phospholipase A2 group VII (platelet-activating factor acetylhydrolase plasma)	FALSE	1
10445558	381101	BC048355	cDNA sequence BC048355	FALSE	1
10445753	58218	Trem3	triggering receptor expressed on myeloid cells 3	FALSE	1
10445953	52614	Emr4	EGF-like module containing mucin-like hormone receptor-like sequence 4	FALSE	1
10446282	13733	Emr1	EGF-like module containing mucin-like hormone receptor-like sequence 1	FALSE	1
10446965	240168	Rasgrp3	RAS guanyl releasing protein 3	FALSE	1
10447056	70536	Qpct	glutaminyl-peptide cyclotransferase (glutaminyl cyclase)	FALSE	1
10447383	17075	Epcam	epithelial cell adhesion molecule	FALSE	1
10449741	17691	Sik1	salt inducible kinase 1	FALSE	1
10450484	11629	Aif1	allograft inflammatory factor 1	FALSE	1
10451198	22339	Vegfa	vascular endothelial growth factor A	FALSE	1
10451763	20230	Satb1	special AT-rich sequence binding protein 1	FALSE	1
10451953	76905	Lrg1	leucine-rich alpha-2-glycoprotein 1	FALSE	1
10452648	246707	Emilin2	elastin microfibril interfacer 2	FALSE	1
10452815	22436	Xdh	xanthine dehydrogenase	FALSE	1
10453887	63955	Cables1	CDK5 and Abl enzyme substrate 1	FALSE	1
10454851	67393	Cxxc5	CXXC finger 5	FALSE	1
10456492	52662	D18Ertd653e	DNA segment Chr 18 ERATO Doi 653 expressed	FALSE	1
10456745	17131	Smad7	MAD homolog 7 (Drosophila)	TRUE	1
10456904	19201	Pstpip2	proline-serine-threonine phosphatase-interacting protein 2	FALSE	1
10458894	16948	Lox	lysyl oxidase	FALSE	1
10460968	19395	Rasgrp2	RAS guanyl releasing protein 2	FALSE	1
10461423	60527	Fads3	fatty acid desaturase 3	FALSE	1
10461605	60361	Ms4a4b	membrane-spanning 4-domains subfamily A member 4B	FALSE	1
10461721	17476	Mpeg1	macrophage expressed gene 1	FALSE	1
10461856	14675	Gna14	guanine nucleotide binding protein alpha 14	FALSE	1
10463070	12495	Entpd1	ectonucleoside triphosphate diphosphohydrolase 1	FALSE	1
10466210	68774	Ms4a6d	membrane-spanning 4-domains subfamily A member 6D	FALSE	1
10466410	107272	Psat1	phosphoserine aminotransferase 1	FALSE	1
10466659	14544	Gda	guanine deaminase	FALSE	1
10466735	381217	Fam189a2	family with sequence similarity 189 member A2	FALSE	1
10466745	21873	Tjp2	tight junction protein 2	FALSE	1
10467068	208449	Sgms1	sphingomyelin synthase 1	FALSE	1
10467258	226101	Myof	myoferlin	FALSE	1
10467871	71972	Dnmbp	dynamin binding protein	FALSE	1
10467979	20249	Scd1	stearoyl-Coenzyme A desaturase 1	FALSE	1
10468691	226251	Ablim1	actin-binding LIM protein 1	FALSE	1
10468898	240754	Lax1	lymphocyte transmembrane adaptor 1	FALSE	1
10469358	17533	Mrc1	mannose receptor C type 1	FALSE	1
10470283	353156	Egfl7	EGF-like domain 7	FALSE	1
10471486	13805	Eng	endoglin	FALSE	1
10472538	241452	Dhrs9	dehydrogenase/reductase (SDR family) member 9	FALSE	1
10472923	11639	Ak4	adenylate kinase 4	FALSE	1
10474064	277414	Trp53i11	transformation related protein 53 inducible protein 11	FALSE	1
10474700	21825	Thbs1	thrombospondin 1	TRUE	1
10474936	20732	Spint1	serine protease inhibitor Kunitz type 1	FALSE	1
10474972	69065	Chac1	ChaC cation transport regulator-like 1 (E. coli)	FALSE	1
10475144	12335	Capn3	calpain 3	FALSE	1
10475532	59010	Sqrdl	sulfide quinone reductase-like (yeast)	FALSE	1
10476759	74030	Rin2	Ras and Rab interactor 2	FALSE	1
10477970	20779	Src	Rous sarcoma oncogene	FALSE	1
10478048	16803	Lbp	lipopolysaccharide binding protein	FALSE	1
10478890	12608	Cebpb	CCAAT/enhancer binding protein (C/EBP) beta	FALSE	1
10480238	241230	St8sia6	ST8 alpha-N-acetyl-neuraminide alpha-2 8-sialyltransferase 6	FALSE	1
10480249	30963	Ptpla	protein tyrosine phosphatase-like (proline instead of catalytic arginine) member a	FALSE	1
10481056	18128	Notch1	Notch gene homolog 1 (Drosophila)	FALSE	1
10481272	69327	1700007K13Rik	RIKEN cDNA 1700007K13 gene	FALSE	1
10482030	13830	Stom	stomatin	FALSE	1
10482448	24136	Zeb2	zinc finger E-box binding homeobox 2	FALSE	1
10482500	74194	Rnd3	Rho family GTPase 3	FALSE	1
10482920	66205	Cd302	CD302 antigen	FALSE	1
10484488	228139	P2rx3	purinergic receptor P2X ligand-gated ion channel 3	FALSE	1
10485213	12521	Cd82	CD82 antigen	FALSE	1
10485388	241576	Ldlrad3	low density lipoprotein receptor class A domain containing 3	FALSE	1
10485624	228413	Prrg4	proline rich Gla (G-carboxyglutamic acid) 4 (transmembrane)	FALSE	1
10486112	171543	Bmf	BCL2 modifying factor	FALSE	1
10486119	18796	Plcb2	phospholipase C beta 2	FALSE	1
10487392	56461	Kcnip3	Kv channel interacting protein 3 calsenilin	FALSE	1
10488382	17064	Cd93	CD93 antigen	FALSE	1
10488709	329540	8430427H17Rik	RIKEN cDNA 8430427H17 gene	FALSE	1
10489204	21817	Tgm2	transglutaminase 2 C polypeptide	FALSE	1
10489343	30963	Ptpla	protein tyrosine phosphatase-like (proline instead of catalytic arginine) member a	FALSE	1
10489463	20568	Slpi	secretory leukocyte peptidase inhibitor	FALSE	1
10489569	18830	Pltp	phospholipid transfer protein	FALSE	1
10489958	241794	Kcng1	potassium voltage-gated channel subfamily G member 1	FALSE	1
10490159	65112	Pmepa1	prostate transmembrane protein androgen induced 1	FALSE	1
10490350	228966	Ppp1r3d	protein phosphatase 1 regulatory subunit 3D	FALSE	1
10490838	16592	Fabp5	fatty acid binding protein 5 epidermal	FALSE	1
10490989	12870	Cp	ceruloplasmin	FALSE	1
10491083	320024	Nceh1	arylacetamide deacetylase-like 1	FALSE	1
10491182	208691	Eif5a2	eukaryotic translation initiation factor 5A2	FALSE	1
10491300	20482	Skil	SKI-like	FALSE	1
10492540	16159	Il12a	interleukin 12a	FALSE	1
10492890	80877	Lrba	LPS-responsive beige-like anchor	FALSE	1
10494085	20342	Selenbp2	selenium binding protein 2	FALSE	1
10494114	20341	Selenbp1	selenium binding protein 1	FALSE	1
10495035	20501	Slc16a1	solute carrier family 16 (monocarboxylic acid transporters) member 1	FALSE	1
10495042	71887	Ppm1j	protein phosphatase 1J	FALSE	1
10495405	229731	Slc25a24	solute carrier family 25 (mitochondrial carrier phosphate carrier) member 24	FALSE	1
10495659	71994	Cnn3	calponin 3 acidic	FALSE	1
10496771	68279	Mcoln2	mucolipin 2	FALSE	1
10496789	65086	Lpar3	lysophosphatidic acid receptor 3	FALSE	1
10496796	99167	Ssx2ip	synovial sarcoma X breakpoint 2 interacting protein	FALSE	1
10496872	170757	Eltd1	EGF latrophilin seven transmembrane domain containing 1	FALSE	1
10497345	751864	Gm9733	predicted gene 9733	FALSE	1
10497349	320832	Sirpb1a	signal-regulatory protein beta 1A	FALSE	1
10497356	320832	Sirpb1a	signal-regulatory protein beta 1A	FALSE	1
10497358	668101	Sirpb1b	signal-regulatory protein beta 1B	FALSE	1
10497364	668101	Sirpb1b	signal-regulatory protein beta 1B	FALSE	1
10497372	381484	Gm5150	predicted gene 5150	FALSE	1
10497451	12873	Cpa3	carboxypeptidase A3 mast cell	FALSE	1
10498367	74191	P2ry13	purinergic receptor P2Y G-protein coupled 13	FALSE	1
10498371	70839	P2ry12	purinergic receptor P2Y G-protein coupled 12	FALSE	1
10499431	229521	Syt11	synaptotagmin XI	FALSE	1
10500140	71790	Anxa9	annexin A9	FALSE	1
10500335	14129	Fcgr1	Fc receptor IgG high affinity I	FALSE	1
10500529	236539	Phgdh	3-phosphoglycerate dehydrogenase	FALSE	1
10500610	74645	Fam46c	family with sequence similarity 46 member C	FALSE	1
10500656	630146	Cd101	CD101 antigen	FALSE	1
10500666	19221	Ptgfrn	prostaglandin F2 receptor negative regulator	FALSE	1
10502156	66815	Ccdc109b	coiled-coil domain containing 109B	FALSE	1
10502335	242248	Bank1	B-cell scaffold protein with ankyrin repeats 1	FALSE	1
10503023	107869	Cth	cystathionase (cystathionine gamma-lyase)	FALSE	1
10503222	320790	Chd7	chromodomain helicase DNA binding protein 7	FALSE	1
10503334	14579	Gem	GTP binding protein (gene overexpressed in skeletal muscle)	FALSE	1
10504504	76238	Grhpr	glyoxylate reductase/hydroxypyruvate reductase	FALSE	1
10504668	381522	E230008N13Rik	RIKEN cDNA E230008N13 gene	FALSE	1
10504670	381522	E230008N13Rik	RIKEN cDNA E230008N13 gene	FALSE	1
10504817	21812	Tgfbr1	transforming growth factor beta receptor I	TRUE	1
10505356	72701	Zfp618	zinc fingerprotein 618	FALSE	1
10506269	11639	Ak4	adenylate kinase 4	FALSE	1
10506388	67344	Tctex1d1	Tctex1 domain containing 1	FALSE	1
10506714	16975	Lrp8	low density lipoprotein receptor-related protein 8 apolipoprotein e receptor	FALSE	1
10507500	14664	Slc6a9	solute carrier family 6 (neurotransmitter transporter glycine) member 9	FALSE	1
10507798	16918	Mycl1	v-myc myelocytomatosis viral oncogene homolog 1 lung carcinoma derived (avian)	FALSE	1
10508074	12986	Csf3r	colony stimulating factor 3 receptor (granulocyte)	FALSE	1
10508465	17357	Marcksl1	MARCKS-like 1	FALSE	1
10508651	20970	Sdc3	syndecan 3	FALSE	1
10509030	12399	Runx3	runt related transcription factor 3	FALSE	1
10509053	242700	Il28ra	interleukin 28 receptor alpha	FALSE	1
10509122	12802	Cnr2	cannabinoid receptor 2 (macrophage)	FALSE	1
10509246	269593	Luzp1	leucine zipper protein 1	FALSE	1
10509441	230857	Ece1	endothelin converting enzyme 1	FALSE	1
10509635	110198	Akr7a5	aldo-keto reductase family 7 member A5 (aflatoxin aldehyde reductase)	FALSE	1
10509838	18600	Padi2	peptidyl arginine deiminase type II	FALSE	1
10509868	74772	Atp13a2	ATPase type 13A2	FALSE	1
10509965	13836	Epha2	Eph receptor A2	FALSE	1
10510129	20148	Dhrs3	dehydrogenase/reductase (SDR family) member 3	FALSE	1
10510391	20810	Srm	spermidine synthase	FALSE	1
10511416	252838	Tox	thymocyte selection-associated high mobility group box	FALSE	1
10511446	65973	Asph	aspartate-beta-hydroxylase	FALSE	1
10512949	11303	Abca1	ATP-binding cassette sub-family A (ABC1) member 1	FALSE	1
10513112	54357	Epb4.1l4b	erythrocyte protein band 4.1-like 4b	FALSE	1
10513145	545622	Ptpn3	protein tyrosine phosphatase non-receptor type 3	FALSE	1
10513162	545622	Ptpn3	protein tyrosine phosphatase non-receptor type 3	FALSE	1
10513164	545622	Ptpn3	protein tyrosine phosphatase non-receptor type 3	FALSE	1
10513166	545622	Ptpn3	protein tyrosine phosphatase non-receptor type 3	FALSE	1
10513729	21949	Tnfsf8	tumor necrosis factor (ligand) superfamily member 8	FALSE	1
10514128	69863	Ttc39b	tetratricopeptide repeat domain 39B	FALSE	1
10514133	69863	Ttc39b	tetratricopeptide repeat domain 39B	FALSE	1
10514275	66775	Ptplad2	protein tyrosine phosphatase-like A domain containing 2	FALSE	1
10515844	195522	Zfp691	zinc finger protein 691	FALSE	1
10516620	16818	Lck	lymphocyte protein tyrosine kinase	FALSE	1
10517301	100017	Ldlrap1	low density lipoprotein receptor adaptor protein 1	FALSE	1
10517383	74552	Nipal3	NIPA-like domain containing 3	FALSE	1
10517488	13844	Ephb2	Eph receptor B2	FALSE	1
10517508	12260	C1qb	complement component 1 q subcomponent beta polypeptide	FALSE	1
10517744	72754	Arhgef10l	Rho guanine nucleotide exchange factor (GEF) 10-like	FALSE	1
10518108	214359	Tmem51	transmembrane protein 51	FALSE	1
10518735	74646	Spsb1	splA/ryanodine receptor domain and SOCS box containing 1	FALSE	1
10519105	20481	Ski	ski sarcoma viral oncogene homolog (avian)	FALSE	1
10519578	18670	Abcb4	ATP-binding cassette sub-family B (MDR/TAP) member 4	FALSE	1
10521337	71729	Rgs12	regulator of G-protein signaling 12	FALSE	1
10521667	12182	Bst1	bone marrow stromal cell antigen 1	FALSE	1
10521678	12494	Cd38	CD38 antigen	FALSE	1
10522530	16590	Kit	kit oncogene	FALSE	1
10523579	231532	Arhgap24	Rho GTPase activating protein 24	FALSE	1
10523717	20750	Spp1	secreted phosphoprotein 1	FALSE	1
10524369	192232	Hps4	Hermansky-Pudlak syndrome 4 homolog (human)	FALSE	1
10525365	74096	Hvcn1	hydrogen voltage-gated channel 1	FALSE	1
10525419	18439	P2rx7	purinergic receptor P2X ligand-gated ion channel 7	FALSE	1
10526120	22021	Tpst1	protein-tyrosine sulfotransferase 1	FALSE	1
10526630	50765	Trfr2	transferrin receptor 2	FALSE	1
10526783	381680	BC055004	cDNA sequence BC055004	FALSE	1
10527043	231842	Amz1	archaelysin family metallopeptidase 1	FALSE	1
10527306	231876	Lmtk2	lemur tyrosine kinase 2	FALSE	1
10528548	16511	Kcnh2	potassium voltage-gated channel subfamily H (eag-related) member 2	FALSE	1
10529485	78558	Htra3	HtrA serine peptidase 3	FALSE	1
10530145	21897	Tlr1	toll-like receptor 1	FALSE	1
10530287	11787	Apbb2	amyloid beta (A4) precursor protein-binding family B member 2	FALSE	1
10530615	433904	Ociad2	OCIA domain containing 2	FALSE	1
10531370	67111	Naaa	N-acylethanolamine acid amidase	FALSE	1
10531737	15442	Hpse	heparanase	FALSE	1
10532669	243219	2900026A02Rik	RIKEN cDNA 2900026A02 gene	FALSE	1
10532741	231633	Tmem119	transmembrane protein 119	FALSE	1
10533180	71990	Ddx54	DEAD (Asp-Glu-Ala-Asp) box polypeptide 54	FALSE	1
10533844	80291	Rilpl2	Rab interacting lysosomal protein-like 2	FALSE	1
10533849	75695	Rilpl1	Rab interacting lysosomal protein-like 1	FALSE	1
10534075	100678	Psph	phosphoserine phosphatase	FALSE	1
10534927	231805	Pilra	paired immunoglobin-like type 2 receptor alpha	FALSE	1
10534935	170741	Pilrb1	paired immunoglobin-like type 2 receptor beta 1	FALSE	1
10534940	545812	Pilrb2	paired immunoglobin-like type 2 receptor beta 2	FALSE	1
10535213	231834	Snx8	sorting nexin 8	FALSE	1
10535282	108723	Card11	caspase recruitment domain family member 11	FALSE	1
10535586	75788	Smurf1	SMAD specific E3 ubiquitin protein ligase 1	TRUE	1
10535841	71706	Slc46a3	solute carrier family 46 member 3	FALSE	1
10538187	93695	Gpnmb	glycoprotein (transmembrane) nmb	FALSE	1
10539873	14461	Gata2	GATA binding protein 2	FALSE	1
10539894	23945	Mgll	monoglyceride lipase	FALSE	1
10540472	20893	Bhlhe40	basic helix-loop-helix family member e40	FALSE	1
10541555	269799	Clec4a1	C-type lectin domain family 4 member a1	FALSE	1
10541564	73149	Clec4a3	C-type lectin domain family 4 member a3	FALSE	1
10541575	474145	Clec4a4	C-type lectin domain family 4 member a4	FALSE	1
10541587	26888	Clec4a2	C-type lectin domain family 4 member a2	FALSE	1
10541605	56620	Clec4n	C-type lectin domain family 4 member n	FALSE	1
10541614	17474	Clec4d	C-type lectin domain family 4 member d	FALSE	1
10542214	16643	Klrd1	killer cell lectin-like receptor subfamily D member 1	FALSE	1
10542340	74525	8430419L09Rik	RIKEN cDNA 8430419L09 gene	FALSE	1
10542355	13730	Emp1	epithelial membrane protein 1	FALSE	1
10542917	101202	Hepacam2	HEPACAM family member 2	FALSE	1
10543067	27053	Asns	asparagine synthetase	FALSE	1
10543572	23917	Impdh1	inosine 5'-phosphate dehydrogenase 1	FALSE	1
10544171	72144	Slc37a3	solute carrier family 37 (glycerol-3-phosphate transporter) member 3	FALSE	1
10544746	15394	Hoxa1	homeobox A1	FALSE	1
10545101	54486	Hpgds	hematopoietic prostaglandin D synthase	FALSE	1
10545672	17768	Mthfd2	methylenetetrahydrofolate dehydrogenase (NAD+ dependent) methenyltetrahydrofolate cyclohydrolase	FALSE	1
10546567	101351	A130022J15Rik	RIKEN cDNA A130022J15 gene	FALSE	1
10547153	11689	Alox5	arachidonate 5-lipoxygenase	FALSE	1
10547531	12122	Bid	BH3 interacting domain death agonist	FALSE	1
10547621	11810	Apobec1	apolipoprotein B mRNA editing enzyme catalytic polypeptide 1	FALSE	1
10547657	12267	C3ar1	complement component 3a receptor 1	FALSE	1
10548030	12527	Cd9	CD9 antigen	FALSE	1
10548314	80782	Klrb1b	killer cell lectin-like receptor subfamily B member 1B	FALSE	1
10548375	56644	Clec7a	C-type lectin domain family 7 member a	FALSE	1
10548415	503550	Klri1	killer cell lectin-like receptor family I member 1	FALSE	1
10548437	170733	Klra17	killer cell lectin-like receptor subfamily A member 17	FALSE	1
10548552	16633	Klra2	killer cell lectin-like receptor subfamily A member 2	FALSE	1
10548905	13860	Eps8	epidermal growth factor receptor pathway substrate 8	FALSE	1
10549162	20449	St8sia1	ST8 alpha-N-acetyl-neuraminide alpha-2 8-sialyltransferase 1	FALSE	1
10549222	12035	Bcat1	branched chain aminotransferase 1 cytosolic	FALSE	1
10549282	16439	Itpr2	inositol 1 4 5-triphosphate receptor 2	FALSE	1
10550906	18793	Plaur	plasminogen activator urokinase receptor	FALSE	1
10552369	233186	Siglec5	sialic acid binding Ig-like lectin 5	FALSE	1
10553559	233274	Siglech	sialic acid binding Ig-like lectin H	FALSE	1
10553568	233276	Tubgcp5	tubulin gamma complex associated protein 5	FALSE	1
10554375	20352	Sema4b	sema domain immunoglobulin domain (Ig) transmembrane domain (TM) and short cytoplasmic domain (semaphorin) 4B	FALSE	1
10554800	72433	Rab38	RAB38 member of RAS oncogene family	FALSE	1
10555059	233529	Kctd14	potassium channel tetramerisation domain containing 14	FALSE	1
10555118	18479	Pak1	p21 protein (Cdc42/Rac)-activated kinase 1	FALSE	1
10555297	57442	Kcne3	potassium voltage-gated channel Isk-related subfamily gene 3	FALSE	1
10555460	56018	Stard10	START domain containing 10	FALSE	1
10555470	69710	Arap1	ArfGAP with RhoGAP domain ankyrin repeat and PH domain 1	FALSE	1
10556302	11717	Ampd3	adenosine monophosphate deaminase 3	FALSE	1
10556321	22083	Ctr9	Ctr9 Paf1/RNA polymerase II complex component homolog (S. cerevisiae)	FALSE	1
10557177	18751	Prkcb	protein kinase C beta	FALSE	1
10557399	104175	Sbk1	SH3-binding kinase 1	FALSE	1
10557481	66090	Ypel3	yippee-like 3 (Drosophila)	FALSE	1
10557895	16411	Itgax	integrin alpha X	FALSE	1
10558439	236539	Phgdh	3-phosphoglycerate dehydrogenase	FALSE	1
10558508	101631	Pwwp2b	PWWP domain containing 2B	FALSE	1
10559248	27027	Tspan32	tetraspanin 32	FALSE	1
10559261	12520	Cd81	CD81 antigen	FALSE	1
10559446	18733	Lilrb3	leukocyte immunoglobulin-like receptor subfamily B (with TM and ITIM domains) member 3	FALSE	1
10559454	18724	Pira11	paired-Ig-like receptor A11	FALSE	1
10559467	18722	Pira1	paired-Ig-like receptor A1	FALSE	1
10559478	18726	Lilra6	leukocyte immunoglobulin-like receptor subfamily A (with TM domain) member 6	FALSE	1
10560237	319430	Gpr77	G protein-coupled receptor 77	FALSE	1
10560242	12273	C5ar1	complement component 5a receptor 1	FALSE	1
10560459	22323	Vasp	vasodilator-stimulated phosphoprotein	FALSE	1
10560919	232975	Atp1a3	ATPase Na+/K+ transporting alpha 3 polypeptide	FALSE	1
10561104	26362	Axl	AXL receptor tyrosine kinase	FALSE	1
10561712	20733	Spint2	serine protease inhibitor Kunitz type 2	FALSE	1
10562117	233079	Ffar2	free fatty acid receptor 2	FALSE	1
10562132	12483	Cd22	CD22 antigen	FALSE	1
10562720	83382	Siglece	sialic acid binding Ig-like lectin E	FALSE	1
10563170	50722	Dkkl1	dickkopf-like 1	FALSE	1
10563314	71755	Dhdh	dihydrodiol dehydrogenase (dimeric)	FALSE	1
10563597	20210	Saa3	serum amyloid A 3	FALSE	1
10563715	235712	Mrgpra2b	MAS-related GPR member A2B	FALSE	1
10564343	21872	Tjp1	tight junction protein 1	FALSE	1
10567580	80719	Igsf6	immunoglobulin superfamily member 6	FALSE	1
10567995	56312	Nupr1	nuclear protein 1	FALSE	1
10568369	12862	Cox6a2	cytochrome c oxidase subunit VI a polypeptide 2	FALSE	1
10568392	67865	Rgs10	regulator of G-protein signalling 10	FALSE	1
10568785	12176	Bnip3	BCL2/adenovirus E1B interacting protein 3	FALSE	1
10568873	11501	Adam8	a disintegrin and metallopeptidase domain 8	FALSE	1
10569020	213002	Ifitm6	interferon induced transmembrane protein 6	FALSE	1
10569494	79202	Tnfrsf22	tumor necrosis factor receptor superfamily member 22	FALSE	1
10569719	319493	A430078G23Rik	RIKEN cDNA A430078G23 gene	FALSE	1
10570291	14058	F10	coagulation factor X	FALSE	1
10570472	26889	Cln8	ceroid-lipofuscinosis neuronal 8	FALSE	1
10571162	13685	Eif4ebp1	eukaryotic translation initiation factor 4E binding protein 1	FALSE	1
10571274	14782	Gsr	glutathione reductase	FALSE	1
10571752	320685	Dctd	dCMP deaminase	FALSE	1
10572130	16956	Lpl	lipoprotein lipase	FALSE	1
10572445	211228	Lrrc25	leucine rich repeat containing 25	FALSE	1
10572897	15368	Hmox1	heme oxygenase (decycling) 1	FALSE	1
10573082	234515	Inpp4b	inositol polyphosphate-4-phosphatase type II	FALSE	1
10573128	71310	Tbc1d9	TBC1 domain family member 9	FALSE	1
10573419	17095	Lyl1	lymphoblastomic leukemia 1	FALSE	1
10574259	14766	Gpr56	G protein-coupled receptor 56	FALSE	1
10575052	12550	Cdh1	cadherin 1	FALSE	1
10575993	234797	6430548M08Rik	RIKEN cDNA 6430548M08 gene	FALSE	1
10577190	19414	Rasa3	RAS p21 protein activator 3	FALSE	1
10578264	20288	Msr1	macrophage scavenger receptor 1	FALSE	1
10579958	16168	Il15	interleukin 15	FALSE	1
10580033	26364	Cd97	CD97 antigen	FALSE	1
10580061	50931	Il27ra	interleukin 27 receptor alpha	FALSE	1
10581605	15439	Hp	haptoglobin	FALSE	1
10581917	234740	Tmem231	transmembrane protein 231	FALSE	1
10581992	17132	Maf	avian musculoaponeurotic fibrosarcoma (v-maf) AS42 oncogene homolog	FALSE	1
10582719	244668	Sipa1l2	signal-induced proliferation-associated 1 like 2	FALSE	1
10582879	114564	Csprs	component of Sp100-rs	FALSE	1
10583100	17394	Mmp8	matrix metallopeptidase 8	FALSE	1
10583551	18577	Pde4a	phosphodiesterase 4A cAMP specific	FALSE	1
10583669	382062	AB124611	cDNA sequence AB124611	FALSE	1
10583920	67484	Eepd1	endonuclease/exonuclease/phosphatase family domain containing 1	FALSE	1
10584634	53376	Usp2	ubiquitin specific peptidase 2	FALSE	1
10585048	54725	Cadm1	cell adhesion molecule 1	FALSE	1
10585194	16173	Il18	interleukin 18	FALSE	1
10585699	16592	Fabp5	fatty acid binding protein 5 epidermal	FALSE	1
10586591	76459	Car12	carbonic anyhydrase 12	FALSE	1
10587639	23959	Nt5e	5' nucleotidase ecto	FALSE	1
10587829	26432	Plod2	procollagen lysine 2-oxoglutarate 5-dioxygenase 2	FALSE	1
10590279	245049	Myrip	myosin VIIA and Rab interacting protein	FALSE	1
10590365	22354	Vipr1	vasoactive intestinal peptide receptor 1	FALSE	1
10590909	71946	Endod1	endonuclease domain containing 1	FALSE	1
10592001	19143	St14	suppression of tumorigenicity 14 (colon carcinoma)	FALSE	1
10592515	72828	Ubash3b	ubiquitin associated and SH3 domain containing B	FALSE	1
10592719	102644	Oaf	OAF homolog (Drosophila)	FALSE	1
10593646	244882	Tnfaip8l3	tumor necrosis factor alpha-induced protein 8-like 3	FALSE	1
10594404	17127	Smad3	MAD homolog 3 (Drosophila)	TRUE	1
10594418	17130	Smad6	MAD homolog 6 (Drosophila)	TRUE	1
10594540	102595	Plekho2	pleckstrin homology domain containing family O member 2	FALSE	1
10594825	64008	Aqp9	aquaporin 9	FALSE	1
10595805	114713	Rasa2	RAS p21 protein activator 2	FALSE	1
10597518	21813	Tgfbr2	transforming growth factor beta receptor II	TRUE	1
10598178	68897	Disp1	dispatched homolog 1 (Drosophila)	FALSE	1
10598976	21857	Timp1	tissue inhibitor of metalloproteinase 1	FALSE	1
10600852	100038363	F630028O10Rik	RIKEN cDNA F630028O10 gene	FALSE	1
10601778	71703	Armcx3	armadillo repeat containing X-linked 3	FALSE	1
10603087	69656	Pir	pirin	FALSE	1
10603316	68355	2010204K13Rik	RIKEN cDNA 2010204K13 gene	FALSE	1
10604932	171486	Cd99l2	CD99 antigen-like 2	FALSE	1
10605986	11989	Slc7a3	solute carrier family 7 (cationic amino acid transporter y+ system) member 3	FALSE	1
10606058	12766	Cxcr3	chemokine (C-X-C motif) receptor 3	FALSE	1
10606376	67028	2610002M06Rik	RIKEN cDNA 2610002M06 gene	FALSE	1
10607868	170744	Tlr8	toll-like receptor 8	FALSE	1
10607870	170743	Tlr7	toll-like receptor 7	FALSE	1
10608654	545366	Cfhr2	complement factor H-related 2	FALSE	1
10363445	74048	4632428N05Rik	RIKEN cDNA 4632428N05 gene	FALSE	1
10387890	66102	Cxcl16	chemokine (C-X-C motif) ligand 16	FALSE	1
10466127	107350	AW112010	expressed sequence AW112010	FALSE	1
10496569	229900	Gbp7	guanylate binding protein 7	FALSE	1
10533720	80885	Niacr1	niacin receptor 1	FALSE	1
10462363	16452	Jak2	Janus kinase 2	FALSE	1
10407985	353346	Gpr141	G protein-coupled receptor 141	FALSE	1
10598093	245126	Tarm1	T cell-interacting activating receptor on myeloid cells 1	FALSE	1
10547830	21991	Tpi1	triosephosphate isomerase 1	FALSE	1
10543239	21426	Tcfec	transcription factor EC	FALSE	1
10578123	19663	Rbpms	RNA binding protein gene with multiple splicing	FALSE	1
10584841	270152	Amica1	adhesion molecule interacts with CXADR antigen 1	FALSE	1
10347925	665378	Gm7609	predicted pseudogene 7609	FALSE	1
10582997	12363	Casp4	caspase 4 apoptosis-related cysteine peptidase	FALSE	1
10370376	18641	Pfkl	phosphofructokinase liver B-type	FALSE	1
10419854	50934	Slc7a8	solute carrier family 7 (cationic amino acid transporter y+ system) member 8	FALSE	1
10360173	75345	Slamf7	SLAM family member 7	FALSE	1
10389214	20308	Ccl9	chemokine (C-C motif) ligand 9	FALSE	1
10369932	71733	Susd2	sushi domain containing 2	FALSE	1
10452316	12266	C3	complement component 3	FALSE	1
10547641	20527	Slc2a3	solute carrier family 2 (facilitated glucose transporter) member 3	FALSE	1
10563706	668725	Mrgpra9	MAS-related GPR member A9	FALSE	1
10402800	56696	Gpr132	G protein-coupled receptor 132	FALSE	1
10547664	56619	Clec4e	C-type lectin domain family 4 member e	FALSE	1
10362073	20393	Sgk1	serum/glucocorticoid regulated kinase 1	FALSE	1
10515399	12795	Plk3	polo-like kinase 3 (Drosophila)	FALSE	1
10481304	14582	Gfi1b	growth factor independent 1B	FALSE	1
10408629	66895	1300014I06Rik	RIKEN cDNA 1300014I06 gene	FALSE	1
10433507	12265	Ciita	class II transactivator	FALSE	1
10439651	17470	Cd200	CD200 antigen	FALSE	1
10429560	57248	Ly6i	lymphocyte antigen 6 complex locus I	FALSE	1
10598757	319200	Gpr82	G protein-coupled receptor 82	FALSE	1
10446229	21950	Tnfsf9	tumor necrosis factor (ligand) superfamily member 9	FALSE	1
10489484	20971	Sdc4	syndecan 4	FALSE	1
10462281	22359	Vldlr	very low density lipoprotein receptor	FALSE	1
10508734	19204	Ptafr	platelet-activating factor receptor	FALSE	1
10461594	64380	Ms4a4c	membrane-spanning 4-domains subfamily A member 4C	FALSE	1
10536908	232670	Tspan33	tetraspanin 33	FALSE	1
10420483	219131	Phf11	PHD finger protein 11	FALSE	1
10466040	12507	Cd5	CD5 antigen	FALSE	1
10566350	244183	Trim30b	tripartite motif-containing 30B	FALSE	1
10562812	272382	Spib	Spi-B transcription factor (Spi-1/PU.1 related)	FALSE	1
10516956	100340	Smpdl3b	sphingomyelin phosphodiesterase acid-like 3B	FALSE	1
10435704	12519	Cd80	CD80 antigen	FALSE	1
10578515	654824	Ankrd37	ankyrin repeat domain 37	FALSE	1
10459772	16891	Lipg	lipase endothelial	FALSE	1
10458382	12475	Cd14	CD14 antigen	FALSE	1
10583056	17381	Mmp12	matrix metallopeptidase 12	FALSE	1
10435712	12519	Cd80	CD80 antigen	FALSE	1
10591754	235048	Zfp599	zinc finger protein 599	FALSE	0.999999
10478678	21939	Cd40	CD40 antigen	FALSE	0.999999
10536499	12389	Cav1	caveolin 1 caveolae protein	FALSE	0.999999
10448124	14293	Fpr1	formyl peptide receptor 1	FALSE	0.999998
10415052	17387	Mmp14	matrix metallopeptidase 14 (membrane-inserted)	FALSE	0.999997
10360377	226691	AI607873	expressed sequence AI607873	FALSE	0.999997
10479833	71648	Optn	optineurin	FALSE	0.999996
10451054	224794	Enpp4	ectonucleotide pyrophosphatase/phosphodiesterase 4	FALSE	0.999995
10364361	50723	Icosl	icos ligand	FALSE	0.999993
10358408	50778	Rgs1	regulator of G-protein signaling 1	FALSE	0.999992
10377826	574428	Zmynd15	zinc finger MYND-type containing 15	FALSE	0.999991
10360382	15951	Ifi204	interferon activated gene 204	FALSE	0.99998
10531610	320292	Rasgef1b	RasGEF domain family member 1B	FALSE	0.999965
10574220	20312	Cx3cl1	chemokine (C-X3-C motif) ligand 1	FALSE	0.999937
10486061	19419	Rasgrp1	RAS guanyl releasing protein 1	FALSE	0.999877
10389231	20302	Ccl3	chemokine (C-C motif) ligand 3	FALSE	0.99974
10445412	18037	Nfkbie	nuclear factor of kappa light polypeptide gene enhancer in B-cells inhibitor epsilon	FALSE	0.999641
10581448	319446	Dpep2	dipeptidase 2	FALSE	0.999432
10475517	433470	AA467197	expressed sequence AA467197	FALSE	0.998853
10487597	16176	Il1b	interleukin 1 beta	FALSE	0.99842
10564818	16790	Anpep	alanyl (membrane) aminopeptidase	FALSE	0.997153
10496592	14469	Gbp2	guanylate binding protein 2	FALSE	0.995901
10444824	110557	H2-Q6	histocompatibility 2 Q region locus 6	FALSE	0.995068
10401673	21809	Tgfb3	transforming growth factor beta 3	TRUE	0.994377
10358188	383563	Gpr25	G protein-coupled receptor 25	FALSE	0.990994

## Sheet: HPC.M
ID	Entrez	Symbol	Description	TGFb	Prob
10362201	14219	Ctgf	connective tissue growth factor	FALSE	1
10410973	373852	4833422C13Rik	RIKEN cDNA 4833422C13 gene	FALSE	1
10490159	65112	Pmepa1	prostate transmembrane protein androgen induced 1	FALSE	1
10509063	230828	Il22ra1	interleukin 22 receptor alpha 1	FALSE	1
10535759	140887	Lnx2	ligand of numb-protein X 2	FALSE	1
10567580	80719	Igsf6	immunoglobulin superfamily member 6	FALSE	1
10506201	26563	Ror1	receptor tyrosine kinase-like orphan receptor 1	FALSE	1
10523359	55985	Cxcl13	chemokine (C-X-C motif) ligand 13	FALSE	1
10458894	16948	Lox	lysyl oxidase	FALSE	1
10474700	21825	Thbs1	thrombospondin 1	TRUE	1
10356764	71874	2310007B03Rik	RIKEN cDNA 2310007B03 gene	FALSE	1
10536845	68794	Flnc	filamin C gamma	FALSE	1
10358389	19735	Rgs2	regulator of G-protein signaling 2	FALSE	1
10394674	216233	Socs2	suppressor of cytokine signaling 2	FALSE	0.99991
10491300	20482	Skil	SKI-like	FALSE	0.998994

## Sheet: HPC.H
ID	Entrez	Symbol	Description	TGFb	Prob
7900699	991	CDC20	cell division cycle 20 homolog (S. cerevisiae)	FALSE	1
7901316	200010	SLC5A9	solute carrier family 5 (sodium/glucose cotransporter) member 9	FALSE	1
7901969	4919	ROR1	receptor tyrosine kinase-like orphan receptor 1	FALSE	1
7902495	91624	NEXN	nexilin (F actin binding protein)	FALSE	1
7906163	57127	RHBG	Rh family B glycoprotein (gene/pseudogene)	FALSE	1
7906930	83540	NUF2	NUF2 NDC80 kinetochore complex component homolog (S. cerevisiae)	FALSE	1
7908639	55765	C1orf106	chromosome 1 open reading frame 106	FALSE	1
7909146	728833	FAM72D	family with sequence similarity 72 member D	FALSE	1
7909318	722	C4BPA	complement component 4 binding protein alpha	FALSE	1
7909708	1063	CENPF	centromere protein F 350/400kDa (mitosin)	FALSE	1
7910134	83881	MIXL1	Mix paired-like homeobox	FALSE	1
7912102	9903	KLHL21	kelch-like 21 (Drosophila)	FALSE	1
7912802	100132147	LOC100132147	hypothetical LOC100132147	FALSE	1
7913216	5320	PLA2G2A	phospholipase A2 group IIA (platelets synovial fluid)	FALSE	1
7913824	57035	C1orf63	chromosome 1 open reading frame 63	FALSE	1
7914326	79570	NKAIN1	Na+/K+ transporting ATPase interacting 1	FALSE	1
7919314	2330	FMO5	flavin containing monooxygenase 5	FALSE	1
7919612	653604	HIST2H3D	histone cluster 2 H3d	FALSE	1
7919614	333932	HIST2H3A	histone cluster 2 H3a	FALSE	1
7919642	317772	HIST2H2AB	histone cluster 2 H2ab	FALSE	1
7922420	462	SERPINC1	serpin peptidase inhibitor clade C (antithrombin) member 1	FALSE	1
7923086	259266	ASPM	asp (abnormal spindle) homolog microcephaly associated (Drosophila)	FALSE	1
7924096	4751	NEK2	NIMA (never in mitosis gene a)-related kinase 2	FALSE	1
7924450	11221	DUSP10	dual specificity phosphatase 10	FALSE	1
7924823	65094	JMJD4	jumonji domain containing 4	FALSE	1
7927146	55454	CSGALNACT2	chondroitin sulfate N-acetylgalactosaminyltransferase 2	FALSE	1
7927710	983	CDK1	cyclin-dependent kinase 1	FALSE	1
7929258	3832	KIF11	kinesin family member 11	FALSE	1
7929334	55165	CEP55	centrosomal protein 55kDa	FALSE	1
7929882	57715	SEMA4G	sema domain immunoglobulin domain (Ig) transmembrane domain (TM) and short cytoplasmic domain (semaphorin) 4G	FALSE	1
7930148	118980	SFXN2	sideroflexin 2	FALSE	1
7930208	9118	INA	internexin neuronal intermediate filament protein alpha	FALSE	1
7933204	11067	C10orf10	chromosome 10 open reading frame 10	FALSE	1
7933665	4153	MBL2	mannose-binding lectin (protein C) 2 soluble	FALSE	1
7937020	4288	MKI67	antigen identified by monoclonal antibody Ki-67	FALSE	1
7937728	7136	TNNI2	troponin I type 2 (skeletal fast)	FALSE	1
7938370	23075	SWAP70	SWAP switching B-cell complex 70kDa subunit	FALSE	1
7940028	710	SERPING1	serpin peptidase inhibitor clade G (C1 inhibitor) member 1	FALSE	1
7940451	26007	DAK	dihydroxyacetone kinase 2 homolog (S. cerevisiae)	FALSE	1
7942569	11309	SLCO2B1	solute carrier organic anion transporter family member 2B1	FALSE	1
7942603	80168	MOGAT2	monoacylglycerol O-acyltransferase 2	FALSE	1
7946167	3263	HPX	hemopexin	FALSE	1
7948470	11251	GPR44	G protein-coupled receptor 44	FALSE	1
7950307	7351	UCP2	uncoupling protein 2 (mitochondrial proton carrier)	FALSE	1
7950534	7481	WNT11	wingless-type MMTV integration site family member 11	FALSE	1
7952132	2542	SLC37A4	solute carrier family 37 (glucose-6-phosphate transporter) member 4	FALSE	1
7952475	220296	HEPACAM	hepatic and glial cell adhesion molecule	FALSE	1
7953603	716	C1S	complement component 1 s subcomponent	FALSE	1
7956229	283375	SLC39A5	solute carrier family 39 (metal ion transporter) member 5	FALSE	1
7957023	4069	LYZ	lysozyme	FALSE	1
7957665	2004	ELK3	ELK3 ETS-domain protein (SRF accessory protein 2)	FALSE	1
7959102	26353	HSPB8	heat shock 22kDa protein 8	FALSE	1
7960340	2305	FOXM1	forkhead box M1	FALSE	1
7960744	715	C1R	complement component 1 r subcomponent	FALSE	1
7962884	27289	RND1	Rho family GTPase 1	FALSE	1
7966878	11113	CIT	citron (rho-interacting serine/threonine kinase 21)	FALSE	1
7970251	8858	PROZ	protein Z vitamin K-dependent plasma glycoprotein	FALSE	1
7970513	221150	SKA3	spindle and kinetochore associated complex subunit 3	FALSE	1
7971444	1361	CPB2	carboxypeptidase B2 (plasma)	FALSE	1
7975268	384	ARG2	arginase type II	FALSE	1
7976481	5267	SERPINA4	serpin peptidase inhibitor clade A (alpha-1 antiproteinase antitrypsin) member 4	FALSE	1
7976488	5104	SERPINA5	serpin peptidase inhibitor clade A (alpha-1 antiproteinase antitrypsin) member 5	FALSE	1
7979307	9787	DLGAP5	discs large (Drosophila) homolog-associated protein 5	FALSE	1
7981059	866	SERPINA6	serpin peptidase inhibitor clade A (alpha-1 antiproteinase antitrypsin) member 6	FALSE	1
7981078	256394	SERPINA11	serpin peptidase inhibitor clade A (alpha-1 antiproteinase antitrypsin) member 11	FALSE	1
7981427	1152	CKB	creatine kinase brain	FALSE	1
7982663	701	BUB1B	budding uninhibited by benzimidazoles 1 homolog beta (yeast)	FALSE	1
7982757	57082	CASC5	cancer susceptibility candidate 5	FALSE	1
7983969	9133	CCNB2	cyclin B2	FALSE	1
7985317	57214	KIAA1199	KIAA1199	FALSE	1
7985873	90381	C15orf42	chromosome 15 open reading frame 42	FALSE	1
7989647	9768	KIAA0101	KIAA0101	FALSE	1
7991374	3418	IDH2	isocitrate dehydrogenase 2 (NADP+) mitochondrial	FALSE	1
7993453	255027	MPV17L	MPV17 mitochondrial membrane protein-like	FALSE	1
7994109	5347	PLK1	polo-like kinase 1	FALSE	1
7996027	6376	CX3CL1	chemokine (C-X3-C motif) ligand 1	FALSE	1
7997962	1800	DPEP1	dipeptidase 1 (renal)	FALSE	1
8001547	51090	PLLP	plasmolipin	FALSE	1
8003656	5345	SERPINF2	serpin peptidase inhibitor clade F (alpha-2 antiplasmin pigment epithelium derived factor) member 2	FALSE	1
8005839	27346	TMEM97	transmembrane protein 97	FALSE	1
8006298	84440	RAB11FIP4	RAB11 family interacting protein 4 (class II)	FALSE	1
8008784	55771	PRR11	proline rich 11	FALSE	1
8008819	388403	YPEL2	yippee-like 2 (Drosophila)	FALSE	1
8010673	1468	SLC25A10	solute carrier family 25 (mitochondrial carrier; dicarboxylate transporter) member 10	FALSE	1
8011193	84981	MIR22HG	MIR22 host gene (non-protein coding)	FALSE	1
8014974	7153	TOP2A	topoisomerase (DNA) II alpha 170kDa	FALSE	1
8018038	23461	ABCA5	ATP-binding cassette sub-family A (ABC1) member 5	FALSE	1
8018902	8632	DNAH17	dynein axonemal heavy chain 17	FALSE	1
8020795	7276	TTR	transthyretin	FALSE	1
8021187	220134	SKA1	spindle and kinetochore associated complex subunit 1	FALSE	1
8023220	4092	SMAD7	SMAD family member 7	TRUE	1
8032214	2593	GAMT	guanidinoacetate N-methyltransferase	FALSE	1
8032588	284422	C19orf77	chromosome 19 open reading frame 77	FALSE	1
8036004	1050	CEBPA	CCAAT/enhancer binding protein (C/EBP) alpha	FALSE	1
8039607	5178	PEG3	paternally expressed 3	FALSE	1
8039928	728833	FAM72D	family with sequence similarity 72 member D	FALSE	1
8040223	6241	RRM2	ribonucleotide reductase M2	FALSE	1
8042439	84168	ANTXR1	anthrax toxin receptor 1	FALSE	1
8043602	23397	NCAPH	non-SMC condensin I complex subunit H	FALSE	1
8044813	140738	TMEM37	transmembrane protein 37	FALSE	1
8050537	4148	MATN3	matrilin 3	FALSE	1
8051799	23498	HAAO	3-hydroxyanthranilate 3 4-dioxygenase	FALSE	1
8054580	699	BUB1	budding uninhibited by benzimidazoles 1 homolog (yeast)	FALSE	1
8056784	1746	DLX2	distal-less homeobox 2	FALSE	1
8057887	9262	STK17B	serine/threonine kinase 17b	FALSE	1
8058477	8609	KLF7	Kruppel-like factor 7 (ubiquitous)	FALSE	1
8058869	7145	TNS1	tensin 1	FALSE	1
8059838	55355	HJURP	Holliday junction recognition protein	FALSE	1
8061564	3397	ID1	inhibitor of DNA binding 1 dominant negative helix-loop-helix protein	TRUE	1
8062728	10110	SGK2	serum/glucocorticoid regulated kinase 2	FALSE	1
8062766	4605	MYBL2	v-myb myeloblastosis viral oncogene homolog (avian)-like 2	FALSE	1
8066619	5360	PLTP	phospholipid transfer protein	FALSE	1
8067248	55370	PPP4R1L	protein phosphatase 4 regulatory subunit 1-like	FALSE	1
8068684	54097	FAM3B	family with sequence similarity 3 member B	FALSE	1
8077185	335	APOA1	apolipoprotein A-I	FALSE	1
8077204	345	APOC3	apolipoprotein C-III	FALSE	1
8079153	51099	ABHD5	abhydrolase domain containing 5	FALSE	1
8079931	10991	SLC38A3	solute carrier family 38 member 3	FALSE	1
8080466	3699	ITIH3	inter-alpha (globulin) inhibitor H3	FALSE	1
8080964	727936	GXYLT2	glucoside xylosyltransferase 2	FALSE	1
8082797	7018	TF	transferrin	FALSE	1
8083223	205428	C3orf58	chromosome 3 open reading frame 58	FALSE	1
8084219	54800	KLHL24	kelch-like 24 (Drosophila)	FALSE	1
8084880	3280	HES1	hairy and enhancer of split 1 (Drosophila)	FALSE	1
8092836	1370	CPN2	carboxypeptidase N polypeptide 2	FALSE	1
8093166	80235	PIGZ	phosphatidylinositol glycan anchor biosynthesis class Z	FALSE	1
8095646	174	AFP	alpha-fetoprotein	FALSE	1
8097910	2244	FGB	fibrinogen beta chain	FALSE	1
8099633	10891	PPARGC1A	peroxisome proliferator-activated receptor gamma coactivator 1 alpha	FALSE	1
8101862	130	ADH6	alcohol dehydrogenase 6 (class V)	FALSE	1
8102328	3426	CFI	complement factor I	FALSE	1
8102643	890	CCNA2	cyclin A2	FALSE	1
8103311	2243	FGA	fibrinogen alpha chain	FALSE	1
8103326	2266	FGG	fibrinogen gamma chain	FALSE	1
8105302	10468	FST	follistatin	TRUE	1
8105828	891	CCNB1	cyclin B1	FALSE	1
8107100	285704	RGMB	RGM domain family member B	FALSE	1
8108301	10112	KIF20A	kinesin family member 20A	FALSE	1
8108370	1958	EGR1	early growth response 1	FALSE	1
8109712	3161	HMMR	hyaluronan-mediated motility receptor (RHAMM)	FALSE	1
8110032	153222	C5orf41	chromosome 5 open reading frame 41	FALSE	1
8113666	57556	SEMA6A	sema domain transmembrane domain (TM) and cytoplasmic domain (semaphorin) 6A	FALSE	1
8115327	6678	SPARC	secreted protein acidic cysteine-rich (osteonectin)	FALSE	1
8116818	654	BMP6	bone morphogenetic protein 6	TRUE	1
8117426	8345	HIST1H2BH	histone cluster 1 H2bh	FALSE	1
8117589	8357	HIST1H3H	histone cluster 1 H3h	FALSE	1
8117594	8342	HIST1H2BM	histone cluster 1 H2bm	FALSE	1
8122071	5169	ENPP3	ectonucleotide pyrophosphatase/phosphodiesterase 3	FALSE	1
8124388	8358	HIST1H3B	histone cluster 1 H3b	FALSE	1
8124397	3006	HIST1H1C	histone cluster 1 H1c	FALSE	1
8124521	8362	HIST1H4K	histone cluster 1 H4k	FALSE	1
8126324	5225	PGC	progastricsin (pepsinogen C)	FALSE	1
8126524	10591	C6orf108	chromosome 6 open reading frame 108	FALSE	1
8128123	58528	RRAGD	Ras-related GTP binding D	FALSE	1
8129937	10370	CITED2	Cbp/p300-interacting transactivator with Glu/Asp-rich carboxy-terminal domain 2	FALSE	1
8134869	5118	PCOLCE	procollagen C-endopeptidase enhancer	FALSE	1
8135392	26959	HBP1	HMG-box transcription factor 1	FALSE	1
8139640	1644	DDC	dopa decarboxylase (aromatic L-amino acid decarboxylase)	FALSE	1
8141328	1577	CYP3A5	cytochrome P450 family 3 subfamily A polypeptide 5	FALSE	1
8141560	7036	TFR2	transferrin receptor 2	FALSE	1
8144726	7991	TUSC3	tumor suppressor candidate 3	FALSE	1
8145418	157313	CDCA2	cell division cycle associated 2	FALSE	1
8146934	23643	LY96	lymphocyte antigen 96	FALSE	1
8148501	11156	PTP4A3	protein tyrosine phosphatase type IVA member 3	FALSE	1
8149749	8793	TNFRSF10D	tumor necrosis factor receptor superfamily member 10d decoy with truncated death domain	FALSE	1
8149927	1191	CLU	clusterin	FALSE	1
8149955	55872	PBK	PDZ binding kinase	FALSE	1
8157582	2934	GSN	gelsolin	FALSE	1
8159900	169792	GLIS3	GLIS family zinc finger 3	FALSE	1
8162870	570	BAAT	bile acid CoA: amino acid N-acyltransferase (glycine N-choloyltransferase)	FALSE	1
8164200	23452	ANGPTL2	angiopoietin-like 2	FALSE	1
8170390	3423	IDS	iduronate 2-sulfatase	FALSE	1
8170695	1852	DUSP9	dual specificity phosphatase 9	FALSE	1
8174304	6906	SERPINA7	serpin peptidase inhibitor clade A (alpha-1 antiproteinase antitrypsin) member 7	FALSE	1
8175121	3547	IGSF1	immunoglobulin superfamily member 1	FALSE	1
8175177	55796	MBNL3	muscleblind-like 3 (Drosophila)	FALSE	1
8175288	56180	MOSPD1	motile sperm domain containing 1	FALSE	1
8175593	3423	IDS	iduronate 2-sulfatase	FALSE	1
8178115	629	CFB	complement factor B	FALSE	1
8179070	89870	TRIM15	tripartite motif containing 15	FALSE	1
8179351	629	CFB	complement factor B	FALSE	1
7967107	283460	HNF1A-AS1	HNF1A antisense RNA 1 (non-protein coding)	FALSE	1
8011975	284111	SLC13A5	solute carrier family 13 (sodium-dependent citrate transporter) member 5	FALSE	1
8137670	5154	PDGFA	platelet-derived growth factor alpha polypeptide	FALSE	1
8072678	3162	HMOX1	heme oxygenase (decycling) 1	FALSE	1
7936242	85450	ITPRIP	inositol 1 4 5-trisphosphate receptor interacting protein	FALSE	1
8129677	6446	SGK1	serum/glucocorticoid regulated kinase 1	FALSE	1
8101304	153020	RASGEF1B	RasGEF domain family member 1B	FALSE	1
8127072	2938	GSTA1	glutathione S-transferase alpha 1	FALSE	1
8027819	57817	HAMP	hepcidin antimicrobial peptide	FALSE	1
7916112	5865	RAB3B	RAB3B member RAS oncogene family	FALSE	1
7898655	978	CDA	cytidine deaminase	FALSE	1
8033818	93145	OLFM2	olfactomedin 2	FALSE	1
8106727	645079	FLJ41309	hypothetical LOC645079	FALSE	1
8046815	91752	ZNF804A	zinc finger protein 804A	FALSE	1
7923173	406955	MIR181B1	microRNA 181b-1	FALSE	1
8023995	10272	FSTL3	follistatin-like 3 (secreted glycoprotein)	FALSE	1
7902687	3491	CYR61	cysteine-rich angiogenic inducer 61	FALSE	1
8060997	55304	SPTLC3	serine palmitoyltransferase long chain base subunit 3	FALSE	1
8024485	4616	GADD45B	growth arrest and DNA-damage-inducible beta	FALSE	1
8018908	8632	DNAH17	dynein axonemal heavy chain 17	FALSE	1
8022817	57565	KLHL14	kelch-like 14 (Drosophila)	FALSE	1
7938364	7465	WEE1	WEE1 homolog (S. pombe)	FALSE	1
7997188	3240	HP	haptoglobin	FALSE	1
7969414	688	KLF5	Kruppel-like factor 5 (intestinal)	FALSE	1
7904244	126868	MAB21L3	mab-21-like 3 (C. elegans)	FALSE	1
8016994	54894	RNF43	ring finger protein 43	FALSE	1
8137208	155066	ATP6V0E2	ATPase H+ transporting V0 subunit e2	FALSE	1
8013319	10750	GRAP	GRB2-related adaptor protein	FALSE	1
7913655	3399	ID3	inhibitor of DNA binding 3 dominant negative helix-loop-helix protein	TRUE	0.999999
7922773	4688	NCF2	neutrophil cytosolic factor 2	FALSE	0.999999
8077490	29995	LMCD1	LIM and cysteine-rich domains 1	FALSE	0.999998
7997192	3250	HPR	haptoglobin-related protein	FALSE	0.999997
8026047	3726	JUNB	jun B proto-oncogene	FALSE	0.999994
7923753	81788	NUAK2	NUAK family SNF1-like kinase 2	FALSE	0.999993
8076195	5155	PDGFB	platelet-derived growth factor beta polypeptide	FALSE	0.999993
8100784	7363	UGT2B4	UDP glucuronosyltransferase 2 family polypeptide B4	FALSE	0.999991
8066757	64849	SLC13A3	solute carrier family 13 (sodium-dependent dicarboxylate transporter) member 3	FALSE	0.999985
8005549	400581	GRAPL	GRB2-related adaptor protein-like	FALSE	0.999984
8027260	90649	ZNF486	zinc finger protein 486	FALSE	0.999974
7912239	80045	GPR157	G protein-coupled receptor 157	FALSE	0.999957
7968789	28984	C13orf15	chromosome 13 open reading frame 15	FALSE	0.99992
7957260	11010	GLIPR1	GLI pathogenesis-related 1	FALSE	0.999902
7946977	6291	SAA4	serum amyloid A4 constitutive	FALSE	0.999879
7938348	7465	WEE1	WEE1 homolog (S. pombe)	FALSE	0.999614
8028652	7538	ZFP36	zinc finger protein 36 C3H type homolog (mouse)	FALSE	0.999562
7914127	2537	IFI6	interferon alpha-inducible protein 6	FALSE	0.999154
7938366	7465	WEE1	WEE1 homolog (S. pombe)	FALSE	0.999023
7961524	121506	ERP27	endoplasmic reticulum protein 27	FALSE	0.998643
8083876	6498	SKIL	SKI-like oncogene	FALSE	0.998049
8067140	1591	CYP24A1	cytochrome P450 family 24 subfamily A polypeptide 1	FALSE	0.994169
7926037	5209	PFKFB3	6-phosphofructo-2-kinase/fructose-2 6-biphosphatase 3	FALSE	0.993801

## Sheet: MSC.H
ID	Entrez	Symbol	Description	TGFb	Prob
7897378	8863	PER3	period homolog 3 (Drosophila)	FALSE	1
7897877	7133	TNFRSF1B	tumor necrosis factor receptor superfamily member 1B	FALSE	1
7899029	57134	MAN1C1	mannosidase alpha class 1C member 1	FALSE	1
7901969	4919	ROR1	receptor tyrosine kinase-like orphan receptor 1	FALSE	1
7901993	57685	CACHD1	cache domain containing 1	FALSE	1
7902527	5737	PTGFR	prostaglandin F receptor (FP)	FALSE	1
7902874	84230	LRRC8C	leucine rich repeat containing 8 family member C	FALSE	1
7904726	10628	TXNIP	thioredoxin interacting protein	FALSE	1
7907160	481	ATP1B1	ATPase Na+/K+ transporting beta 1 polypeptide	FALSE	1
7909730	3776	KCNK2	potassium channel subfamily K member 2	FALSE	1
7913593	6920	TCEA3	transcription elongation factor A (SII) 3	FALSE	1
7913609	55616	ASAP3	ArfGAP with SH3 domain ankyrin repeat and PH domain 3	FALSE	1
7916493	8613	PPAP2B	phosphatidic acid phosphatase type 2B	FALSE	1
7917850	9411	ARHGAP29	Rho GTPase activating protein 29	FALSE	1
7918857	10100	TSPAN2	tetraspanin 2	FALSE	1
7921821	9507	ADAMTS4	ADAM metallopeptidase with thrombospondin type 1 motif 4	FALSE	1
7922162	10560	SLC19A2	solute carrier family 19 (thiamine transporter) member 2	FALSE	1
7922889	10625	IVNS1ABP	influenza virus NS1A binding protein	FALSE	1
7933204	11067	C10orf10	chromosome 10 open reading frame 10	FALSE	1
7935746	282991	BLOC1S2	biogenesis of lysosomal organelles complex-1 subunit 2	FALSE	1
7936115	9644	SH3PXD2A	SH3 and PX domains 2A	FALSE	1
7936322	57678	GPAM	glycerol-3-phosphate acyltransferase mitochondrial	FALSE	1
7938390	133	ADM	adrenomedullin	FALSE	1
7942135	55107	ANO1	anoctamin 1 calcium activated chloride channel	FALSE	1
7944955	63876	PKNOX2	PBX/knotted 1 homeobox 2	FALSE	1
7947462	25841	ABTB2	ankyrin repeat and BTB (POZ) domain containing 2	FALSE	1
7948229	29015	SLC43A3	solute carrier family 43 member 3	FALSE	1
7950005	116535	MRGPRF	MAS-related GPR member F	FALSE	1
7950271	23201	FAM168A	family with sequence similarity 168 member A	FALSE	1
7950933	50507	NOX4	NADPH oxidase 4	FALSE	1
7958352	121551	BTBD11	BTB (POZ) domain containing 11	FALSE	1
7959957	8408	ULK1	unc-51-like kinase 1 (C. elegans)	FALSE	1
7962250	144402	CPNE8	copine VIII	FALSE	1
7962274	55605	KIF21A	kinesin family member 21A	FALSE	1
7965040	22822	PHLDA1	pleckstrin homology-like domain family A member 1	FALSE	1
7965090	1466	CSRP2	cysteine and glycine-rich protein 2	FALSE	1
7970954	9201	DCLK1	doublecortin-like kinase 1	FALSE	1
7971177	2308	FOXO1	forkhead box O1	FALSE	1
7973067	4860	PNP	purine nucleoside phosphorylase	FALSE	1
7979241	652	BMP4	bone morphogenetic protein 4	TRUE	1
7979710	26499	PLEK2	pleckstrin 2	FALSE	1
7980765	8111	GPR68	G protein-coupled receptor 68	FALSE	1
7984364	4088	SMAD3	SMAD family member 3	TRUE	1
7989750	8483	CILP	cartilage intermediate layer protein nucleotide pyrophosphohydrolase	FALSE	1
7991070	50810	HDGFRP3	hepatoma-derived growth factor related protein 3	FALSE	1
7991080	646	BNC1	basonuclin 1	FALSE	1
7993588	79905	TMC7	transmembrane channel-like 7	FALSE	1
7997642	83716	CRISPLD2	cysteine-rich secretory protein LCCL domain containing 2	FALSE	1
7999754	64131	XYLT1	xylosyltransferase I	FALSE	1
8002882	4166	CHST6	carbohydrate (N-acetylglucosamine 6-O) sulfotransferase 6	FALSE	1
8004671	23135	KDM6B	lysine (K)-specific demethylase 6B	FALSE	1
8005638	224	ALDH3A2	aldehyde dehydrogenase 3 family member A2	FALSE	1
8010915	359845	FAM101B	family with sequence similarity 101 member B	FALSE	1
8017867	54757	FAM20A	family with sequence similarity 20 member A	FALSE	1
8020308	753	C18orf1	chromosome 18 open reading frame 1	FALSE	1
8021169	9388	LIPG	lipase endothelial	FALSE	1
8022711	1824	DSC2	desmocollin 2	FALSE	1
8023220	4092	SMAD7	SMAD family member 7	TRUE	1
8023598	220441	RNF152	ring finger protein 152	FALSE	1
8024485	4616	GADD45B	growth arrest and DNA-damage-inducible beta	FALSE	1
8025402	51129	ANGPTL4	angiopoietin-like 4	FALSE	1
8028652	7538	ZFP36	zinc finger protein 36 C3H type homolog (mouse)	FALSE	1
8029693	2354	FOSB	FBJ murine osteosarcoma viral oncogene homolog B	FALSE	1
8035896	57616	TSHZ3	teashirt zinc finger homeobox 3	FALSE	1
8039484	3589	IL11	interleukin 11	FALSE	1
8050557	6382	SDC1	syndecan 1	FALSE	1
8051814	678	ZFP36L2	zinc finger protein 36 C3H type-like 2	FALSE	1
8054439	84620	ST6GAL2	ST6 beta-galactosamide alpha-2 6-sialyltranferase 2	FALSE	1
8056184	3694	ITGB6	integrin beta 6	FALSE	1
8057990	91526	ANKRD44	ankyrin repeat domain 44	FALSE	1
8060997	55304	SPTLC3	serine palmitoyltransferase long chain base subunit 3	FALSE	1
8061564	3397	ID1	inhibitor of DNA binding 1 dominant negative helix-loop-helix protein	TRUE	1
8063382	6615	SNAI1	snail homolog 1 (Drosophila)	FALSE	1
8067040	4773	NFATC2	nuclear factor of activated T-cells cytoplasmic calcineurin-dependent 2	FALSE	1
8067233	56937	PMEPA1	prostate transmembrane protein androgen induced 1	FALSE	1
8069676	9510	ADAMTS1	ADAM metallopeptidase with thrombospondin type 1 motif 1	FALSE	1
8070665	150094	SIK1	salt-inducible kinase 1	FALSE	1
8072328	23541	SEC14L2	SEC14-like 2 (S. cerevisiae)	FALSE	1
8072461	3985	LIMK2	LIM domain kinase 2	FALSE	1
8077441	8553	BHLHE40	basic helix-loop-helix family member e40	FALSE	1
8077490	29995	LMCD1	LIM and cysteine-rich domains 1	FALSE	1
8077899	5468	PPARG	peroxisome proliferator-activated receptor gamma	FALSE	1
8079931	10991	SLC38A3	solute carrier family 38 member 3	FALSE	1
8080964	727936	GXYLT2	glucoside xylosyltransferase 2	FALSE	1
8083594	5806	PTX3	pentraxin 3 long	FALSE	1
8084880	3280	HES1	hairy and enhancer of split 1 (Drosophila)	FALSE	1
8088247	50650	ARHGEF3	Rho guanine nucleotide exchange factor (GEF) 3	FALSE	1
8091411	4071	TM4SF1	transmembrane 4 L six family member 1	FALSE	1
8092134	5337	PLD1	phospholipase D1 phosphatidylcholine-specific	FALSE	1
8101304	153020	RASGEF1B	RasGEF domain family member 1B	FALSE	1
8102415	817	CAMK2D	calcium/calmodulin-dependent protein kinase II delta	FALSE	1
8108080	23338	PHF15	PHD finger protein 15	FALSE	1
8109981	8817	FGF18	fibroblast growth factor 18	FALSE	1
8112045	11082	ESM1	endothelial cell-specific molecule 1	FALSE	1
8113433	1946	EFNA5	ephrin-A5	FALSE	1
8115397	10826	C5orf4	chromosome 5 open reading frame 4	FALSE	1
8119161	5292	PIM1	pim-1 oncogene	FALSE	1
8121277	202	AIM1	absent in melanoma 1	FALSE	1
8121685	285761	DCBLD1	discoidin CUB and LCCL domain containing 1	FALSE	1
8121838	7164	TPD52L1	tumor protein D52-like 1	FALSE	1
8122222	27115	PDE7B	phosphodiesterase 7B	FALSE	1
8126428	55809	TRERF1	transcriptional regulating factor 1	FALSE	1
8129082	1300	COL10A1	collagen type X alpha 1	FALSE	1
8129804	4217	MAP3K5	mitogen-activated protein kinase kinase kinase 5	FALSE	1
8129937	10370	CITED2	Cbp/p300-interacting transactivator with Glu/Asp-rich carboxy-terminal domain 2	FALSE	1
8131096	392617	ELFN1	extracellular leucine-rich repeat and fibronectin type III domain containing 1	FALSE	1
8131666	3696	ITGB8	integrin beta 8	FALSE	1
8135705	3751	KCND2	potassium voltage-gated channel Shal-related subfamily member 2	FALSE	1
8137670	5154	PDGFA	platelet-derived growth factor alpha polypeptide	FALSE	1
8138353	4223	MEOX2	mesenchyme homeobox 2	FALSE	1
8138888	5137	PDE1C	phosphodiesterase 1C calmodulin-dependent 70kDa	FALSE	1
8140840	79689	STEAP4	STEAP family member 4	FALSE	1
8143154	9162	DGKI	diacylglycerol kinase iota	FALSE	1
8145736	3084	NRG1	neuregulin 1	FALSE	1
8148304	10221	TRIB1	tribbles homolog 1 (Drosophila)	FALSE	1
8148435	8840	WISP1	WNT1 inducible signaling pathway protein 1	FALSE	1
8148821	100129885	SCXA	scleraxis homolog A (mouse)	FALSE	1
8152215	7071	KLF10	Kruppel-like factor 10	FALSE	1
8160297	123	PLIN2	perilipin 2	FALSE	1
8169240	5631	PRPS1	phosphoribosyl pyrophosphate synthetase 1	FALSE	1
8169717	2892	GRIA3	glutamate receptor ionotrophic AMPA 3	FALSE	1
8171313	395	ARHGAP6	Rho GTPase activating protein 6	FALSE	1
8179704	8870	IER3	immediate early response 3	FALSE	1
7925929	8644	AKR1C3	aldo-keto reductase family 1 member C3 (3-alpha hydroxysteroid dehydrogenase type II)	FALSE	1
7929145	143279	HECTD2	HECT domain containing 2	FALSE	1
7961757	6489	ST8SIA1	ST8 alpha-N-acetyl-neuraminide alpha-2 8-sialyltransferase 1	FALSE	1
8149865	64641	EBF2	early B-cell factor 2	FALSE	1
8095043	65997	RASL11B	RAS-like family 11 member B	FALSE	1
7897737	374946	C1orf187	chromosome 1 open reading frame 187	FALSE	1
8114805	2246	FGF1	fibroblast growth factor 1 (acidic)	FALSE	1
7965322	4254	KITLG	KIT ligand	FALSE	1
8180376	1645	AKR1C1	aldo-keto reductase family 1 member C1 (dihydrodiol dehydrogenase 1; 20-alpha (3-alpha)-hydroxysteroid dehydrogenase)	FALSE	1
7997139	794	CALB2	calbindin 2	FALSE	1
7903358	7412	VCAM1	vascular cell adhesion molecule 1	FALSE	1
8064978	182	JAG1	jagged 1	FALSE	1
8038890	3036	HAS1	hyaluronan synthase 1	FALSE	1
8122099	5167	ENPP1	ectonucleotide pyrophosphatase/phosphodiesterase 1	FALSE	1
8172268	407007	MIR222	microRNA 222	FALSE	1
8083887	5010	CLDN11	claudin 11	FALSE	1
8103911	3660	IRF2	interferon regulatory factor 2	FALSE	1
8057486	5136	PDE1A	phosphodiesterase 1A calmodulin-dependent	FALSE	1
7942439	84957	RELT	RELT tumor necrosis factor receptor	FALSE	1
8138442	7291	TWIST1	twist homolog 1 (Drosophila)	FALSE	1
8023995	10272	FSTL3	follistatin-like 3 (secreted glycoprotein)	FALSE	1
8019964	79822	ARHGAP28	Rho GTPase activating protein 28	FALSE	1
8033818	93145	OLFM2	olfactomedin 2	FALSE	1
7943413	330	BIRC3	baculoviral IAP repeat containing 3	FALSE	1
8114572	1839	HBEGF	heparin-binding EGF-like growth factor	FALSE	1
8092839	131578	LRRC15	leucine rich repeat containing 15	FALSE	1
7958202	50515	CHST11	carbohydrate (chondroitin 4) sulfotransferase 11	FALSE	1
8102532	8654	PDE5A	phosphodiesterase 5A cGMP-specific	FALSE	1
8020495	91768	CABLES1	Cdk5 and Abl enzyme substrate 1	FALSE	1
8044933	2736	GLI2	GLI family zinc finger 2	FALSE	1
7962375	144165	PRICKLE1	prickle homolog 1 (Drosophila)	FALSE	1
7955441	25840	METTL7A	methyltransferase like 7A	FALSE	1
7939383	79899	PRR5L	proline rich 5 like	FALSE	1
7933872	1959	EGR2	early growth response 2	FALSE	1
8040587	22979	EFR3B	EFR3 homolog B (S. cerevisiae)	FALSE	1
8156199	1612	DAPK1	death-associated protein kinase 1	FALSE	1
8021081	6563	SLC14A1	solute carrier family 14 (urea transporter) member 1 (Kidd blood group)	FALSE	1
7962000	5744	PTHLH	parathyroid hormone-like hormone	FALSE	1
8117106	255488	RNF144B	ring finger protein 144B	FALSE	1
8095886	10563	CXCL13	chemokine (C-X-C motif) ligand 13	FALSE	1
8172266	407006	MIR221	microRNA 221	FALSE	1
8035517	1311	COMP	cartilage oligomeric matrix protein	TRUE	1
8105267	3673	ITGA2	integrin alpha 2 (CD49B alpha 2 subunit of VLA-2 receptor)	FALSE	1
8023497	5205	ATP8B1	ATPase aminophospholipid transporter class I type 8B member 1	FALSE	1
8014063	2124	EVI2B	ecotropic viral integration site 2B	FALSE	1
7965335	1848	DUSP6	dual specificity phosphatase 6	FALSE	1
8083876	6498	SKIL	SKI-like oncogene	FALSE	1
8160439	407035	MIR31	microRNA 31	FALSE	1
7908924	5549	PRELP	proline/arginine-rich end leucine-rich repeat protein	FALSE	1
8123246	6581	SLC22A3	solute carrier family 22 (extraneuronal monoamine transporter) member 3	FALSE	1
8059177	7277	TUBA4A	tubulin alpha 4a	FALSE	1
8016841	55273	TMEM100	transmembrane protein 100	FALSE	1
8026047	3726	JUNB	jun B proto-oncogene	FALSE	1
8043363	112597	LINC00152	long intergenic non-protein coding RNA 152	FALSE	0.999999
8175256	84848	MGC16121	hypothetical protein MGC16121	FALSE	0.999999
8014066	2123	EVI2A	ecotropic viral integration site 2A	FALSE	0.999998
8177222	100133941	CD24	CD24 molecule	FALSE	0.999998
7961580	55885	LMO3	LIM domain only 3 (rhombotin-like 2)	FALSE	0.999998
7965873	3479	IGF1	insulin-like growth factor 1 (somatomedin C)	FALSE	0.999998
8119974	2030	SLC29A1	solute carrier family 29 (nucleoside transporters) member 1	FALSE	0.999996
8102232	51176	LEF1	lymphoid enhancer-binding factor 1	FALSE	0.999996
7918869	4803	NGF	nerve growth factor (beta polypeptide)	FALSE	0.999996
8077499	29931	LINC00312	long intergenic non-protein coding RNA 312	FALSE	0.999988
8154381	286343	C9orf150	chromosome 9 open reading frame 150	FALSE	0.999987
8139207	3624	INHBA	inhibin beta A	TRUE	0.999986
7962579	347902	AMIGO2	adhesion molecule with Ig-like domain 2	FALSE	0.999982
8123936	4739	NEDD9	neural precursor cell expressed developmentally down-regulated 9	FALSE	0.999964
8060850	650	BMP2	bone morphogenetic protein 2	TRUE	0.999957
8075310	3976	LIF	leukemia inhibitory factor (cholinergic differentiation factor)	FALSE	0.999955
8029465	602	BCL3	B-cell CLL/lymphoma 3	FALSE	0.999953
8120043	860	RUNX2	runt-related transcription factor 2	FALSE	0.99991
8101788	8633	UNC5C	unc-5 homolog C (C. elegans)	FALSE	0.999905
8160452	1030	CDKN2B	cyclin-dependent kinase inhibitor 2B (p15 inhibits CDK4)	TRUE	0.999879
7930482	150	ADRA2A	adrenergic alpha-2A- receptor	FALSE	0.999771
7966690	6926	TBX3	T-box 3	FALSE	0.999714
8109159	406937	MIR145	microRNA 145	FALSE	0.99966
8156919	347273	MURC	muscle-related coiled-coil protein	FALSE	0.999532
8153167	51305	KCNK9	potassium channel subfamily K member 9	FALSE	0.999497
8175261	574506	MIR503	microRNA 503	FALSE	0.999436
7911114	55083	KIF26B	kinesin family member 26B	FALSE	0.999144
7933772	288	ANK3	ankyrin 3 node of Ranvier (ankyrin G)	FALSE	0.999075
7912537	9249	DHRS3	dehydrogenase/reductase (SDR family) member 3	FALSE	0.998949
7990345	8482	SEMA7A	semaphorin 7A GPI membrane anchor (John Milton Hagen blood group)	FALSE	0.998822
8086330	64651	CSRNP1	cysteine-serine-rich nuclear protein 1	FALSE	0.998375
8131600	27075	TSPAN13	tetraspanin 13	FALSE	0.998342

## Sheet: NCL.H
Probe.ID	Entrez	Symbol	Description	TGFb	Prob
1007_s_at	780	DDR1	discoidin domain receptor tyrosine kinase 1	FALSE	1
1552277_a_at	91283	MSANTD3	Myb/SANT-like DNA-binding domain containing 3	FALSE	1
1552378_s_at	157506	RDH10	retinol dehydrogenase 10 (all-trans)	FALSE	1
1552670_a_at	79660	PPP1R3B	protein phosphatase 1 regulatory subunit 3B	FALSE	1
1552721_a_at	2246	FGF1	fibroblast growth factor 1 (acidic)	FALSE	1
1553031_at	221393	GPR115	G protein-coupled receptor 115	FALSE	1
1553105_s_at	1829	DSG2	desmoglein 2	FALSE	1
1553132_a_at	123036	TC2N	tandem C2 domains nuclear	FALSE	1
1553530_a_at	3688	ITGB1	integrin beta 1 (fibronectin receptor beta polypeptide antigen CD29 includes MDF2 MSK12)	FALSE	1
1553672_at	55740	ENAH	enabled homolog (Drosophila)	FALSE	1
1553678_a_at	3688	ITGB1	integrin beta 1 (fibronectin receptor beta polypeptide antigen CD29 includes MDF2 MSK12)	FALSE	1
1553769_at	89886	SLAMF9	SLAM family member 9	FALSE	1
1553770_a_at	89886	SLAMF9	SLAM family member 9	FALSE	1
1553995_a_at	4907	NT5E	5'-nucleotidase ecto (CD73)	FALSE	1
1554026_a_at	4651	MYO10	myosin X	FALSE	1
1554079_at	374378	GALNTL4	UDP-N-acetyl-alpha-D-galactosamine:polypeptide N-acetylgalactosaminyltransferase-like 4	FALSE	1
1554097_a_at	554202	MIR31HG	MIR31 host gene (non-protein coding)	FALSE	1
1554168_a_at	30011	SH3KBP1	SH3-domain kinase binding protein 1	FALSE	1
1554242_a_at	1690	COCH	coagulation factor C homolog cochlin (Limulus polyphemus)	FALSE	1
1554411_at	1499	CTNNB1	catenin (cadherin-associated protein) beta 1 88kDa	FALSE	1
1554483_at	140738	TMEM37	transmembrane protein 37	FALSE	1
1554485_s_at	140738	TMEM37	transmembrane protein 37	FALSE	1
1554508_at	118788	PIK3AP1	phosphoinositide-3-kinase adaptor protein 1	FALSE	1
1554830_a_at	55240	STEAP3	STEAP family member 3 metalloreductase	FALSE	1
1554958_at	121274	ZNF641	zinc finger protein 641	FALSE	1
1555037_a_at	3417	IDH1	isocitrate dehydrogenase 1 (NADP+) soluble	FALSE	1
1555058_a_at	9926	LPGAT1	lysophosphatidylglycerol acyltransferase 1	FALSE	1
1555167_s_at	10135	NAMPT	nicotinamide phosphoribosyltransferase	FALSE	1
1555229_a_at	716	C1S	complement component 1 s subcomponent	FALSE	1
1555355_a_at	2113	ETS1	v-ets erythroblastosis virus E26 oncogene homolog 1 (avian)	FALSE	1
1555372_at	10018	BCL2L11	BCL2-like 11 (apoptosis facilitator)	FALSE	1
1555399_a_at	80824	DUSP16	dual specificity phosphatase 16	FALSE	1
1555420_a_at	8609	KLF7	Kruppel-like factor 7 (ubiquitous)	FALSE	1
1555608_at	65981	CAPRIN2	caprin family member 2	FALSE	1
1555680_a_at	54498	SMOX	spermine oxidase	FALSE	1
1555705_a_at	123920	CMTM3	CKLF-like MARVEL transmembrane domain containing 3	FALSE	1
1555724_s_at	6876	TAGLN	transgelin	FALSE	1
1555841_at	91283	MSANTD3	Myb/SANT-like DNA-binding domain containing 3	FALSE	1
1555847_a_at	284454	LOC284454	uncharacterized LOC284454	FALSE	1
1555938_x_at	7431	VIM	vimentin	FALSE	1
1555989_at	23002	DAAM1	dishevelled associated activator of morphogenesis 1	FALSE	1
1555993_at	776	CACNA1D	calcium channel voltage-dependent L type alpha 1D subunit	FALSE	1
1555997_s_at	3488	IGFBP5	insulin-like growth factor binding protein 5	FALSE	1
1556034_s_at	10903	MTMR11	myotubularin related protein 11	FALSE	1
1556066_at	23135	KDM6B	lysine (K)-specific demethylase 6B	FALSE	1
1556067_a_at	23135	KDM6B	lysine (K)-specific demethylase 6B	FALSE	1
1556134_a_at	84002	B3GNT5	UDP-GlcNAc:betaGal beta-1 3-N-acetylglucosaminyltransferase 5	FALSE	1
1556420_s_at	388403	YPEL2	yippee-like 2 (Drosophila)	FALSE	1
1556499_s_at	1277	COL1A1	collagen type I alpha 1	FALSE	1
1556582_at	5817	PVR	poliovirus receptor	FALSE	1
1557938_s_at	284119	PTRF	polymerase I and transcript release factor	FALSE	1
1558034_s_at	1356	CP	ceruloplasmin (ferroxidase)	FALSE	1
1558199_at	2335	FN1	fibronectin 1	FALSE	1
1558211_s_at	6714	SRC	v-src sarcoma (Schmidt-Ruppin A-2) viral oncogene homolog (avian)	FALSE	1
1558404_at	644242	LINC00622	long intergenic non-protein coding RNA 622	FALSE	1
1558517_s_at	84230	LRRC8C	leucine rich repeat containing 8 family member C	FALSE	1
1558678_s_at	378938	MALAT1	metastasis associated lung adenocarcinoma transcript 1 (non-protein coding)	FALSE	1
1558691_a_at	9732	DOCK4	dedicator of cytokinesis 4	FALSE	1
1558964_at	120114	FAT3	FAT tumor suppressor homolog 3 (Drosophila)	FALSE	1
1558996_at	27086	FOXP1	forkhead box P1	FALSE	1
1560098_at	1646	AKR1C2	aldo-keto reductase family 1 member C2 (dihydrodiol dehydrogenase 2; bile acid binding protein; 3-alpha hydroxysteroid dehydrogenase type III)	FALSE	1
1560490_at	120114	FAT3	FAT tumor suppressor homolog 3 (Drosophila)	FALSE	1
1560715_at	283208	P4HA3	prolyl 4-hydroxylase alpha polypeptide III	FALSE	1
1562102_at	1645	AKR1C1	aldo-keto reductase family 1 member C1 (dihydrodiol dehydrogenase 1; 20-alpha (3-alpha)-hydroxysteroid dehydrogenase)	FALSE	1
1563253_s_at	2065	ERBB3	v-erb-b2 erythroblastic leukemia viral oncogene homolog 3 (avian)	FALSE	1
1565162_s_at	4257	MGST1	microsomal glutathione S-transferase 1	FALSE	1
1566324_a_at	4094	MAF	v-maf musculoaponeurotic fibrosarcoma oncogene homolog (avian)	FALSE	1
1567107_s_at	7171	TPM4	tropomyosin 4	FALSE	1
1568765_at	5054	SERPINE1	serpin peptidase inhibitor clade E (nexin plasminogen activator inhibitor type 1) member 1	FALSE	1
1568834_s_at	60492	CCDC90B	coiled-coil domain containing 90B	FALSE	1
1569448_at	283209	PGM2L1	phosphoglucomutase 2-like 1	FALSE	1
1569872_a_at	64788	LMF1	lipase maturation factor 1	FALSE	1
1570351_at	11174	ADAMTS6	ADAM metallopeptidase with thrombospondin type 1 motif 6	FALSE	1
200616_s_at	9761	MLEC	malectin	FALSE	1
200617_at	9761	MLEC	malectin	FALSE	1
200621_at	1465	CSRP1	cysteine and glycine-rich protein 1	FALSE	1
200635_s_at	5792	PTPRF	protein tyrosine phosphatase receptor type F	FALSE	1
200636_s_at	5792	PTPRF	protein tyrosine phosphatase receptor type F	FALSE	1
200637_s_at	5792	PTPRF	protein tyrosine phosphatase receptor type F	FALSE	1
200660_at	6282	S100A11	S100 calcium binding protein A11	FALSE	1
200670_at	7494	XBP1	X-box binding protein 1	FALSE	1
200671_s_at	6711	SPTBN1	spectrin beta non-erythrocytic 1	FALSE	1
200672_x_at	6711	SPTBN1	spectrin beta non-erythrocytic 1	FALSE	1
200696_s_at	2934	GSN	gelsolin	FALSE	1
200701_at	10577	NPC2	Niemann-Pick disease type C2	FALSE	1
200730_s_at	7803	PTP4A1	protein tyrosine phosphatase type IVA member 1	FALSE	1
200731_s_at	7803	PTP4A1	protein tyrosine phosphatase type IVA member 1	FALSE	1
200732_s_at	7803	PTP4A1	protein tyrosine phosphatase type IVA member 1	FALSE	1
200770_s_at	3915	LAMC1	laminin gamma 1 (formerly LAMB2)	FALSE	1
200771_at	3915	LAMC1	laminin gamma 1 (formerly LAMB2)	FALSE	1
200787_s_at	8682	PEA15	phosphoprotein enriched in astrocytes 15	FALSE	1
200788_s_at	8682	PEA15	phosphoprotein enriched in astrocytes 15	FALSE	1
200790_at	4953	ODC1	ornithine decarboxylase 1	FALSE	1
200796_s_at	4170	MCL1	myeloid cell leukemia sequence 1 (BCL2-related)	FALSE	1
200797_s_at	4170	MCL1	myeloid cell leukemia sequence 1 (BCL2-related)	FALSE	1
200798_x_at	4170	MCL1	myeloid cell leukemia sequence 1 (BCL2-related)	FALSE	1
200808_s_at	7791	ZYX	zyxin	FALSE	1
200830_at	5708	PSMD2	proteasome (prosome macropain) 26S subunit non-ATPase 2	FALSE	1
200839_s_at	1508	CTSB	cathepsin B	FALSE	1
200859_x_at	2316	FLNA	filamin A alpha	FALSE	1
200862_at	1718	DHCR24	24-dehydrocholesterol reductase	FALSE	1
200872_at	6281	S100A10	S100 calcium binding protein A10	FALSE	1
200878_at	2034	EPAS1	endothelial PAS domain protein 1	FALSE	1
200879_s_at	2034	EPAS1	endothelial PAS domain protein 1	FALSE	1
200916_at	8407	TAGLN2	transgelin 2	FALSE	1
200920_s_at	694	BTG1	B-cell translocation gene 1 anti-proliferative	FALSE	1
200921_s_at	694	BTG1	B-cell translocation gene 1 anti-proliferative	FALSE	1
200923_at	3959	LGALS3BP	lectin galactoside-binding soluble 3 binding protein	FALSE	1
200931_s_at	7414	VCL	vinculin	FALSE	1
200965_s_at	3983	ABLIM1	actin binding LIM protein 1	FALSE	1
200983_x_at	966	CD59	CD59 molecule complement regulatory protein	FALSE	1
200984_s_at	966	CD59	CD59 molecule complement regulatory protein	FALSE	1
200985_s_at	966	CD59	CD59 molecule complement regulatory protein	FALSE	1
201042_at	7052	TGM2	transglutaminase 2 (C polypeptide protein-glutamine-gamma-glutamyltransferase)	FALSE	1
201069_at	4313	MMP2	matrix metallopeptidase 2 (gelatinase A 72kDa gelatinase 72kDa type IV collagenase)	FALSE	1
201087_at	5829	PXN	paxillin	FALSE	1
201107_s_at	7057	THBS1	thrombospondin 1	TRUE	1
201108_s_at	7057	THBS1	thrombospondin 1	TRUE	1
201109_s_at	7057	THBS1	thrombospondin 1	TRUE	1
201110_s_at	7057	THBS1	thrombospondin 1	TRUE	1
201118_at	5226	PGD	phosphogluconate dehydrogenase	FALSE	1
201130_s_at	999	CDH1	cadherin 1 type 1 E-cadherin (epithelial)	FALSE	1
201131_s_at	999	CDH1	cadherin 1 type 1 E-cadherin (epithelial)	FALSE	1
201147_s_at	7078	TIMP3	TIMP metallopeptidase inhibitor 3	FALSE	1
201148_s_at	7078	TIMP3	TIMP metallopeptidase inhibitor 3	FALSE	1
201149_s_at	7078	TIMP3	TIMP metallopeptidase inhibitor 3	FALSE	1
201150_s_at	7078	TIMP3	TIMP metallopeptidase inhibitor 3	FALSE	1
201162_at	3490	IGFBP7	insulin-like growth factor binding protein 7	FALSE	1
201163_s_at	3490	IGFBP7	insulin-like growth factor binding protein 7	FALSE	1
201169_s_at	8553	BHLHE40	basic helix-loop-helix family member e40	FALSE	1
201170_s_at	8553	BHLHE40	basic helix-loop-helix family member e40	FALSE	1
201185_at	5654	HTRA1	HtrA serine peptidase 1	FALSE	1
201193_at	3417	IDH1	isocitrate dehydrogenase 1 (NADP+) soluble	FALSE	1
201200_at	8804	CREG1	cellular repressor of E1A-stimulated genes 1	FALSE	1
201202_at	5111	PCNA	proliferating cell nuclear antigen	FALSE	1
201207_at	7126	TNFAIP1	tumor necrosis factor alpha-induced protein 1 (endothelial)	FALSE	1
201249_at	6513	SLC2A1	solute carrier family 2 (facilitated glucose transporter) member 1	FALSE	1
201250_s_at	6513	SLC2A1	solute carrier family 2 (facilitated glucose transporter) member 1	FALSE	1
201266_at	7296	TXNRD1	thioredoxin reductase 1	FALSE	1
201289_at	3491	CYR61	cysteine-rich angiogenic inducer 61	FALSE	1
201301_s_at	307	ANXA4	annexin A4	FALSE	1
201302_at	307	ANXA4	annexin A4	FALSE	1
201309_x_at	9315	NREP	neuronal regeneration related protein homolog (rat)	FALSE	1
201310_s_at	9315	NREP	neuronal regeneration related protein homolog (rat)	FALSE	1
201313_at	2026	ENO2	enolase 2 (gamma neuronal)	FALSE	1
201315_x_at	10581	IFITM2	interferon induced transmembrane protein 2	FALSE	1
201328_at	2114	ETS2	v-ets erythroblastosis virus E26 oncogene homolog 2 (avian)	FALSE	1
201329_s_at	2114	ETS2	v-ets erythroblastosis virus E26 oncogene homolog 2 (avian)	FALSE	1
201340_s_at	8507	ENC1	ectodermal-neural cortex 1 (with BTB-like domain)	FALSE	1
201341_at	8507	ENC1	ectodermal-neural cortex 1 (with BTB-like domain)	FALSE	1
201349_at	9368	SLC9A3R1	solute carrier family 9 subfamily A (NHE3 cation proton antiporter 3) member 3 regulator 1	FALSE	1
201360_at	1471	CST3	cystatin C	FALSE	1
201362_at	10625	IVNS1ABP	influenza virus NS1A binding protein	FALSE	1
201363_s_at	10625	IVNS1ABP	influenza virus NS1A binding protein	FALSE	1
201367_s_at	678	ZFP36L2	zinc finger protein 36 C3H type-like 2	FALSE	1
201368_at	678	ZFP36L2	zinc finger protein 36 C3H type-like 2	FALSE	1
201417_at	6659	SOX4	SRY (sex determining region Y)-box 4	FALSE	1
201418_s_at	6659	SOX4	SRY (sex determining region Y)-box 4	FALSE	1
201422_at	10437	IFI30	interferon gamma-inducible protein 30	FALSE	1
201425_at	217	ALDH2	aldehyde dehydrogenase 2 family (mitochondrial)	FALSE	1
201428_at	1364	CLDN4	claudin 4	FALSE	1
201432_at	847	CAT	catalase	FALSE	1
201464_x_at	3725	JUN	jun proto-oncogene	FALSE	1
201465_s_at	3725	JUN	jun proto-oncogene	FALSE	1
201466_s_at	3725	JUN	jun proto-oncogene	FALSE	1
201467_s_at	1728	NQO1	NAD(P)H dehydrogenase quinone 1	FALSE	1
201468_s_at	1728	NQO1	NAD(P)H dehydrogenase quinone 1	FALSE	1
201473_at	3726	JUNB	jun B proto-oncogene	FALSE	1
201474_s_at	3675	ITGA3	integrin alpha 3 (antigen CD49C alpha 3 subunit of VLA-3 receptor)	FALSE	1
201487_at	1075	CTSC	cathepsin C	FALSE	1
201506_at	7045	TGFBI	transforming growth factor beta-induced 68kDa	FALSE	1
201508_at	3487	IGFBP4	insulin-like growth factor binding protein 4	FALSE	1
201510_at	1999	ELF3	E74-like factor 3 (ets domain transcription factor epithelial-specific )	FALSE	1
201533_at	1499	CTNNB1	catenin (cadherin-associated protein) beta 1 88kDa	FALSE	1
201564_s_at	6624	FSCN1	fascin homolog 1 actin-bundling protein (Strongylocentrotus purpuratus)	FALSE	1
201578_at	5420	PODXL	podocalyxin-like	FALSE	1
201599_at	4942	OAT	ornithine aminotransferase	FALSE	1
201615_x_at	800	CALD1	caldesmon 1	FALSE	1
201616_s_at	800	CALD1	caldesmon 1	FALSE	1
201617_x_at	800	CALD1	caldesmon 1	FALSE	1
201631_s_at	8870	IER3	immediate early response 3	FALSE	1
201633_s_at	80777	CYB5B	cytochrome b5 type B (outer mitochondrial membrane)	FALSE	1
201634_s_at	80777	CYB5B	cytochrome b5 type B (outer mitochondrial membrane)	FALSE	1
201645_at	3371	TNC	tenascin C	FALSE	1
201667_at	2697	GJA1	gap junction protein alpha 1 43kDa	FALSE	1
201700_at	896	CCND3	cyclin D3	FALSE	1
201701_s_at	10424	PGRMC2	progesterone receptor membrane component 2	FALSE	1
201718_s_at	2037	EPB41L2	erythrocyte membrane protein band 4.1-like 2	FALSE	1
201719_s_at	2037	EPB41L2	erythrocyte membrane protein band 4.1-like 2	FALSE	1
201744_s_at	4060	LUM	lumican	FALSE	1
201760_s_at	55884	WSB2	WD repeat and SOCS box containing 2	FALSE	1
201801_s_at	2030	SLC29A1	solute carrier family 29 (nucleoside transporters) member 1	FALSE	1
201802_at	2030	SLC29A1	solute carrier family 29 (nucleoside transporters) member 1	FALSE	1
201839_s_at	4072	EPCAM	epithelial cell adhesion molecule	FALSE	1
201841_s_at	3315	HSPB1	heat shock 27kDa protein 1	FALSE	1
201849_at	664	BNIP3	BCL2/adenovirus E1B 19kDa interacting protein 3	FALSE	1
201853_s_at	994	CDC25B	cell division cycle 25 homolog B (S. pombe)	FALSE	1
201858_s_at	5552	SRGN	serglycin	FALSE	1
201859_at	5552	SRGN	serglycin	FALSE	1
201867_s_at	6907	TBL1X	transducin (beta)-like 1X-linked	FALSE	1
201869_s_at	6907	TBL1X	transducin (beta)-like 1X-linked	FALSE	1
201887_at	3597	IL13RA1	interleukin 13 receptor alpha 1	FALSE	1
201888_s_at	3597	IL13RA1	interleukin 13 receptor alpha 1	FALSE	1
201920_at	6574	SLC20A1	solute carrier family 20 (phosphate transporter) member 1	FALSE	1
201951_at	214	ALCAM	activated leukocyte cell adhesion molecule	FALSE	1
201952_at	214	ALCAM	activated leukocyte cell adhesion molecule	FALSE	1
201976_s_at	4651	MYO10	myosin X	FALSE	1
201980_s_at	6251	RSU1	Ras suppressor protein 1	FALSE	1
201982_s_at	5069	PAPPA	pregnancy-associated plasma protein A pappalysin 1	FALSE	1
201983_s_at	1956	EGFR	epidermal growth factor receptor	FALSE	1
201984_s_at	1956	EGFR	epidermal growth factor receptor	FALSE	1
202017_at	2052	EPHX1	epoxide hydrolase 1 microsomal (xenobiotic)	FALSE	1
202023_at	1942	EFNA1	ephrin-A1	FALSE	1
202036_s_at	6422	SFRP1	secreted frizzled-related protein 1	FALSE	1
202037_s_at	6422	SFRP1	secreted frizzled-related protein 1	FALSE	1
202052_s_at	26064	RAI14	retinoic acid induced 14	FALSE	1
202053_s_at	224	ALDH3A2	aldehyde dehydrogenase 3 family member A2	FALSE	1
202054_s_at	224	ALDH3A2	aldehyde dehydrogenase 3 family member A2	FALSE	1
202071_at	6385	SDC4	syndecan 4	FALSE	1
202081_at	9592	IER2	immediate early response 2	FALSE	1
202128_at	9870	KIAA0317	KIAA0317	FALSE	1
202145_at	4061	LY6E	lymphocyte antigen 6 complex locus E	FALSE	1
202146_at	3475	IFRD1	interferon-related developmental regulator 1	FALSE	1
202147_s_at	3475	IFRD1	interferon-related developmental regulator 1	FALSE	1
202181_at	9766	KIAA0247	KIAA0247	FALSE	1
202206_at	10123	ARL4C	ADP-ribosylation factor-like 4C	FALSE	1
202207_at	10123	ARL4C	ADP-ribosylation factor-like 4C	FALSE	1
202208_s_at	10123	ARL4C	ADP-ribosylation factor-like 4C	FALSE	1
202242_at	7102	TSPAN7	tetraspanin 7	FALSE	1
202266_at	51567	TDP2	tyrosyl-DNA phosphodiesterase 2	FALSE	1
202267_at	3918	LAMC2	laminin gamma 2	FALSE	1
202275_at	2539	G6PD	glucose-6-phosphate dehydrogenase	FALSE	1
202284_s_at	1026	CDKN1A	cyclin-dependent kinase inhibitor 1A (p21 Cip1)	FALSE	1
202310_s_at	1277	COL1A1	collagen type I alpha 1	FALSE	1
202311_s_at	1277	COL1A1	collagen type I alpha 1	FALSE	1
202350_s_at	4147	MATN2	matrilin 2	FALSE	1
202351_at	3685	ITGAV	integrin alpha V	FALSE	1
202357_s_at	629	CFB	complement factor B	FALSE	1
202363_at	6695	SPOCK1	sparc/osteonectin cwcv and kazal-like domains proteoglycan (testican) 1	FALSE	1
202370_s_at	865	CBFB	core-binding factor beta subunit	FALSE	1
202387_at	573	BAG1	BCL2-associated athanogene	FALSE	1
202388_at	5997	RGS2	regulator of G-protein signaling 2 24kDa	FALSE	1
202393_s_at	7071	KLF10	Kruppel-like factor 10	FALSE	1
202421_at	3321	IGSF3	immunoglobulin superfamily member 3	FALSE	1
202427_s_at	25874	MPC2	mitochondrial pyruvate carrier 2	FALSE	1
202435_s_at	1545	CYP1B1	cytochrome P450 family 1 subfamily B polypeptide 1	FALSE	1
202436_s_at	1545	CYP1B1	cytochrome P450 family 1 subfamily B polypeptide 1	FALSE	1
202437_s_at	1545	CYP1B1	cytochrome P450 family 1 subfamily B polypeptide 1	FALSE	1
202454_s_at	2065	ERBB3	v-erb-b2 erythroblastic leukemia viral oncogene homolog 3 (avian)	FALSE	1
202497_x_at	6515	SLC2A3	solute carrier family 2 (facilitated glucose transporter) member 3	FALSE	1
202498_s_at	6515	SLC2A3	solute carrier family 2 (facilitated glucose transporter) member 3	FALSE	1
202499_s_at	6515	SLC2A3	solute carrier family 2 (facilitated glucose transporter) member 3	FALSE	1
202509_s_at	7127	TNFAIP2	tumor necrosis factor alpha-induced protein 2	FALSE	1
202510_s_at	7127	TNFAIP2	tumor necrosis factor alpha-induced protein 2	FALSE	1
202519_at	22877	MLXIP	MLX interacting protein	FALSE	1
202555_s_at	4638	MYLK	myosin light chain kinase	FALSE	1
202609_at	2059	EPS8	epidermal growth factor receptor pathway substrate 8	FALSE	1
202613_at	1503	CTPS1	CTP synthase 1	FALSE	1
202619_s_at	5352	PLOD2	procollagen-lysine 2-oxoglutarate 5-dioxygenase 2	FALSE	1
202627_s_at	5054	SERPINE1	serpin peptidase inhibitor clade E (nexin plasminogen activator inhibitor type 1) member 1	FALSE	1
202628_s_at	5054	SERPINE1	serpin peptidase inhibitor clade E (nexin plasminogen activator inhibitor type 1) member 1	FALSE	1
202656_s_at	9792	SERTAD2	SERTA domain containing 2	FALSE	1
202657_s_at	9792	SERTAD2	SERTA domain containing 2	FALSE	1
202672_s_at	467	ATF3	activating transcription factor 3	FALSE	1
202701_at	649	BMP1	bone morphogenetic protein 1	FALSE	1
202704_at	10140	TOB1	transducer of ERBB2 1	FALSE	1
202729_s_at	4052	LTBP1	latent transforming growth factor beta binding protein 1	TRUE	1
202733_at	8974	P4HA2	prolyl 4-hydroxylase alpha polypeptide II	FALSE	1
202771_at	9780	PIEZO1	piezo-type mechanosensitive ion channel component 1	FALSE	1
202796_at	11346	SYNPO	synaptopodin	FALSE	1
202820_at	196	AHR	aryl hydrocarbon receptor	FALSE	1
202831_at	2877	GPX2	glutathione peroxidase 2 (gastrointestinal)	FALSE	1
202879_s_at	9267	CYTH1	cytohesin 1	FALSE	1
202880_s_at	9267	CYTH1	cytohesin 1	FALSE	1
202896_s_at	140885	SIRPA	signal-regulatory protein alpha	FALSE	1
202897_at	140885	SIRPA	signal-regulatory protein alpha	FALSE	1
202901_x_at	1520	CTSS	cathepsin S	FALSE	1
202902_s_at	1520	CTSS	cathepsin S	FALSE	1
202922_at	2729	GCLC	glutamate-cysteine ligase catalytic subunit	FALSE	1
202923_s_at	2729	GCLC	glutamate-cysteine ligase catalytic subunit	FALSE	1
202931_x_at	274	BIN1	bridging integrator 1	FALSE	1
202942_at	2109	ETFB	electron-transfer-flavoprotein beta polypeptide	FALSE	1
202949_s_at	2274	FHL2	four and a half LIM domains 2	FALSE	1
202972_s_at	10144	FAM13A	family with sequence similarity 13 member A	FALSE	1
202973_x_at	10144	FAM13A	family with sequence similarity 13 member A	FALSE	1
203021_at	6590	SLPI	secretory leukocyte peptidase inhibitor	FALSE	1
203038_at	5796	PTPRK	protein tyrosine phosphatase receptor type K	FALSE	1
203060_s_at	9060	PAPSS2	3'-phosphoadenosine 5'-phosphosulfate synthase 2	FALSE	1
203080_s_at	29994	BAZ2B	bromodomain adjacent to zinc finger domain 2B	FALSE	1
203126_at	3613	IMPA2	inositol(myo)-1(or 4)-monophosphatase 2	FALSE	1
203139_at	1612	DAPK1	death-associated protein kinase 1	FALSE	1
203148_s_at	9830	TRIM14	tripartite motif containing 14	FALSE	1
203157_s_at	2744	GLS	glutaminase	FALSE	1
203158_s_at	2744	GLS	glutaminase	FALSE	1
203159_at	2744	GLS	glutaminase	FALSE	1
203167_at	7077	TIMP2	TIMP metallopeptidase inhibitor 2	FALSE	1
203185_at	9770	RASSF2	Ras association (RalGDS/AF-6) domain family member 2	FALSE	1
203192_at	10058	ABCB6	ATP-binding cassette sub-family B (MDR/TAP) member 6	FALSE	1
203231_s_at	6310	ATXN1	ataxin 1	FALSE	1
203232_s_at	6310	ATXN1	ataxin 1	FALSE	1
203242_s_at	10611	PDLIM5	PDZ and LIM domain 5	FALSE	1
203243_s_at	10611	PDLIM5	PDZ and LIM domain 5	FALSE	1
203282_at	2632	GBE1	glucan (1 4-alpha-) branching enzyme 1	FALSE	1
203297_s_at	3720	JARID2	jumonji AT rich interactive domain 2	FALSE	1
203298_s_at	3720	JARID2	jumonji AT rich interactive domain 2	FALSE	1
203299_s_at	8905	AP1S2	adaptor-related protein complex 1 sigma 2 subunit	FALSE	1
203300_x_at	8905	AP1S2	adaptor-related protein complex 1 sigma 2 subunit	FALSE	1
203303_at	6990	DYNLT3	dynein light chain Tctex-type 3	FALSE	1
203325_s_at	1289	COL5A1	collagen type V alpha 1	FALSE	1
203355_s_at	23362	PSD3	pleckstrin and Sec7 domain containing 3	FALSE	1
203372_s_at	8835	SOCS2	suppressor of cytokine signaling 2	FALSE	1
203373_at	8835	SOCS2	suppressor of cytokine signaling 2	FALSE	1
203388_at	409	ARRB2	arrestin beta 2	FALSE	1
203389_at	3797	KIF3C	kinesin family member 3C	FALSE	1
203390_s_at	3797	KIF3C	kinesin family member 3C	FALSE	1
203395_s_at	3280	HES1	hairy and enhancer of split 1 (Drosophila)	FALSE	1
203409_at	1643	DDB2	damage-specific DNA binding protein 2 48kDa	FALSE	1
203414_at	23531	MMD	monocyte to macrophage differentiation-associated	FALSE	1
203420_at	51439	FAM8A1	family with sequence similarity 8 member A1	FALSE	1
203424_s_at	3488	IGFBP5	insulin-like growth factor binding protein 5	FALSE	1
203425_s_at	3488	IGFBP5	insulin-like growth factor binding protein 5	FALSE	1
203426_s_at	3488	IGFBP5	insulin-like growth factor binding protein 5	FALSE	1
203440_at	1000	CDH2	cadherin 2 type 1 N-cadherin (neuronal)	FALSE	1
203441_s_at	1000	CDH2	cadherin 2 type 1 N-cadherin (neuronal)	FALSE	1
203474_at	10788	IQGAP2	IQ motif containing GTPase activating protein 2	FALSE	1
203499_at	1969	EPHA2	EPH receptor A2	FALSE	1
203502_at	669	BPGM	2 3-bisphosphoglycerate mutase	FALSE	1
203509_at	6653	SORL1	sortilin-related receptor L(DLR class) A repeats containing	FALSE	1
203574_at	4783	NFIL3	nuclear factor interleukin 3 regulated	FALSE	1
203585_at	7739	ZNF185	zinc finger protein 185 (LIM domain)	FALSE	1
203592_s_at	10272	FSTL3	follistatin-like 3 (secreted glycoprotein)	FALSE	1
203615_x_at	6817	SULT1A1	sulfotransferase family cytosolic 1A phenol-preferring member 1	FALSE	1
203633_at	1374	CPT1A	carnitine palmitoyltransferase 1A (liver)	FALSE	1
203634_s_at	1374	CPT1A	carnitine palmitoyltransferase 1A (liver)	FALSE	1
203665_at	3162	HMOX1	heme oxygenase (decycling) 1	FALSE	1
203666_at	6387	CXCL12	chemokine (C-X-C motif) ligand 12	FALSE	1
203675_at	4925	NUCB2	nucleobindin 2	FALSE	1
203691_at	5266	PI3	peptidase inhibitor 3 skin-derived	FALSE	1
203705_s_at	8324	FZD7	frizzled family receptor 7	FALSE	1
203706_s_at	8324	FZD7	frizzled family receptor 7	FALSE	1
203741_s_at	113	ADCY7	adenylate cyclase 7	FALSE	1
203747_at	360	AQP3	aquaporin 3 (Gill blood group)	FALSE	1
203757_s_at	4680	CEACAM6	carcinoembryonic antigen-related cell adhesion molecule 6 (non-specific cross reacting antigen)	FALSE	1
203786_s_at	7164	TPD52L1	tumor protein D52-like 1	FALSE	1
203788_s_at	10512	SEMA3C	sema domain immunoglobulin domain (Ig) short basic domain secreted (semaphorin) 3C	FALSE	1
203789_s_at	10512	SEMA3C	sema domain immunoglobulin domain (Ig) short basic domain secreted (semaphorin) 3C	FALSE	1
203821_at	1839	HBEGF	heparin-binding EGF-like growth factor	FALSE	1
203824_at	7103	TSPAN8	tetraspanin 8	FALSE	1
203828_s_at	9235	IL32	interleukin 32	FALSE	1
203879_at	5293	PIK3CD	phosphatidylinositol-4 5-bisphosphate 3-kinase catalytic subunit delta	FALSE	1
203887_s_at	7056	THBD	thrombomodulin	FALSE	1
203888_at	7056	THBD	thrombomodulin	FALSE	1
203889_at	6447	SCG5	secretogranin V (7B2 protein)	FALSE	1
203895_at	5332	PLCB4	phospholipase C beta 4	FALSE	1
203896_s_at	5332	PLCB4	phospholipase C beta 4	FALSE	1
203908_at	8671	SLC4A4	solute carrier family 4 sodium bicarbonate cotransporter member 4	FALSE	1
203910_at	9411	ARHGAP29	Rho GTPase activating protein 29	FALSE	1
203911_at	5909	RAP1GAP	RAP1 GTPase activating protein	FALSE	1
203925_at	2730	GCLM	glutamate-cysteine ligase modifier subunit	FALSE	1
203939_at	4907	NT5E	5'-nucleotidase ecto (CD73)	FALSE	1
203961_at	10529	NEBL	nebulette	FALSE	1
203962_s_at	10529	NEBL	nebulette	FALSE	1
203963_at	771	CA12	carbonic anhydrase XII	FALSE	1
203973_s_at	1052	CEBPD	CCAAT/enhancer binding protein (C/EBP) delta	FALSE	1
203988_s_at	2530	FUT8	fucosyltransferase 8 (alpha (1 6) fucosyltransferase)	FALSE	1
203989_x_at	2149	F2R	coagulation factor II (thrombin) receptor	FALSE	1
204004_at	5074	PAWR	PRKC apoptosis WT1 regulator	FALSE	1
204005_s_at	5074	PAWR	PRKC apoptosis WT1 regulator	FALSE	1
204032_at	8412	BCAR3	breast cancer anti-estrogen resistance 3	FALSE	1
204035_at	7857	SCG2	secretogranin II	FALSE	1
204036_at	1902	LPAR1	lysophosphatidic acid receptor 1	FALSE	1
204037_at	1902	LPAR1	lysophosphatidic acid receptor 1	FALSE	1
204038_s_at	1902	LPAR1	lysophosphatidic acid receptor 1	FALSE	1
204094_s_at	9819	TSC22D2	TSC22 domain family member 2	FALSE	1
204136_at	1294	COL7A1	collagen type VII alpha 1	FALSE	1
204137_at	7107	GPR137B	G protein-coupled receptor 137B	FALSE	1
204151_x_at	1645	AKR1C1	aldo-keto reductase family 1 member C1 (dihydrodiol dehydrogenase 1; 20-alpha (3-alpha)-hydroxysteroid dehydrogenase)	FALSE	1
204174_at	241	ALOX5AP	arachidonate 5-lipoxygenase-activating protein	FALSE	1
204221_x_at	11010	GLIPR1	GLI pathogenesis-related 1	FALSE	1
204222_s_at	11010	GLIPR1	GLI pathogenesis-related 1	FALSE	1
204235_s_at	51454	GULP1	GULP engulfment adaptor PTB domain containing 1	FALSE	1
204237_at	51454	GULP1	GULP engulfment adaptor PTB domain containing 1	FALSE	1
204259_at	4316	MMP7	matrix metallopeptidase 7 (matrilysin uterine)	FALSE	1
204268_at	6273	S100A2	S100 calcium binding protein A2	FALSE	1
204284_at	5507	PPP1R3C	protein phosphatase 1 regulatory subunit 3C	FALSE	1
204290_s_at	4329	ALDH6A1	aldehyde dehydrogenase 6 family member A1	FALSE	1
204298_s_at	4015	LOX	lysyl oxidase	FALSE	1
204306_s_at	977	CD151	CD151 molecule (Raph blood group)	FALSE	1
204326_x_at	4501	MT1X	metallothionein 1X	FALSE	1
204334_at	8609	KLF7	Kruppel-like factor 7 (ubiquitous)	FALSE	1
204348_s_at	205	AK4	adenylate kinase 4	FALSE	1
204351_at	6286	S100P	S100 calcium binding protein P	FALSE	1
204363_at	2152	F3	coagulation factor III (thromboplastin tissue factor)	FALSE	1
204385_at	8942	KYNU	kynureninase	FALSE	1
204395_s_at	2869	GRK5	G protein-coupled receptor kinase 5	FALSE	1
204396_s_at	2869	GRK5	G protein-coupled receptor kinase 5	FALSE	1
204404_at	6558	SLC12A2	solute carrier family 12 (sodium/potassium/chloride transporters) member 2	FALSE	1
204421_s_at	2247	FGF2	fibroblast growth factor 2 (basic)	FALSE	1
204422_s_at	2247	FGF2	fibroblast growth factor 2 (basic)	FALSE	1
204446_s_at	240	ALOX5	arachidonate 5-lipoxygenase	FALSE	1
204462_s_at	6567	SLC16A2	solute carrier family 16 member 2 (thyroid hormone transporter)	FALSE	1
204470_at	2919	CXCL1	chemokine (C-X-C motif) ligand 1 (melanoma growth stimulating activity alpha)	FALSE	1
204472_at	2669	GEM	GTP binding protein overexpressed in skeletal muscle	FALSE	1
204483_at	2027	ENO3	enolase 3 (beta muscle)	FALSE	1
204508_s_at	771	CA12	carbonic anhydrase XII	FALSE	1
204526_s_at	11138	TBC1D8	TBC1 domain family member 8 (with GRAM domain)	FALSE	1
204534_at	7448	VTN	vitronectin	FALSE	1
204556_s_at	22873	DZIP1	DAZ interacting protein 1	FALSE	1
204557_s_at	22873	DZIP1	DAZ interacting protein 1	FALSE	1
204595_s_at	6781	STC1	stanniocalcin 1	FALSE	1
204596_s_at	6781	STC1	stanniocalcin 1	FALSE	1
204597_x_at	6781	STC1	stanniocalcin 1	FALSE	1
204608_at	435	ASL	argininosuccinate lyase	FALSE	1
204619_s_at	1462	VCAN	versican	FALSE	1
204620_s_at	1462	VCAN	versican	FALSE	1
204622_x_at	4929	NR4A2	nuclear receptor subfamily 4 group A member 2	FALSE	1
204682_at	4053	LTBP2	latent transforming growth factor beta binding protein 2	FALSE	1
204684_at	4884	NPTX1	neuronal pentraxin I	FALSE	1
204689_at	3087	HHEX	hematopoietically expressed homeobox	FALSE	1
204713_s_at	2153	F5	coagulation factor V (proaccelerin labile factor)	FALSE	1
204714_s_at	2153	F5	coagulation factor V (proaccelerin labile factor)	FALSE	1
204745_x_at	4495	MT1G	metallothionein 1G	FALSE	1
204748_at	5743	PTGS2	prostaglandin-endoperoxide synthase 2 (prostaglandin G/H synthase and cyclooxygenase)	FALSE	1
204750_s_at	1824	DSC2	desmocollin 2	FALSE	1
204751_x_at	1824	DSC2	desmocollin 2	FALSE	1
204790_at	4092	SMAD7	SMAD family member 7	TRUE	1
204836_at	2731	GLDC	glycine dehydrogenase (decarboxylating)	FALSE	1
204846_at	1356	CP	ceruloplasmin (ferroxidase)	FALSE	1
204875_s_at	2762	GMDS	GDP-mannose 4 6-dehydratase	FALSE	1
204920_at	1373	CPS1	carbamoyl-phosphate synthase 1 mitochondrial	FALSE	1
204922_at	79703	C11orf80	chromosome 11 open reading frame 80	FALSE	1
204948_s_at	10468	FST	follistatin	TRUE	1
204955_at	8406	SRPX	sushi-repeat containing protein X-linked	FALSE	1
204981_at	5002	SLC22A18	solute carrier family 22 member 18	FALSE	1
204987_at	3698	ITIH2	inter-alpha-trypsin inhibitor heavy chain 2	FALSE	1
204988_at	2244	FGB	fibrinogen beta chain	FALSE	1
204989_s_at	3691	ITGB4	integrin beta 4	FALSE	1
204990_s_at	3691	ITGB4	integrin beta 4	FALSE	1
205003_at	9732	DOCK4	dedicator of cytokinesis 4	FALSE	1
205016_at	7039	TGFA	transforming growth factor alpha	FALSE	1
205032_at	3673	ITGA2	integrin alpha 2 (CD49B alpha 2 subunit of VLA-2 receptor)	FALSE	1
205051_s_at	3815	KIT	v-kit Hardy-Zuckerman 4 feline sarcoma viral oncogene homolog	FALSE	1
205074_at	6584	SLC22A5	solute carrier family 22 (organic cation/carnitine transporter) member 5	FALSE	1
205076_s_at	10903	MTMR11	myotubularin related protein 11	FALSE	1
205097_at	1836	SLC26A2	solute carrier family 26 (sulfate transporter) member 2	FALSE	1
205100_at	9945	GFPT2	glutamine-fructose-6-phosphate transaminase 2	FALSE	1
205117_at	2246	FGF1	fibroblast growth factor 1 (acidic)	FALSE	1
205141_at	283	ANG	angiogenin ribonuclease RNase A family 5	FALSE	1
205158_at	6038	RNASE4	ribonuclease RNase A family 4	FALSE	1
205173_x_at	965	CD58	CD58 molecule	FALSE	1
205174_s_at	25797	QPCT	glutaminyl-peptide cyclotransferase	FALSE	1
205190_at	5357	PLS1	plastin 1	FALSE	1
205199_at	768	CA9	carbonic anhydrase IX	FALSE	1
205216_s_at	350	APOH	apolipoprotein H (beta-2-glycoprotein I)	FALSE	1
205221_at	3081	HGD	homogentisate 1 2-dioxygenase	FALSE	1
205229_s_at	1690	COCH	coagulation factor C homolog cochlin (Limulus polyphemus)	FALSE	1
205239_at	374	AREG	amphiregulin	FALSE	1
205251_at	8864	PER2	period homolog 2 (Drosophila)	FALSE	1
205253_at	5087	PBX1	pre-B-cell leukemia homeobox 1	FALSE	1
205258_at	3625	INHBB	inhibin beta B	TRUE	1
205264_at	10849	CD3EAP	CD3e molecule epsilon associated protein	FALSE	1
205289_at	650	BMP2	bone morphogenetic protein 2	TRUE	1
205290_s_at	650	BMP2	bone morphogenetic protein 2	TRUE	1
205302_at	3484	IGFBP1	insulin-like growth factor binding protein 1	FALSE	1
205305_at	2267	FGL1	fibrinogen-like 1	FALSE	1
205311_at	1644	DDC	dopa decarboxylase (aromatic L-amino acid decarboxylase)	FALSE	1
205330_at	4330	MN1	meningioma (disrupted in balanced translocation) 1	FALSE	1
205347_s_at	11013	TMSB15A	thymosin beta 15a	FALSE	1
205374_at	6588	SLN	sarcolipin	FALSE	1
205376_at	8821	INPP4B	inositol polyphosphate-4-phosphatase type II 105kDa	FALSE	1
205382_s_at	1675	CFD	complement factor D (adipsin)	FALSE	1
205440_s_at	4886	NPY1R	neuropeptide Y receptor Y1	FALSE	1
205442_at	9848	MFAP3L	microfibrillar-associated protein 3-like	FALSE	1
205476_at	6364	CCL20	chemokine (C-C motif) ligand 20	FALSE	1
205479_s_at	5328	PLAU	plasminogen activator urokinase	FALSE	1
205500_at	727	C5	complement component 5	FALSE	1
205506_at	7429	VIL1	villin 1	FALSE	1
205525_at	800	CALD1	caldesmon 1	FALSE	1
205538_at	7464	CORO2A	coronin actin binding protein 2A	FALSE	1
205542_at	26872	STEAP1	six transmembrane epithelial antigen of the prostate 1	FALSE	1
205547_s_at	6876	TAGLN	transgelin	FALSE	1
205574_x_at	649	BMP1	bone morphogenetic protein 1	FALSE	1
205579_at	3269	HRH1	histamine receptor H1	FALSE	1
205580_s_at	3269	HRH1	histamine receptor H1	FALSE	1
205590_at	10125	RASGRP1	RAS guanyl releasing protein 1 (calcium and DAG-regulated)	FALSE	1
205596_s_at	64750	SMURF2	SMAD specific E3 ubiquitin protein ligase 2	TRUE	1
205623_at	218	ALDH3A1	aldehyde dehydrogenase 3 family member A1	FALSE	1
205627_at	978	CDA	cytidine deaminase	FALSE	1
205640_at	221	ALDH3B1	aldehyde dehydrogenase 3 family member B1	FALSE	1
205649_s_at	2243	FGA	fibrinogen alpha chain	FALSE	1
205650_s_at	2243	FGA	fibrinogen alpha chain	FALSE	1
205654_at	722	C4BPA	complement component 4 binding protein alpha	FALSE	1
205674_x_at	486	FXYD2	FXYD domain containing ion transport regulator 2	FALSE	1
205680_at	4319	MMP10	matrix metallopeptidase 10 (stromelysin 2)	FALSE	1
205681_at	597	BCL2A1	BCL2-related protein A1	FALSE	1
205698_s_at	5608	MAP2K6	mitogen-activated protein kinase kinase 6	FALSE	1
205709_s_at	1040	CDS1	CDP-diacylglycerol synthase (phosphatidate cytidylyltransferase) 1	FALSE	1
205730_s_at	22885	ABLIM3	actin binding LIM protein family member 3	FALSE	1
205765_at	1577	CYP3A5	cytochrome P450 family 3 subfamily A polypeptide 5	FALSE	1
205768_s_at	11001	SLC27A2	solute carrier family 27 (fatty acid transporter) member 2	FALSE	1
205769_at	11001	SLC27A2	solute carrier family 27 (fatty acid transporter) member 2	FALSE	1
205770_at	2936	GSR	glutathione reductase	FALSE	1
205801_s_at	25780	RASGRP3	RAS guanyl releasing protein 3 (calcium and DAG-regulated)	FALSE	1
205805_s_at	4919	ROR1	receptor tyrosine kinase-like orphan receptor 1	FALSE	1
205807_s_at	7286	TUFT1	tuftelin 1	FALSE	1
205808_at	444	ASPH	aspartate beta-hydroxylase	FALSE	1
205809_s_at	8976	WASL	Wiskott-Aldrich syndrome-like	FALSE	1
205850_s_at	2562	GABRB3	gamma-aminobutyric acid (GABA) A receptor beta 3	FALSE	1
205879_x_at	5979	RET	ret proto-oncogene	FALSE	1
205894_at	415	ARSE	arylsulfatase E (chondrodysplasia punctata 1)	FALSE	1
205961_s_at	11168	PSIP1	PC4 and SFRS1 interacting protein 1	FALSE	1
206025_s_at	7130	TNFAIP6	tumor necrosis factor alpha-induced protein 6	FALSE	1
206026_s_at	7130	TNFAIP6	tumor necrosis factor alpha-induced protein 6	FALSE	1
206027_at	6274	S100A3	S100 calcium binding protein A3	FALSE	1
206116_s_at	7168	TPM1	tropomyosin 1 (alpha)	FALSE	1
206117_at	7168	TPM1	tropomyosin 1 (alpha)	FALSE	1
206127_at	2004	ELK3	ELK3 ETS-domain protein (SRF accessory protein 2)	FALSE	1
206153_at	57834	CYP4F11	cytochrome P450 family 4 subfamily F polypeptide 11	FALSE	1
206155_at	1244	ABCC2	ATP-binding cassette sub-family C (CFTR/MRP) member 2	FALSE	1
206204_at	2888	GRB14	growth factor receptor-bound protein 14	FALSE	1
206224_at	1469	CST1	cystatin SN	FALSE	1
206237_s_at	3084	NRG1	neuregulin 1	FALSE	1
206242_at	9032	TM4SF5	transmembrane 4 L six family member 5	FALSE	1
206245_s_at	10625	IVNS1ABP	influenza virus NS1A binding protein	FALSE	1
206291_at	4922	NTS	neurotensin	FALSE	1
206307_s_at	2297	FOXD1	forkhead box D1	FALSE	1
206363_at	4094	MAF	v-maf musculoaponeurotic fibrosarcoma oncogene homolog (avian)	FALSE	1
206385_s_at	288	ANK3	ankyrin 3 node of Ranvier (ankyrin G)	FALSE	1
206391_at	5918	RARRES1	retinoic acid receptor responder (tazarotene induced) 1	FALSE	1
206392_s_at	5918	RARRES1	retinoic acid receptor responder (tazarotene induced) 1	FALSE	1
206414_s_at	8853	ASAP2	ArfGAP with SH3 domain ankyrin repeat and PH domain 2	FALSE	1
206429_at	2150	F2RL1	coagulation factor II (thrombin) receptor-like 1	FALSE	1
206432_at	3037	HAS2	hyaluronan synthase 2	FALSE	1
206456_at	2558	GABRA5	gamma-aminobutyric acid (GABA) A receptor alpha 5	FALSE	1
206461_x_at	4496	MT1H	metallothionein 1H	FALSE	1
206463_s_at	10202	DHRS2	dehydrogenase/reductase (SDR family) member 2	FALSE	1
206515_at	4051	CYP4F3	cytochrome P450 family 4 subfamily F polypeptide 3	FALSE	1
206549_at	3641	INSL4	insulin-like 4 (placenta)	FALSE	1
206558_at	6493	SIM2	single-minded homolog 2 (Drosophila)	FALSE	1
206561_s_at	57016	AKR1B10	aldo-keto reductase family 1 member B10 (aldose reductase)	FALSE	1
206571_s_at	9448	MAP4K4	mitogen-activated protein kinase kinase kinase kinase 4	FALSE	1
206577_at	7432	VIP	vasoactive intestinal peptide	FALSE	1
206599_at	9121	SLC16A5	solute carrier family 16 member 5 (monocarboxylic acid transporter 6)	FALSE	1
206600_s_at	9121	SLC16A5	solute carrier family 16 member 5 (monocarboxylic acid transporter 6)	FALSE	1
206644_at	190	NR0B1	nuclear receptor subfamily 0 group B member 1	FALSE	1
206645_s_at	190	NR0B1	nuclear receptor subfamily 0 group B member 1	FALSE	1
206662_at	2745	GLRX	glutaredoxin (thioltransferase)	FALSE	1
206675_s_at	6498	SKIL	SKI-like oncogene	FALSE	1
206924_at	3589	IL11	interleukin 11	FALSE	1
206926_s_at	3589	IL11	interleukin 11	FALSE	1
206943_at	7046	TGFBR1	transforming growth factor beta receptor 1	TRUE	1
206976_s_at	10808	HSPH1	heat shock 105kDa/110kDa protein 1	FALSE	1
207018_s_at	5874	RAB27B	RAB27B member RAS oncogene family	FALSE	1
207020_at	11077	HSF2BP	heat shock transcription factor 2 binding protein	FALSE	1
207034_s_at	2736	GLI2	GLI family zinc finger 2	FALSE	1
207057_at	9194	SLC16A7	solute carrier family 16 member 7 (monocarboxylic acid transporter 2)	FALSE	1
207076_s_at	445	ASS1	argininosuccinate synthase 1	FALSE	1
207122_x_at	6799	SULT1A2	sulfotransferase family cytosolic 1A phenol-preferring member 2	FALSE	1
207169_x_at	780	DDR1	discoidin domain receptor tyrosine kinase 1	FALSE	1
207172_s_at	1009	CDH11	cadherin 11 type 2 OB-cadherin (osteoblast)	FALSE	1
207173_x_at	1009	CDH11	cadherin 11 type 2 OB-cadherin (osteoblast)	FALSE	1
207233_s_at	4286	MITF	microphthalmia-associated transcription factor	FALSE	1
207275_s_at	2180	ACSL1	acyl-CoA synthetase long-chain family member 1	FALSE	1
207334_s_at	7048	TGFBR2	transforming growth factor beta receptor II (70/80kDa)	TRUE	1
207357_s_at	55568	GALNT10	UDP-N-acetyl-alpha-D-galactosamine:polypeptide N-acetylgalactosaminyltransferase 10 (GalNAc-T10)	FALSE	1
207358_x_at	23499	MACF1	microtubule-actin crosslinking factor 1	FALSE	1
207373_at	3236	HOXD10	homeobox D10	FALSE	1
207390_s_at	6525	SMTN	smoothelin	FALSE	1
207434_s_at	486	FXYD2	FXYD domain containing ion transport regulator 2	FALSE	1
207469_s_at	8544	PIR	pirin (iron-binding nuclear protein)	FALSE	1
207480_s_at	4212	MEIS2	Meis homeobox 2	FALSE	1
207517_at	3918	LAMC2	laminin gamma 2	FALSE	1
207574_s_at	4616	GADD45B	growth arrest and DNA-damage-inducible beta	FALSE	1
207595_s_at	649	BMP1	bone morphogenetic protein 1	FALSE	1
207604_s_at	9497	SLC4A7	solute carrier family 4 sodium bicarbonate cotransporter member 7	FALSE	1
207626_s_at	6542	SLC7A2	solute carrier family 7 (cationic amino acid transporter y+ system) member 2	FALSE	1
207700_s_at	8202	NCOA3	nuclear receptor coactivator 3	FALSE	1
207719_x_at	9859	CEP170	centrosomal protein 170kDa	FALSE	1
207760_s_at	9612	NCOR2	nuclear receptor corepressor 2	FALSE	1
207761_s_at	25840	METTL7A	methyltransferase like 7A	FALSE	1
207843_x_at	1528	CYB5A	cytochrome b5 type A (microsomal)	FALSE	1
207850_at	2921	CXCL3	chemokine (C-X-C motif) ligand 3	FALSE	1
207852_at	6374	CXCL5	chemokine (C-X-C motif) ligand 5	FALSE	1
207996_s_at	753	C18orf1	chromosome 18 open reading frame 1	FALSE	1
208025_s_at	8091	HMGA2	high mobility group AT-hook 2	FALSE	1
208033_s_at	463	ZFHX3	zinc finger homeobox 3	FALSE	1
208083_s_at	3694	ITGB6	integrin beta 6	FALSE	1
208092_s_at	81553	FAM49A	family with sequence similarity 49 member A	FALSE	1
208130_s_at	6916	TBXAS1	thromboxane A synthase 1 (platelet)	FALSE	1
208170_s_at	11074	TRIM31	tripartite motif containing 31	FALSE	1
208190_s_at	51599	LSR	lipolysis stimulated lipoprotein receptor	FALSE	1
208230_s_at	3084	NRG1	neuregulin 1	FALSE	1
208231_at	3084	NRG1	neuregulin 1	FALSE	1
208241_at	3084	NRG1	neuregulin 1	FALSE	1
208296_x_at	25816	TNFAIP8	tumor necrosis factor alpha-induced protein 8	FALSE	1
208323_s_at	312	ANXA13	annexin A13	FALSE	1
208381_s_at	8879	SGPL1	sphingosine-1-phosphate lyase 1	FALSE	1
208540_x_at	6282	S100A11	S100 calcium binding protein A11	FALSE	1
208581_x_at	4501	MT1X	metallothionein 1X	FALSE	1
208634_s_at	23499	MACF1	microtubule-actin crosslinking factor 1	FALSE	1
208636_at	87	ACTN1	actinin alpha 1	FALSE	1
208637_x_at	87	ACTN1	actinin alpha 1	FALSE	1
208668_x_at	3151	HMGN2	high mobility group nucleosomal binding domain 2	FALSE	1
208747_s_at	716	C1S	complement component 1 s subcomponent	FALSE	1
208779_x_at	780	DDR1	discoidin domain receptor tyrosine kinase 1	FALSE	1
208789_at	284119	PTRF	polymerase I and transcript release factor	FALSE	1
208790_s_at	284119	PTRF	polymerase I and transcript release factor	FALSE	1
208937_s_at	3397	ID1	inhibitor of DNA binding 1 dominant negative helix-loop-helix protein	TRUE	1
208972_s_at	516	ATP5G1	ATP synthase H+ transporting mitochondrial Fo complex subunit C1 (subunit 9)	FALSE	1
208997_s_at	7351	UCP2	uncoupling protein 2 (mitochondrial proton carrier)	FALSE	1
208998_at	7351	UCP2	uncoupling protein 2 (mitochondrial proton carrier)	FALSE	1
209010_s_at	7204	TRIO	trio Rho guanine nucleotide exchange factor	FALSE	1
209011_at	7204	TRIO	trio Rho guanine nucleotide exchange factor	FALSE	1
209012_at	7204	TRIO	trio Rho guanine nucleotide exchange factor	FALSE	1
209013_x_at	7204	TRIO	trio Rho guanine nucleotide exchange factor	FALSE	1
209016_s_at	3855	KRT7	keratin 7	FALSE	1
209030_s_at	23705	CADM1	cell adhesion molecule 1	FALSE	1
209031_at	23705	CADM1	cell adhesion molecule 1	FALSE	1
209032_s_at	23705	CADM1	cell adhesion molecule 1	FALSE	1
209060_x_at	8202	NCOA3	nuclear receptor coactivator 3	FALSE	1
209094_at	23576	DDAH1	dimethylarginine dimethylaminohydrolase 1	FALSE	1
209098_s_at	182	JAG1	jagged 1	FALSE	1
209099_x_at	182	JAG1	jagged 1	FALSE	1
209101_at	1490	CTGF	connective tissue growth factor	FALSE	1
209112_at	1027	CDKN1B	cyclin-dependent kinase inhibitor 1B (p27 Kip1)	FALSE	1
209118_s_at	7846	TUBA1A	tubulin alpha 1a	FALSE	1
209120_at	7026	NR2F2	nuclear receptor subfamily 2 group F member 2	FALSE	1
209121_x_at	7026	NR2F2	nuclear receptor subfamily 2 group F member 2	FALSE	1
209135_at	444	ASPH	aspartate beta-hydroxylase	FALSE	1
209154_at	30851	TAX1BP3	Tax1 (human T-cell leukemia virus type I) binding protein 3	FALSE	1
209173_at	10551	AGR2	anterior gradient 2 homolog (Xenopus laevis)	FALSE	1
209189_at	2353	FOS	FBJ murine osteosarcoma viral oncogene homolog	FALSE	1
209191_at	84617	TUBB6	tubulin beta 6 class V	FALSE	1
209209_s_at	10979	FERMT2	fermitin family member 2	FALSE	1
209210_s_at	10979	FERMT2	fermitin family member 2	FALSE	1
209213_at	873	CBR1	carbonyl reductase 1	FALSE	1
209236_at	9962	SLC23A2	solute carrier family 23 (nucleobase transporters) member 2	FALSE	1
209237_s_at	9962	SLC23A2	solute carrier family 23 (nucleobase transporters) member 2	FALSE	1
209263_x_at	7106	TSPAN4	tetraspanin 4	FALSE	1
209264_s_at	7106	TSPAN4	tetraspanin 4	FALSE	1
209270_at	3914	LAMB3	laminin beta 3	FALSE	1
209276_s_at	2745	GLRX	glutaredoxin (thioltransferase)	FALSE	1
209278_s_at	7980	TFPI2	tissue factor pathway inhibitor 2	FALSE	1
209286_at	10602	CDC42EP3	CDC42 effector protein (Rho GTPase binding) 3	FALSE	1
209301_at	760	CA2	carbonic anhydrase II	FALSE	1
209304_x_at	4616	GADD45B	growth arrest and DNA-damage-inducible beta	FALSE	1
209305_s_at	4616	GADD45B	growth arrest and DNA-damage-inducible beta	FALSE	1
209308_s_at	663	BNIP2	BCL2/adenovirus E1B 19kDa interacting protein 2	FALSE	1
209333_at	8408	ULK1	unc-51-like kinase 1 (C. elegans)	FALSE	1
209344_at	7171	TPM4	tropomyosin 4	FALSE	1
209348_s_at	4094	MAF	v-maf musculoaponeurotic fibrosarcoma oncogene homolog (avian)	FALSE	1
209360_s_at	861	RUNX1	runt-related transcription factor 1	FALSE	1
209365_s_at	1893	ECM1	extracellular matrix protein 1	FALSE	1
209366_x_at	1528	CYB5A	cytochrome b5 type A (microsomal)	FALSE	1
209377_s_at	9324	HMGN3	high mobility group nucleosomal binding domain 3	FALSE	1
209409_at	2887	GRB10	growth factor receptor-bound protein 10	FALSE	1
209410_s_at	2887	GRB10	growth factor receptor-bound protein 10	FALSE	1
209427_at	6525	SMTN	smoothelin	FALSE	1
209459_s_at	18	ABAT	4-aminobutyrate aminotransferase	FALSE	1
209460_at	18	ABAT	4-aminobutyrate aminotransferase	FALSE	1
209498_at	634	CEACAM1	carcinoembryonic antigen-related cell adhesion molecule 1 (biliary glycoprotein)	FALSE	1
209574_s_at	753	C18orf1	chromosome 18 open reading frame 1	FALSE	1
209581_at	11145	PLA2G16	phospholipase A2 group XVI	FALSE	1
209588_at	2048	EPHB2	EPH receptor B2	FALSE	1
209589_s_at	2048	EPHB2	EPH receptor B2	FALSE	1
209605_at	7263	TST	thiosulfate sulfurtransferase (rhodanese)	FALSE	1
209631_s_at	2861	GPR37	G protein-coupled receptor 37 (endothelin receptor type B-like)	FALSE	1
209651_at	7041	TGFB1I1	transforming growth factor beta 1 induced transcript 1	FALSE	1
209679_s_at	57228	SMAGP	small cell adhesion glycoprotein	FALSE	1
209683_at	81553	FAM49A	family with sequence similarity 49 member A	FALSE	1
209687_at	6387	CXCL12	chemokine (C-X-C motif) ligand 12	FALSE	1
209688_s_at	54520	CCDC93	coiled-coil domain containing 93	FALSE	1
209689_at	54520	CCDC93	coiled-coil domain containing 93	FALSE	1
209699_x_at	1646	AKR1C2	aldo-keto reductase family 1 member C2 (dihydrodiol dehydrogenase 2; bile acid binding protein; 3-alpha hydroxysteroid dehydrogenase type III)	FALSE	1
209706_at	4824	NKX3-1	NK3 homeobox 1	FALSE	1
209735_at	9429	ABCG2	ATP-binding cassette sub-family G (WHITE) member 2	FALSE	1
209765_at	8728	ADAM19	ADAM metallopeptidase domain 19	FALSE	1
209774_x_at	2920	CXCL2	chemokine (C-X-C motif) ligand 2	FALSE	1
209781_s_at	10656	KHDRBS3	KH domain containing RNA binding signal transduction associated 3	FALSE	1
209789_at	10391	CORO2B	coronin actin binding protein 2B	FALSE	1
209834_at	9469	CHST3	carbohydrate (chondroitin 6) sulfotransferase 3	FALSE	1
209847_at	1015	CDH17	cadherin 17 LI cadherin (liver-intestine)	FALSE	1
209859_at	114088	TRIM9	tripartite motif containing 9	FALSE	1
209884_s_at	9497	SLC4A7	solute carrier family 4 sodium bicarbonate cotransporter member 7	FALSE	1
209885_at	29984	RHOD	ras homolog family member D	FALSE	1
209920_at	659	BMPR2	bone morphogenetic protein receptor type II (serine/threonine kinase)	TRUE	1
209925_at	100506658	OCLN	occludin	FALSE	1
209937_at	7104	TM4SF4	transmembrane 4 L six family member 4	FALSE	1
209949_at	4688	NCF2	neutrophil cytosolic factor 2	FALSE	1
210026_s_at	29775	CARD10	caspase recruitment domain family member 10	FALSE	1
210056_at	27289	RND1	Rho family GTPase 1	FALSE	1
210064_s_at	7348	UPK1B	uroplakin 1B	FALSE	1
210065_s_at	7348	UPK1B	uroplakin 1B	FALSE	1
210095_s_at	3486	IGFBP3	insulin-like growth factor binding protein 3	FALSE	1
210103_s_at	3170	FOXA2	forkhead box A2	FALSE	1
210108_at	776	CACNA1D	calcium channel voltage-dependent L type alpha 1D subunit	FALSE	1
210139_s_at	5376	PMP22	peripheral myelin protein 22	FALSE	1
210145_at	5321	PLA2G4A	phospholipase A2 group IVA (cytosolic calcium-dependent)	FALSE	1
210159_s_at	11074	TRIM31	tripartite motif containing 31	FALSE	1
210201_x_at	274	BIN1	bridging integrator 1	FALSE	1
210202_s_at	274	BIN1	bridging integrator 1	FALSE	1
210214_s_at	659	BMPR2	bone morphogenetic protein receptor type II (serine/threonine kinase)	TRUE	1
210221_at	1136	CHRNA3	cholinergic receptor nicotinic alpha 3 (neuronal)	FALSE	1
210242_x_at	400410	ST20	suppressor of tumorigenicity 20	FALSE	1
210260_s_at	25816	TNFAIP8	tumor necrosis factor alpha-induced protein 8	FALSE	1
210286_s_at	9497	SLC4A7	solute carrier family 4 sodium bicarbonate cotransporter member 7	FALSE	1
210355_at	5744	PTHLH	parathyroid hormone-like hormone	FALSE	1
210372_s_at	7164	TPD52L1	tumor protein D52-like 1	FALSE	1
210397_at	1672	DEFB1	defensin beta 1	FALSE	1
210454_s_at	3763	KCNJ6	potassium inwardly-rectifying channel subfamily J member 6	FALSE	1
210461_s_at	3983	ABLIM1	actin binding LIM protein 1	FALSE	1
210511_s_at	3624	INHBA	inhibin beta A	TRUE	1
210512_s_at	7422	VEGFA	vascular endothelial growth factor A	FALSE	1
210513_s_at	7422	VEGFA	vascular endothelial growth factor A	FALSE	1
210519_s_at	1728	NQO1	NAD(P)H dehydrogenase quinone 1	FALSE	1
210544_s_at	224	ALDH3A2	aldehyde dehydrogenase 3 family member A2	FALSE	1
210609_s_at	9540	TP53I3	tumor protein p53 inducible protein 3	FALSE	1
210619_s_at	3373	HYAL1	hyaluronoglucosaminidase 1	FALSE	1
210651_s_at	2048	EPHB2	EPH receptor B2	FALSE	1
210654_at	8793	TNFRSF10D	tumor necrosis factor receptor superfamily member 10d decoy with truncated death domain	FALSE	1
210662_at	8942	KYNU	kynureninase	FALSE	1
210663_s_at	8942	KYNU	kynureninase	FALSE	1
210688_s_at	1374	CPT1A	carnitine palmitoyltransferase 1A (liver)	FALSE	1
210735_s_at	771	CA12	carbonic anhydrase XII	FALSE	1
210749_x_at	780	DDR1	discoidin domain receptor tyrosine kinase 1	FALSE	1
210753_s_at	2047	EPHB1	EPH receptor B1	FALSE	1
210762_s_at	10395	DLC1	deleted in liver cancer 1	FALSE	1
210764_s_at	3491	CYR61	cysteine-rich angiogenic inducer 61	FALSE	1
210807_s_at	9194	SLC16A7	solute carrier family 16 member 7 (monocarboxylic acid transporter 2)	FALSE	1
210827_s_at	1999	ELF3	E74-like factor 3 (ets domain transcription factor epithelial-specific )	FALSE	1
210845_s_at	5329	PLAUR	plasminogen activator urokinase receptor	FALSE	1
210875_s_at	6935	ZEB1	zinc finger E-box binding homeobox 1	FALSE	1
210896_s_at	444	ASPH	aspartate beta-hydroxylase	FALSE	1
210904_s_at	3597	IL13RA1	interleukin 13 receptor alpha 1	FALSE	1
210958_s_at	375449	MAST4	microtubule associated serine/threonine kinase family member 4	FALSE	1
210978_s_at	8407	TAGLN2	transgelin 2	FALSE	1
210984_x_at	1956	EGFR	epidermal growth factor receptor	FALSE	1
210986_s_at	7168	TPM1	tropomyosin 1 (alpha)	FALSE	1
210987_x_at	7168	TPM1	tropomyosin 1 (alpha)	FALSE	1
210999_s_at	2887	GRB10	growth factor receptor-bound protein 10	FALSE	1
211003_x_at	7052	TGM2	transglutaminase 2 (C polypeptide protein-glutamine-gamma-glutamyltransferase)	FALSE	1
211004_s_at	221	ALDH3B1	aldehyde dehydrogenase 3 family member B1	FALSE	1
211071_s_at	10962	MLLT11	myeloid/lymphoid or mixed-lineage leukemia (trithorax homolog Drosophila); translocated to 11	FALSE	1
211110_s_at	367	AR	androgen receptor	FALSE	1
211113_s_at	9619	ABCG1	ATP-binding cassette sub-family G (WHITE) member 1	FALSE	1
211160_x_at	87	ACTN1	actinin alpha 1	FALSE	1
211165_x_at	2048	EPHB2	EPH receptor B2	FALSE	1
211203_s_at	1272	CNTN1	contactin 1	FALSE	1
211214_s_at	1612	DAPK1	death-associated protein kinase 1	FALSE	1
211376_s_at	54780	NSMCE4A	non-SMC element 4 homolog A (S. cerevisiae)	FALSE	1
211385_x_at	6799	SULT1A2	sulfotransferase family cytosolic 1A phenol-preferring member 2	FALSE	1
211421_s_at	5979	RET	ret proto-oncogene	FALSE	1
211456_x_at	645745	MT1P2	metallothionein 1 pseudogene 2	FALSE	1
211475_s_at	573	BAG1	BCL2-associated athanogene	FALSE	1
211527_x_at	7422	VEGFA	vascular endothelial growth factor A	FALSE	1
211571_s_at	1462	VCAN	versican	FALSE	1
211572_s_at	9962	SLC23A2	solute carrier family 23 (nucleobase transporters) member 2	FALSE	1
211573_x_at	7052	TGM2	transglutaminase 2 (C polypeptide protein-glutamine-gamma-glutamyltransferase)	FALSE	1
211587_x_at	1136	CHRNA3	cholinergic receptor nicotinic alpha 3 (neuronal)	FALSE	1
211607_x_at	1956	EGFR	epidermal growth factor receptor	FALSE	1
211612_s_at	3597	IL13RA1	interleukin 13 receptor alpha 1	FALSE	1
211621_at	367	AR	androgen receptor	FALSE	1
211653_x_at	1646	AKR1C2	aldo-keto reductase family 1 member C2 (dihydrodiol dehydrogenase 2; bile acid binding protein; 3-alpha hydroxysteroid dehydrogenase type III)	FALSE	1
211657_at	4680	CEACAM6	carcinoembryonic antigen-related cell adhesion molecule 6 (non-specific cross reacting antigen)	FALSE	1
211668_s_at	5328	PLAU	plasminogen activator urokinase	FALSE	1
211681_s_at	10611	PDLIM5	PDZ and LIM domain 5	FALSE	1
211744_s_at	965	CD58	CD58 molecule	FALSE	1
211772_x_at	1136	CHRNA3	cholinergic receptor nicotinic alpha 3 (neuronal)	FALSE	1
211883_x_at	634	CEACAM1	carcinoembryonic antigen-related cell adhesion molecule 1 (biliary glycoprotein)	FALSE	1
211905_s_at	3691	ITGB4	integrin beta 4	FALSE	1
211922_s_at	847	CAT	catalase	FALSE	1
211924_s_at	5329	PLAUR	plasminogen activator urokinase receptor	FALSE	1
211945_s_at	3688	ITGB1	integrin beta 1 (fibronectin receptor beta polypeptide antigen CD29 includes MDF2 MSK12)	FALSE	1
211958_at	3488	IGFBP5	insulin-like growth factor binding protein 5	FALSE	1
211959_at	3488	IGFBP5	insulin-like growth factor binding protein 5	FALSE	1
211962_s_at	677	ZFP36L1	zinc finger protein 36 C3H type-like 1	FALSE	1
211964_at	1284	COL4A2	collagen type IV alpha 2	FALSE	1
211965_at	677	ZFP36L1	zinc finger protein 36 C3H type-like 1	FALSE	1
211966_at	1284	COL4A2	collagen type IV alpha 2	FALSE	1
211980_at	1282	COL4A1	collagen type IV alpha 1	FALSE	1
211981_at	1282	COL4A1	collagen type IV alpha 1	FALSE	1
212070_at	9289	GPR56	G protein-coupled receptor 56	FALSE	1
212071_s_at	6711	SPTBN1	spectrin beta non-erythrocytic 1	FALSE	1
212077_at	800	CALD1	caldesmon 1	FALSE	1
212093_s_at	57509	MTUS1	microtubule associated tumor suppressor 1	FALSE	1
212095_s_at	57509	MTUS1	microtubule associated tumor suppressor 1	FALSE	1
212096_s_at	57509	MTUS1	microtubule associated tumor suppressor 1	FALSE	1
212143_s_at	3486	IGFBP3	insulin-like growth factor binding protein 3	FALSE	1
212148_at	5087	PBX1	pre-B-cell leukemia homeobox 1	FALSE	1
212151_at	5087	PBX1	pre-B-cell leukemia homeobox 1	FALSE	1
212171_x_at	7422	VEGFA	vascular endothelial growth factor A	FALSE	1
212185_x_at	4502	MT2A	metallothionein 2A	FALSE	1
212190_at	5270	SERPINE2	serpin peptidase inhibitor clade E (nexin plasminogen activator inhibitor type 1) member 2	FALSE	1
212197_x_at	23164	MPRIP	myosin phosphatase Rho interacting protein	FALSE	1
212200_at	23141	ANKLE2	ankyrin repeat and LEM domain containing 2	FALSE	1
212201_at	23141	ANKLE2	ankyrin repeat and LEM domain containing 2	FALSE	1
212203_x_at	10410	IFITM3	interferon induced transmembrane protein 3	FALSE	1
212233_at	4131	MAP1B	microtubule-associated protein 1B	FALSE	1
212242_at	7277	TUBA4A	tubulin alpha 4a	FALSE	1
212256_at	55568	GALNT10	UDP-N-acetyl-alpha-D-galactosamine:polypeptide N-acetylgalactosaminyltransferase 10 (GalNAc-T10)	FALSE	1
212268_at	1992	SERPINB1	serpin peptidase inhibitor clade B (ovalbumin) member 1	FALSE	1
212279_at	27346	TMEM97	transmembrane protein 97	FALSE	1
212281_s_at	27346	TMEM97	transmembrane protein 97	FALSE	1
212282_at	27346	TMEM97	transmembrane protein 97	FALSE	1
212290_at	6541	SLC7A1	solute carrier family 7 (cationic amino acid transporter y+ system) member 1	FALSE	1
212295_s_at	6541	SLC7A1	solute carrier family 7 (cationic amino acid transporter y+ system) member 1	FALSE	1
212321_at	8879	SGPL1	sphingosine-1-phosphate lyase 1	FALSE	1
212322_at	8879	SGPL1	sphingosine-1-phosphate lyase 1	FALSE	1
212412_at	10611	PDLIM5	PDZ and LIM domain 5	FALSE	1
212419_at	219654	ZCCHC24	zinc finger CCHC domain containing 24	FALSE	1
212423_at	219654	ZCCHC24	zinc finger CCHC domain containing 24	FALSE	1
212460_at	171546	SPTSSA	serine palmitoyltransferase small subunit A	FALSE	1
212463_at	966	CD59	CD59 molecule complement regulatory protein	FALSE	1
212472_at	9645	MICAL2	microtubule associated monoxygenase calponin and LIM domain containing 2	FALSE	1
212473_s_at	9645	MICAL2	microtubule associated monoxygenase calponin and LIM domain containing 2	FALSE	1
212481_s_at	7171	TPM4	tropomyosin 4	FALSE	1
212484_at	23625	FAM89B	family with sequence similarity 89 member B	FALSE	1
212488_at	1289	COL5A1	collagen type V alpha 1	FALSE	1
212489_at	1289	COL5A1	collagen type V alpha 1	FALSE	1
212531_at	3934	LCN2	lipocalin 2	FALSE	1
212560_at	6653	SORL1	sortilin-related receptor L(DLR class) A repeats containing	FALSE	1
212607_at	10000	AKT3	v-akt murine thymoma viral oncogene homolog 3 (protein kinase B gamma)	FALSE	1
212609_s_at	10000	AKT3	v-akt murine thymoma viral oncogene homolog 3 (protein kinase B gamma)	FALSE	1
212646_at	23180	RFTN1	raftlin lipid raft linker 1	FALSE	1
212647_at	6237	RRAS	related RAS viral (r-ras) oncogene homolog	FALSE	1
212651_at	9886	RHOBTB1	Rho-related BTB domain containing 1	FALSE	1
212662_at	5817	PVR	poliovirus receptor	FALSE	1
212665_at	25976	TIPARP	TCDD-inducible poly(ADP-ribose) polymerase	FALSE	1
212736_at	89927	C16orf45	chromosome 16 open reading frame 45	FALSE	1
212746_s_at	9859	CEP170	centrosomal protein 170kDa	FALSE	1
212764_at	6935	ZEB1	zinc finger E-box binding homeobox 1	FALSE	1
212794_s_at	23325	KIAA1033	KIAA1033	FALSE	1
212841_s_at	8495	PPFIBP2	PTPRF interacting protein binding protein 2 (liprin beta 2)	FALSE	1
212845_at	23034	SAMD4A	sterile alpha motif domain containing 4A	FALSE	1
212877_at	3831	KLC1	kinesin light chain 1	FALSE	1
212878_s_at	3831	KLC1	kinesin light chain 1	FALSE	1
212895_s_at	29	ABR	active BCR-related	FALSE	1
212907_at	7779	SLC30A1	solute carrier family 30 (zinc transporter) member 1	FALSE	1
212977_at	57007	CXCR7	chemokine (C-X-C motif) receptor 7	FALSE	1
212992_at	113146	AHNAK2	AHNAK nucleoprotein 2	FALSE	1
213039_at	23370	ARHGEF18	Rho/Rac guanine nucleotide exchange factor (GEF) 18	FALSE	1
213139_at	6591	SNAI2	snail homolog 2 (Drosophila)	FALSE	1
213146_at	23135	KDM6B	lysine (K)-specific demethylase 6B	FALSE	1
213227_at	10424	PGRMC2	progesterone receptor membrane component 2	FALSE	1
213274_s_at	1508	CTSB	cathepsin B	FALSE	1
213275_x_at	1508	CTSB	cathepsin B	FALSE	1
213280_at	23108	RAP1GAP2	RAP1 GTPase activating protein 2	FALSE	1
213281_at	3725	JUN	jun proto-oncogene	FALSE	1
213288_at	129642	MBOAT2	membrane bound O-acyltransferase domain containing 2	FALSE	1
213324_at	6714	SRC	v-src sarcoma (Schmidt-Ruppin A-2) viral oncogene homolog (avian)	FALSE	1
213400_s_at	6907	TBL1X	transducin (beta)-like 1X-linked	FALSE	1
213432_at	727897	MUC5B	mucin 5B oligomeric mucus/gel-forming	FALSE	1
213441_x_at	25803	SPDEF	SAM pointed domain containing ets transcription factor	FALSE	1
213506_at	2150	F2RL1	coagulation factor II (thrombin) receptor-like 1	FALSE	1
213508_at	171546	SPTSSA	serine palmitoyltransferase small subunit A	FALSE	1
213552_at	26035	GLCE	glucuronic acid epimerase	FALSE	1
213572_s_at	1992	SERPINB1	serpin peptidase inhibitor clade B (ovalbumin) member 1	FALSE	1
213590_at	9121	SLC16A5	solute carrier family 16 member 5 (monocarboxylic acid transporter 6)	FALSE	1
213629_x_at	4494	MT1F	metallothionein 1F	FALSE	1
213640_s_at	4015	LOX	lysyl oxidase	FALSE	1
213656_s_at	3831	KLC1	kinesin light chain 1	FALSE	1
213668_s_at	6659	SOX4	SRY (sex determining region Y)-box 4	FALSE	1
213695_at	5446	PON3	paraoxonase 3	FALSE	1
213725_x_at	64131	XYLT1	xylosyltransferase I	FALSE	1
213746_s_at	2316	FLNA	filamin A alpha	FALSE	1
213800_at	3075	CFH	complement factor H	FALSE	1
214033_at	368	ABCC6	ATP-binding cassette sub-family C (CFTR/MRP) member 6	FALSE	1
214040_s_at	2934	GSN	gelsolin	FALSE	1
214056_at	4170	MCL1	myeloid cell leukemia sequence 1 (BCL2-related)	FALSE	1
214068_at	146227	BEAN1	brain expressed associated with NEDD4 1	FALSE	1
214079_at	10202	DHRS2	dehydrogenase/reductase (SDR family) member 2	FALSE	1
214085_x_at	11010	GLIPR1	GLI pathogenesis-related 1	FALSE	1
214106_s_at	2762	GMDS	GDP-mannose 4 6-dehydratase	FALSE	1
214164_x_at	771	CA12	carbonic anhydrase XII	FALSE	1
214212_x_at	10979	FERMT2	fermitin family member 2	FALSE	1
214234_s_at	1577	CYP3A5	cytochrome P450 family 3 subfamily A polypeptide 5	FALSE	1
214240_at	51083	GAL	galanin prepropeptide	FALSE	1
214282_at	1356	CP	ceruloplasmin (ferroxidase)	FALSE	1
214307_at	3081	HGD	homogentisate 1 2-dioxygenase	FALSE	1
214308_s_at	3081	HGD	homogentisate 1 2-dioxygenase	FALSE	1
214321_at	4856	NOV	nephroblastoma overexpressed	FALSE	1
214347_s_at	1644	DDC	dopa decarboxylase (aromatic L-amino acid decarboxylase)	FALSE	1
214404_x_at	25803	SPDEF	SAM pointed domain containing ets transcription factor	FALSE	1
214430_at	2717	GLA	galactosidase alpha	FALSE	1
214433_s_at	8991	SELENBP1	selenium binding protein 1	FALSE	1
214439_x_at	274	BIN1	bridging integrator 1	FALSE	1
214443_at	5817	PVR	poliovirus receptor	FALSE	1
214444_s_at	5817	PVR	poliovirus receptor	FALSE	1
214606_at	10100	TSPAN2	tetraspanin 2	FALSE	1
214641_at	1285	COL4A3	collagen type IV alpha 3 (Goodpasture antigen)	FALSE	1
214643_x_at	274	BIN1	bridging integrator 1	FALSE	1
214671_s_at	29	ABR	active BCR-related	FALSE	1
214696_at	84981	MIR22HG	MIR22 host gene (non-protein coding)	FALSE	1
214701_s_at	2335	FN1	fibronectin 1	FALSE	1
214702_at	2335	FN1	fibronectin 1	FALSE	1
214724_at	85458	DIXDC1	DIX domain containing 1	FALSE	1
214752_x_at	2316	FLNA	filamin A alpha	FALSE	1
214771_x_at	23164	MPRIP	myosin phosphatase Rho interacting protein	FALSE	1
214774_x_at	27324	TOX3	TOX high mobility group box family member 3	FALSE	1
214866_at	5329	PLAUR	plasminogen activator urokinase receptor	FALSE	1
214880_x_at	800	CALD1	caldesmon 1	FALSE	1
214934_at	374868	ATP9B	ATPase class II type 9B	FALSE	1
214974_x_at	6374	CXCL5	chemokine (C-X-C motif) ligand 5	FALSE	1
215034_s_at	4071	TM4SF1	transmembrane 4 L six family member 1	FALSE	1
215066_at	5792	PTPRF	protein tyrosine phosphatase receptor type F	FALSE	1
215073_s_at	7026	NR2F2	nuclear receptor subfamily 2 group F member 2	FALSE	1
215101_s_at	6374	CXCL5	chemokine (C-X-C motif) ligand 5	FALSE	1
215108_x_at	27324	TOX3	TOX high mobility group box family member 3	FALSE	1
215145_s_at	26047	CNTNAP2	contactin associated protein-like 2	FALSE	1
215248_at	2887	GRB10	growth factor receptor-bound protein 10	FALSE	1
215299_x_at	6817	SULT1A1	sulfotransferase family cytosolic 1A phenol-preferring member 1	FALSE	1
215444_s_at	11074	TRIM31	tripartite motif containing 31	FALSE	1
215446_s_at	4015	LOX	lysyl oxidase	FALSE	1
215464_s_at	30851	TAX1BP3	Tax1 (human T-cell leukemia virus type I) binding protein 3	FALSE	1
215501_s_at	11221	DUSP10	dual specificity phosphatase 10	FALSE	1
215559_at	368	ABCC6	ATP-binding cassette sub-family C (CFTR/MRP) member 6	FALSE	1
215646_s_at	1462	VCAN	versican	FALSE	1
215706_x_at	7791	ZYX	zyxin	FALSE	1
215726_s_at	1528	CYB5A	cytochrome b5 type A (microsomal)	FALSE	1
215785_s_at	26999	CYFIP2	cytoplasmic FMR1 interacting protein 2	FALSE	1
215867_x_at	771	CA12	carbonic anhydrase XII	FALSE	1
215889_at	6498	SKIL	SKI-like oncogene	FALSE	1
215913_s_at	51454	GULP1	GULP engulfment adaptor PTB domain containing 1	FALSE	1
215933_s_at	3087	HHEX	hematopoietically expressed homeobox	FALSE	1
216060_s_at	23002	DAAM1	dishevelled associated activator of morphogenesis 1	FALSE	1
216222_s_at	4651	MYO10	myosin X	FALSE	1
216238_s_at	2244	FGB	fibrinogen beta chain	FALSE	1
216248_s_at	4929	NR4A2	nuclear receptor subfamily 4 group A member 2	FALSE	1
216250_s_at	9404	LPXN	leupaxin	FALSE	1
216268_s_at	182	JAG1	jagged 1	FALSE	1
216283_s_at	5817	PVR	poliovirus receptor	FALSE	1
216322_at	965	CD58	CD58 molecule	FALSE	1
216336_x_at	4493	MT1E	metallothionein 1E	FALSE	1
216373_at	202018	TAPT1	transmembrane anterior posterior transformation 1	FALSE	1
216594_x_at	1645	AKR1C1	aldo-keto reductase family 1 member C1 (dihydrodiol dehydrogenase 1; 20-alpha (3-alpha)-hydroxysteroid dehydrogenase)	FALSE	1
216598_s_at	6347	CCL2	chemokine (C-C motif) ligand 2	FALSE	1
216623_x_at	27324	TOX3	TOX high mobility group box family member 3	FALSE	1
216697_at	7204	TRIO	trio Rho guanine nucleotide exchange factor	FALSE	1
216804_s_at	10611	PDLIM5	PDZ and LIM domain 5	FALSE	1
216893_s_at	1285	COL4A3	collagen type IV alpha 3 (Goodpasture antigen)	FALSE	1
216898_s_at	1285	COL4A3	collagen type IV alpha 3 (Goodpasture antigen)	FALSE	1
216942_s_at	965	CD58	CD58 molecule	FALSE	1
217047_s_at	10144	FAM13A	family with sequence similarity 13 member A	FALSE	1
217104_at	400410	ST20	suppressor of tumorigenicity 20	FALSE	1
217165_x_at	4494	MT1F	metallothionein 1F	FALSE	1
217187_at	4586	MUC5AC	mucin 5AC oligomeric mucus/gel-forming	FALSE	1
217226_s_at	81855	SFXN3	sideroflexin 3	FALSE	1
217312_s_at	1294	COL7A1	collagen type VII alpha 1	FALSE	1
217388_s_at	8942	KYNU	kynureninase	FALSE	1
217551_at	10819	OR7E14P	olfactory receptor family 7 subfamily E member 14 pseudogene	FALSE	1
217564_s_at	1373	CPS1	carbamoyl-phosphate synthase 1 mitochondrial	FALSE	1
217591_at	6498	SKIL	SKI-like oncogene	FALSE	1
217738_at	10135	NAMPT	nicotinamide phosphoribosyltransferase	FALSE	1
217739_s_at	10135	NAMPT	nicotinamide phosphoribosyltransferase	FALSE	1
217761_at	55256	ADI1	acireductone dioxygenase 1	FALSE	1
217762_s_at	11031	RAB31	RAB31 member RAS oncogene family	FALSE	1
217763_s_at	11031	RAB31	RAB31 member RAS oncogene family	FALSE	1
217764_s_at	11031	RAB31	RAB31 member RAS oncogene family	FALSE	1
217767_at	718	C3	complement component 3	FALSE	1
217771_at	51280	GOLM1	golgi membrane protein 1	FALSE	1
217783_s_at	51646	YPEL5	yippee-like 5 (Drosophila)	FALSE	1
217787_s_at	2590	GALNT2	UDP-N-acetyl-alpha-D-galactosamine:polypeptide N-acetylgalactosaminyltransferase 2 (GalNAc-T2)	FALSE	1
217788_s_at	2590	GALNT2	UDP-N-acetyl-alpha-D-galactosamine:polypeptide N-acetylgalactosaminyltransferase 2 (GalNAc-T2)	FALSE	1
217875_s_at	56937	PMEPA1	prostate transmembrane protein androgen induced 1	FALSE	1
217901_at	1829	DSG2	desmoglein 2	FALSE	1
217979_at	27075	TSPAN13	tetraspanin 13	FALSE	1
217996_at	22822	PHLDA1	pleckstrin homology-like domain family A member 1	FALSE	1
217997_at	22822	PHLDA1	pleckstrin homology-like domain family A member 1	FALSE	1
217999_s_at	22822	PHLDA1	pleckstrin homology-like domain family A member 1	FALSE	1
218035_s_at	54502	RBM47	RNA binding motif protein 47	FALSE	1
218051_s_at	64943	NT5DC2	5'-nucleotidase domain containing 2	FALSE	1
218084_x_at	53827	FXYD5	FXYD domain containing ion transport regulator 5	FALSE	1
218136_s_at	51312	SLC25A37	solute carrier family 25 (mitochondrial iron transporter) member 37	FALSE	1
218181_s_at	9448	MAP4K4	mitogen-activated protein kinase kinase kinase kinase 4	FALSE	1
218182_s_at	9076	CLDN1	claudin 1	FALSE	1
218189_s_at	54187	NANS	N-acetylneuraminic acid synthase	FALSE	1
218194_at	25996	REXO2	REX2 RNA exonuclease 2 homolog (S. cerevisiae)	FALSE	1
218224_at	9240	PNMA1	paraneoplastic Ma antigen 1	FALSE	1
218231_at	55577	NAGK	N-acetylglucosamine kinase	FALSE	1
218236_s_at	23683	PRKD3	protein kinase D3	FALSE	1
218288_s_at	60492	CCDC90B	coiled-coil domain containing 90B	FALSE	1
218326_s_at	55366	LGR4	leucine-rich repeat containing G protein-coupled receptor 4	FALSE	1
218330_s_at	89797	NAV2	neuron navigator 2	FALSE	1
218368_s_at	51330	TNFRSF12A	tumor necrosis factor receptor superfamily member 12A	FALSE	1
218421_at	64781	CERK	ceramide kinase	FALSE	1
218424_s_at	55240	STEAP3	STEAP family member 3 metalloreductase	FALSE	1
218456_at	65981	CAPRIN2	caprin family member 2	FALSE	1
218541_s_at	56892	C8orf4	chromosome 8 open reading frame 4	FALSE	1
218574_s_at	29995	LMCD1	LIM and cysteine-rich domains 1	FALSE	1
218597_s_at	55847	CISD1	CDGSH iron sulfur domain 1	FALSE	1
218613_at	23362	PSD3	pleckstrin and Sec7 domain containing 3	FALSE	1
218618_s_at	64778	FNDC3B	fibronectin type III domain containing 3B	FALSE	1
218631_at	60370	AVPI1	arginine vasopressin-induced 1	FALSE	1
218644_at	26499	PLEK2	pleckstrin 2	FALSE	1
218651_s_at	55323	LARP6	La ribonucleoprotein domain family member 6	FALSE	1
218687_s_at	56667	MUC13	mucin 13 cell surface associated	FALSE	1
218692_at	55638	SYBU	syntabulin (syntaxin-interacting)	FALSE	1
218704_at	54894	RNF43	ring finger protein 43	FALSE	1
218711_s_at	8436	SDPR	serum deprivation response	FALSE	1
218718_at	56034	PDGFC	platelet derived growth factor C	FALSE	1
218729_at	56925	LXN	latexin	FALSE	1
218796_at	55612	FERMT1	fermitin family member 1	FALSE	1
218826_at	54733	SLC35F2	solute carrier family 35 member F2	FALSE	1
218828_at	57048	PLSCR3	phospholipid scramblase 3	FALSE	1
218832_x_at	408	ARRB1	arrestin beta 1	FALSE	1
218839_at	23462	HEY1	hairy/enhancer-of-split related with YRPW motif 1	FALSE	1
218849_s_at	10848	PPP1R13L	protein phosphatase 1 regulatory subunit 13 like	FALSE	1
218854_at	29940	DSE	dermatan sulfate epimerase	FALSE	1
218864_at	7145	TNS1	tensin 1	FALSE	1
218872_at	54997	TESC	tescalcin	FALSE	1
218930_s_at	54664	TMEM106B	transmembrane protein 106B	FALSE	1
218966_at	55930	MYO5C	myosin VC	FALSE	1
218976_at	56521	DNAJC12	DnaJ (Hsp40) homolog subfamily C member 12	FALSE	1
218978_s_at	51312	SLC25A37	solute carrier family 25 (mitochondrial iron transporter) member 37	FALSE	1
219032_x_at	23596	OPN3	opsin 3	FALSE	1
219049_at	55790	CSGALNACT1	chondroitin sulfate N-acetylgalactosaminyltransferase 1	FALSE	1
219067_s_at	54780	NSMCE4A	non-SMC element 4 homolog A (S. cerevisiae)	FALSE	1
219140_s_at	5950	RBP4	retinol binding protein 4 plasma	FALSE	1
219161_s_at	51192	CKLF	chemokine-like factor	FALSE	1
219179_at	51339	DACT1	dapper antagonist of beta-catenin homolog 1 (Xenopus laevis)	FALSE	1
219265_at	79817	MOB3B	MOB kinase activator 3B	FALSE	1
219274_at	23554	TSPAN12	tetraspanin 12	FALSE	1
219300_s_at	26047	CNTNAP2	contactin associated protein-like 2	FALSE	1
219301_s_at	26047	CNTNAP2	contactin associated protein-like 2	FALSE	1
219304_s_at	80310	PDGFD	platelet derived growth factor D	FALSE	1
219404_at	79574	EPS8L3	EPS8-like 3	FALSE	1
219429_at	79152	FA2H	fatty acid 2-hydroxylase	FALSE	1
219434_at	54210	TREM1	triggering receptor expressed on myeloid cells 1	FALSE	1
219474_at	79669	C3orf52	chromosome 3 open reading frame 52	FALSE	1
219476_at	79098	C1orf116	chromosome 1 open reading frame 116	FALSE	1
219502_at	55247	NEIL3	nei endonuclease VIII-like 3 (E. coli)	FALSE	1
219508_at	9245	GCNT3	glucosaminyl (N-acetyl) transferase 3 mucin type	FALSE	1
219529_at	9022	CLIC3	chloride intracellular channel 3	FALSE	1
219554_at	51458	RHCG	Rh family C glycoprotein	FALSE	1
219564_at	3773	KCNJ16	potassium inwardly-rectifying channel subfamily J member 16	FALSE	1
219580_s_at	79838	TMC5	transmembrane channel-like 5	FALSE	1
219612_s_at	2266	FGG	fibrinogen gamma chain	FALSE	1
219634_at	50515	CHST11	carbohydrate (chondroitin 4) sulfotransferase 11	FALSE	1
219747_at	79625	NDNF	neuron-derived neurotrophic factor	FALSE	1
219773_at	50507	NOX4	NADPH oxidase 4	FALSE	1
219787_s_at	1894	ECT2	epithelial cell transforming sequence 2 oncogene	FALSE	1
219836_at	79413	ZBED2	zinc finger BED-type containing 2	FALSE	1
219850_s_at	26298	EHF	ets homologous factor	FALSE	1
219922_s_at	4054	LTBP3	latent transforming growth factor beta binding protein 3	FALSE	1
219928_s_at	26256	CABYR	calcium binding tyrosine-(Y)-phosphorylation regulated	FALSE	1
219936_s_at	53836	GPR87	G protein-coupled receptor 87	FALSE	1
220009_at	79836	LONRF3	LON peptidase N-terminal domain and ring finger 3	FALSE	1
220178_at	126321	MFSD12	major facilitator superfamily domain containing 12	FALSE	1
220180_at	80323	CCDC68	coiled-coil domain containing 68	FALSE	1
220192_x_at	25803	SPDEF	SAM pointed domain containing ets transcription factor	FALSE	1
220244_at	29931	LINC00312	long intergenic non-protein coding RNA 312	FALSE	1
220283_at	79802	HHIPL2	HHIP-like 2	FALSE	1
220326_s_at	55701	ARHGEF40	Rho guanine nucleotide exchange factor (GEF) 40	FALSE	1
220327_at	389136	VGLL3	vestigial like 3 (Drosophila)	FALSE	1
220441_at	79962	DNAJC22	DnaJ (Hsp40) homolog subfamily C member 22	FALSE	1
220639_at	79853	TM4SF20	transmembrane 4 L six family member 20	FALSE	1
220866_at	11174	ADAMTS6	ADAM metallopeptidase with thrombospondin type 1 motif 6	FALSE	1
220945_x_at	54682	MANSC1	MANSC domain containing 1	FALSE	1
220951_s_at	29974	A1CF	APOBEC1 complementation factor	FALSE	1
220974_x_at	81855	SFXN3	sideroflexin 3	FALSE	1
220999_s_at	26999	CYFIP2	cytoplasmic FMR1 interacting protein 2	FALSE	1
221009_s_at	51129	ANGPTL4	angiopoietin-like 4	FALSE	1
221058_s_at	51192	CKLF	chemokine-like factor	FALSE	1
221067_s_at	80763	C12orf39	chromosome 12 open reading frame 39	FALSE	1
221246_x_at	7145	TNS1	tensin 1	FALSE	1
221269_s_at	83442	SH3BGRL3	SH3 domain binding glutamic acid-rich protein like 3	FALSE	1
221284_s_at	6714	SRC	v-src sarcoma (Schmidt-Ruppin A-2) viral oncogene homolog (avian)	FALSE	1
221291_at	80328	ULBP2	UL16 binding protein 2	FALSE	1
221423_s_at	81555	YIPF5	Yip1 domain family member 5	FALSE	1
221505_at	81611	ANP32E	acidic (leucine-rich) nuclear phosphoprotein 32 family member E	FALSE	1
221510_s_at	2744	GLS	glutaminase	FALSE	1
221539_at	1978	EIF4EBP1	eukaryotic translation initiation factor 4E binding protein 1	FALSE	1
221561_at	6646	SOAT1	sterol O-acyltransferase 1	FALSE	1
221563_at	11221	DUSP10	dual specificity phosphatase 10	FALSE	1
221577_x_at	9518	GDF15	growth differentiation factor 15	FALSE	1
221583_s_at	3778	KCNMA1	potassium large conductance calcium-activated channel subfamily M alpha member 1	FALSE	1
221584_s_at	3778	KCNMA1	potassium large conductance calcium-activated channel subfamily M alpha member 1	FALSE	1
221588_x_at	4329	ALDH6A1	aldehyde dehydrogenase 6 family member A1	FALSE	1
221590_s_at	4329	ALDH6A1	aldehyde dehydrogenase 6 family member A1	FALSE	1
221667_s_at	26353	HSPB8	heat shock 22kDa protein 8	FALSE	1
221675_s_at	56994	CHPT1	choline phosphotransferase 1	FALSE	1
221704_s_at	79720	VPS37B	vacuolar protein sorting 37 homolog B (S. cerevisiae)	FALSE	1
221729_at	1290	COL5A2	collagen type V alpha 2	FALSE	1
221731_x_at	1462	VCAN	versican	FALSE	1
221747_at	7145	TNS1	tensin 1	FALSE	1
221748_s_at	7145	TNS1	tensin 1	FALSE	1
221766_s_at	55603	FAM46A	family with sequence similarity 46 member A	FALSE	1
221773_at	2004	ELK3	ELK3 ETS-domain protein (SRF accessory protein 2)	FALSE	1
221778_at	80853	JHDM1D	jumonji C domain containing histone demethylase 1 homolog D (S. cerevisiae)	FALSE	1
221840_at	5791	PTPRE	protein tyrosine phosphatase receptor type E	FALSE	1
221861_at	408	ARRB1	arrestin beta 1	FALSE	1
221872_at	5918	RARRES1	retinoic acid receptor responder (tazarotene induced) 1	FALSE	1
221884_at	2122	MECOM	MDS1 and EVI1 complex locus	FALSE	1
221920_s_at	51312	SLC25A37	solute carrier family 25 (mitochondrial iron transporter) member 37	FALSE	1
222061_at	965	CD58	CD58 molecule	FALSE	1
222073_at	1285	COL4A3	collagen type IV alpha 3 (Goodpasture antigen)	FALSE	1
222154_s_at	26010	SPATS2L	spermatogenesis associated serine-rich 2-like	FALSE	1
222173_s_at	55357	TBC1D2	TBC1 domain family member 2	FALSE	1
222235_s_at	55454	CSGALNACT2	chondroitin sulfate N-acetylgalactosaminyltransferase 2	FALSE	1
222265_at	84951	TNS4	tensin 4	FALSE	1
222268_x_at	727897	MUC5B	mucin 5B oligomeric mucus/gel-forming	FALSE	1
222400_s_at	55256	ADI1	acireductone dioxygenase 1	FALSE	1
222408_s_at	51646	YPEL5	yippee-like 5 (Drosophila)	FALSE	1
222433_at	55740	ENAH	enabled homolog (Drosophila)	FALSE	1
222434_at	55740	ENAH	enabled homolog (Drosophila)	FALSE	1
222450_at	56937	PMEPA1	prostate transmembrane protein androgen induced 1	FALSE	1
222496_s_at	54502	RBM47	RNA binding motif protein 47	FALSE	1
222528_s_at	51312	SLC25A37	solute carrier family 25 (mitochondrial iron transporter) member 37	FALSE	1
222529_at	51312	SLC25A37	solute carrier family 25 (mitochondrial iron transporter) member 37	FALSE	1
222547_at	9448	MAP4K4	mitogen-activated protein kinase kinase kinase kinase 4	FALSE	1
222548_s_at	9448	MAP4K4	mitogen-activated protein kinase kinase kinase kinase 4	FALSE	1
222549_at	9076	CLDN1	claudin 1	FALSE	1
222565_s_at	23683	PRKD3	protein kinase D3	FALSE	1
222581_at	9213	XPR1	xenotropic and polytropic retrovirus receptor 1	FALSE	1
222598_s_at	89797	NAV2	neuron navigator 2	FALSE	1
222599_s_at	89797	NAV2	neuron navigator 2	FALSE	1
222662_at	79660	PPP1R3B	protein phosphatase 1 regulatory subunit 3B	FALSE	1
222664_at	79047	KCTD15	potassium channel tetramerisation domain containing 15	FALSE	1
222668_at	79047	KCTD15	potassium channel tetramerisation domain containing 15	FALSE	1
222692_s_at	64778	FNDC3B	fibronectin type III domain containing 3B	FALSE	1
222693_at	64778	FNDC3B	fibronectin type III domain containing 3B	FALSE	1
222712_s_at	56667	MUC13	mucin 13 cell surface associated	FALSE	1
222717_at	8436	SDPR	serum deprivation response	FALSE	1
222719_s_at	56034	PDGFC	platelet derived growth factor C	FALSE	1
222730_s_at	51201	ZDHHC2	zinc finger DHHC-type containing 2	FALSE	1
222731_at	51201	ZDHHC2	zinc finger DHHC-type containing 2	FALSE	1
222756_s_at	408	ARRB1	arrestin beta 1	FALSE	1
222787_s_at	54664	TMEM106B	transmembrane protein 106B	FALSE	1
222833_at	54947	LPCAT2	lysophosphatidylcholine acyltransferase 2	FALSE	1
222860_s_at	80310	PDGFD	platelet derived growth factor D	FALSE	1
222880_at	10000	AKT3	v-akt murine thymoma viral oncogene homolog 3 (protein kinase B gamma)	FALSE	1
222904_s_at	79838	TMC5	transmembrane channel-like 5	FALSE	1
222912_at	408	ARRB1	arrestin beta 1	FALSE	1
222932_at	26298	EHF	ets homologous factor	FALSE	1
223044_at	30061	SLC40A1	solute carrier family 40 (iron-regulated transporter) member 1	FALSE	1
223058_at	83641	FAM107B	family with sequence similarity 107 member B	FALSE	1
223059_s_at	83641	FAM107B	family with sequence similarity 107 member B	FALSE	1
223079_s_at	2744	GLS	glutaminase	FALSE	1
223082_at	30011	SH3KBP1	SH3-domain kinase binding protein 1	FALSE	1
223103_at	10809	STARD10	StAR-related lipid transfer (START) domain containing 10	FALSE	1
223161_at	57189	KIAA1147	KIAA1147	FALSE	1
223162_s_at	57189	KIAA1147	KIAA1147	FALSE	1
223168_at	58480	RHOU	ras homolog family member U	FALSE	1
223169_s_at	58480	RHOU	ras homolog family member U	FALSE	1
223174_at	84280	BTBD10	BTB (POZ) domain containing 10	FALSE	1
223217_s_at	64332	NFKBIZ	nuclear factor of kappa light polypeptide gene enhancer in B-cells inhibitor zeta	FALSE	1
223218_s_at	64332	NFKBIZ	nuclear factor of kappa light polypeptide gene enhancer in B-cells inhibitor zeta	FALSE	1
223268_at	28970	C11orf54	chromosome 11 open reading frame 54	FALSE	1
223279_s_at	55075	UACA	uveal autoantigen with coiled-coil domains and ankyrin repeats	FALSE	1
223287_s_at	27086	FOXP1	forkhead box P1	FALSE	1
223333_s_at	51129	ANGPTL4	angiopoietin-like 4	FALSE	1
223385_at	29785	CYP2S1	cytochrome P450 family 2 subfamily S polypeptide 1	FALSE	1
223394_at	29950	SERTAD1	SERTA domain containing 1	FALSE	1
223451_s_at	51192	CKLF	chemokine-like factor	FALSE	1
223454_at	58191	CXCL16	chemokine (C-X-C motif) ligand 16	FALSE	1
223484_at	84419	C15orf48	chromosome 15 open reading frame 48	FALSE	1
223509_at	9075	CLDN2	claudin 2	FALSE	1
223533_at	84230	LRRC8C	leucine rich repeat containing 8 family member C	FALSE	1
223577_x_at	378938	MALAT1	metastasis associated lung adenocarcinoma transcript 1 (non-protein coding)	FALSE	1
223627_at	84206	MEX3B	mex-3 homolog B (C. elegans)	FALSE	1
223679_at	1499	CTNNB1	catenin (cadherin-associated protein) beta 1 88kDa	FALSE	1
223690_at	4053	LTBP2	latent transforming growth factor beta binding protein 2	FALSE	1
223721_s_at	56521	DNAJC12	DnaJ (Hsp40) homolog subfamily C member 12	FALSE	1
223730_at	10082	GPC6	glypican 6	FALSE	1
223732_at	9963	SLC23A1	solute carrier family 23 (nucleobase transporters) member 1	FALSE	1
223837_at	51454	GULP1	GULP engulfment adaptor PTB domain containing 1	FALSE	1
223940_x_at	378938	MALAT1	metastasis associated lung adenocarcinoma transcript 1 (non-protein coding)	FALSE	1
223989_s_at	25996	REXO2	REX2 RNA exonuclease 2 homolog (S. cerevisiae)	FALSE	1
223991_s_at	2590	GALNT2	UDP-N-acetyl-alpha-D-galactosamine:polypeptide N-acetylgalactosaminyltransferase 2 (GalNAc-T2)	FALSE	1
224189_x_at	26298	EHF	ets homologous factor	FALSE	1
224252_s_at	53827	FXYD5	FXYD domain containing ion transport regulator 5	FALSE	1
224279_s_at	26256	CABYR	calcium binding tyrosine-(Y)-phosphorylation regulated	FALSE	1
224328_s_at	84648	LCE3D	late cornified envelope 3D	FALSE	1
224336_s_at	80824	DUSP16	dual specificity phosphatase 16	FALSE	1
224392_s_at	23596	OPN3	opsin 3	FALSE	1
224560_at	7077	TIMP2	TIMP metallopeptidase inhibitor 2	FALSE	1
224567_x_at	378938	MALAT1	metastasis associated lung adenocarcinoma transcript 1 (non-protein coding)	FALSE	1
224568_x_at	378938	MALAT1	metastasis associated lung adenocarcinoma transcript 1 (non-protein coding)	FALSE	1
224569_s_at	359948	IRF2BP2	interferon regulatory factor 2 binding protein 2	FALSE	1
224570_s_at	359948	IRF2BP2	interferon regulatory factor 2 binding protein 2	FALSE	1
224571_at	359948	IRF2BP2	interferon regulatory factor 2 binding protein 2	FALSE	1
224572_s_at	359948	IRF2BP2	interferon regulatory factor 2 binding protein 2	FALSE	1
224624_at	56262	LRRC8A	leucine rich repeat containing 8 family member A	FALSE	1
224676_at	222068	TMED4	transmembrane emp24 protein transport domain containing 4	FALSE	1
224724_at	55959	SULF2	sulfatase 2	FALSE	1
224733_at	123920	CMTM3	CKLF-like MARVEL transmembrane domain containing 3	FALSE	1
224742_at	26090	ABHD12	abhydrolase domain containing 12	FALSE	1
224770_s_at	89796	NAV1	neuron navigator 1	FALSE	1
224771_at	89796	NAV1	neuron navigator 1	FALSE	1
224772_at	89796	NAV1	neuron navigator 1	FALSE	1
224773_at	89796	NAV1	neuron navigator 1	FALSE	1
224774_s_at	89796	NAV1	neuron navigator 1	FALSE	1
224793_s_at	7046	TGFBR1	transforming growth factor beta receptor 1	TRUE	1
224812_at	11112	HIBADH	3-hydroxyisobutyrate dehydrogenase	FALSE	1
224822_at	10395	DLC1	deleted in liver cancer 1	FALSE	1
224823_at	4638	MYLK	myosin light chain kinase	FALSE	1
224832_at	80824	DUSP16	dual specificity phosphatase 16	FALSE	1
224833_at	2113	ETS1	v-ets erythroblastosis virus E26 oncogene homolog 1 (avian)	FALSE	1
224837_at	27086	FOXP1	forkhead box P1	FALSE	1
224838_at	27086	FOXP1	forkhead box P1	FALSE	1
224847_at	1021	CDK6	cyclin-dependent kinase 6	FALSE	1
224848_at	1021	CDK6	cyclin-dependent kinase 6	FALSE	1
224851_at	1021	CDK6	cyclin-dependent kinase 6	FALSE	1
224880_at	5898	RALA	v-ral simian leukemia viral oncogene homolog A (ras related)	FALSE	1
224918_x_at	4257	MGST1	microsomal glutathione S-transferase 1	FALSE	1
224927_at	170954	PPP1R18	protein phosphatase 1 regulatory subunit 18	FALSE	1
224934_at	81555	YIPF5	Yip1 domain family member 5	FALSE	1
224937_at	5738	PTGFRN	prostaglandin F2 receptor negative regulator	FALSE	1
224940_s_at	5069	PAPPA	pregnancy-associated plasma protein A pappalysin 1	FALSE	1
224941_at	5069	PAPPA	pregnancy-associated plasma protein A pappalysin 1	FALSE	1
224949_at	81555	YIPF5	Yip1 domain family member 5	FALSE	1
224950_at	5738	PTGFRN	prostaglandin F2 receptor negative regulator	FALSE	1
224952_at	26115	TANC2	tetratricopeptide repeat ankyrin repeat and coiled-coil containing 2	FALSE	1
224953_at	81555	YIPF5	Yip1 domain family member 5	FALSE	1
224959_at	1836	SLC26A2	solute carrier family 26 (sulfate transporter) member 2	FALSE	1
224963_at	1836	SLC26A2	solute carrier family 26 (sulfate transporter) member 2	FALSE	1
224973_at	55603	FAM46A	family with sequence similarity 46 member A	FALSE	1
224994_at	817	CAMK2D	calcium/calmodulin-dependent protein kinase II delta	FALSE	1
224996_at	444	ASPH	aspartate beta-hydroxylase	FALSE	1
224999_at	1956	EGFR	epidermal growth factor receptor	FALSE	1
225003_at	374882	TMEM205	transmembrane protein 205	FALSE	1
225008_at	444	ASPH	aspartate beta-hydroxylase	FALSE	1
225019_at	817	CAMK2D	calcium/calmodulin-dependent protein kinase II delta	FALSE	1
225032_at	64778	FNDC3B	fibronectin type III domain containing 3B	FALSE	1
225049_at	282991	BLOC1S2	biogenesis of lysosomal organelles complex-1 subunit 2	FALSE	1
225051_at	2035	EPB41	erythrocyte membrane protein band 4.1 (elliptocytosis 1 RH-linked)	FALSE	1
225060_at	84918	LRP11	low density lipoprotein receptor-related protein 11	FALSE	1
225144_at	659	BMPR2	bone morphogenetic protein receptor type II (serine/threonine kinase)	TRUE	1
225157_at	22877	MLXIP	MLX interacting protein	FALSE	1
225166_at	93663	ARHGAP18	Rho GTPase activating protein 18	FALSE	1
225171_at	93663	ARHGAP18	Rho GTPase activating protein 18	FALSE	1
225173_at	93663	ARHGAP18	Rho GTPase activating protein 18	FALSE	1
225207_at	5166	PDK4	pyruvate dehydrogenase kinase isozyme 4	FALSE	1
225227_at	6498	SKIL	SKI-like oncogene	FALSE	1
225241_at	151887	CCDC80	coiled-coil domain containing 80	FALSE	1
225242_s_at	151887	CCDC80	coiled-coil domain containing 80	FALSE	1
225252_at	140809	SRXN1	sulfiredoxin 1	FALSE	1
225288_at	85301	COL27A1	collagen type XXVII alpha 1	FALSE	1
225292_at	85301	COL27A1	collagen type XXVII alpha 1	FALSE	1
225293_at	85301	COL27A1	collagen type XXVII alpha 1	FALSE	1
225298_at	25953	PNKD	paroxysmal nonkinesigenic dyskinesia	FALSE	1
225303_at	55243	KIRREL	kin of IRRE like (Drosophila)	FALSE	1
225314_at	132299	OCIAD2	OCIA domain containing 2	FALSE	1
225328_at	114907	FBXO32	F-box protein 32	FALSE	1
225331_at	152137	CCDC50	coiled-coil domain containing 50	FALSE	1
225342_at	205	AK4	adenylate kinase 4	FALSE	1
225345_s_at	114907	FBXO32	F-box protein 32	FALSE	1
225354_s_at	83699	SH3BGRL2	SH3 domain binding glutamic acid-rich protein like 2	FALSE	1
225355_at	54492	NEURL1B	neuralized homolog 1B (Drosophila)	FALSE	1
225420_at	57678	GPAM	glycerol-3-phosphate acyltransferase mitochondrial	FALSE	1
225421_at	135293	PM20D2	peptidase M20 domain containing 2	FALSE	1
225424_at	57678	GPAM	glycerol-3-phosphate acyltransferase mitochondrial	FALSE	1
225464_at	122786	FRMD6	FERM domain containing 6	FALSE	1
225481_at	122786	FRMD6	FERM domain containing 6	FALSE	1
225516_at	6542	SLC7A2	solute carrier family 7 (cationic amino acid transporter y+ system) member 2	FALSE	1
225540_at	4133	MAP2	microtubule-associated protein 2	FALSE	1
225557_at	64651	CSRNP1	cysteine-serine-rich nuclear protein 1	FALSE	1
225582_at	85450	ITPRIP	inositol 1 4 5-trisphosphate receptor interacting protein	FALSE	1
225602_at	152007	GLIPR2	GLI pathogenesis-related 2	FALSE	1
225604_s_at	152007	GLIPR2	GLI pathogenesis-related 2	FALSE	1
225606_at	10018	BCL2L11	BCL2-like 11 (apoptosis facilitator)	FALSE	1
225609_at	2936	GSR	glutathione reductase	FALSE	1
225611_at	375449	MAST4	microtubule associated serine/threonine kinase family member 4	FALSE	1
225612_s_at	84002	B3GNT5	UDP-GlcNAc:betaGal beta-1 3-N-acetylglucosaminyltransferase 5	FALSE	1
225613_at	375449	MAST4	microtubule associated serine/threonine kinase family member 4	FALSE	1
225627_s_at	57685	CACHD1	cache domain containing 1	FALSE	1
225645_at	26298	EHF	ets homologous factor	FALSE	1
225658_at	339745	SPOPL	speckle-type POZ protein-like	FALSE	1
225685_at	10602	CDC42EP3	CDC42 effector protein (Rho GTPase binding) 3	FALSE	1
225803_at	114907	FBXO32	F-box protein 32	FALSE	1
225815_at	10814	CPLX2	complexin 2	FALSE	1
225835_at	6558	SLC12A2	solute carrier family 12 (sodium/potassium/chloride transporters) member 2	FALSE	1
225842_at	22822	PHLDA1	pleckstrin homology-like domain family A member 1	FALSE	1
225847_at	57552	NCEH1	neutral cholesterol ester hydrolase 1	FALSE	1
225864_at	157638	FAM84B	family with sequence similarity 84 member B	FALSE	1
225868_at	91107	TRIM47	tripartite motif containing 47	FALSE	1
225871_at	261729	STEAP2	STEAP family member 2 metalloreductase	FALSE	1
225896_at	23164	MPRIP	myosin phosphatase Rho interacting protein	FALSE	1
225912_at	94241	TP53INP1	tumor protein p53 inducible nuclear protein 1	FALSE	1
225955_at	284207	METRNL	meteorin glial cell differentiation regulator-like	FALSE	1
225978_at	57494	RIMKLB	ribosomal modification protein rimK-like family member B	FALSE	1
226001_at	51088	KLHL5	kelch-like 5 (Drosophila)	FALSE	1
226021_at	157506	RDH10	retinol dehydrogenase 10 (all-trans)	FALSE	1
226034_at	1846	DUSP4	dual specificity phosphatase 4	FALSE	1
226066_at	4286	MITF	microphthalmia-associated transcription factor	FALSE	1
226084_at	4131	MAP1B	microtubule-associated protein 1B	FALSE	1
226086_at	57586	SYT13	synaptotagmin XIII	FALSE	1
226136_at	11010	GLIPR1	GLI pathogenesis-related 1	FALSE	1
226137_at	463	ZFHX3	zinc finger homeobox 3	FALSE	1
226142_at	11010	GLIPR1	GLI pathogenesis-related 1	FALSE	1
226158_at	54800	KLHL24	kelch-like 24 (Drosophila)	FALSE	1
226179_at	51312	SLC25A37	solute carrier family 25 (mitochondrial iron transporter) member 37	FALSE	1
226185_at	1040	CDS1	CDP-diacylglycerol synthase (phosphatidate cytidylyltransferase) 1	FALSE	1
226187_at	1040	CDS1	CDP-diacylglycerol synthase (phosphatidate cytidylyltransferase) 1	FALSE	1
226192_at	367	AR	androgen receptor	FALSE	1
226197_at	367	AR	androgen receptor	FALSE	1
226208_at	57688	ZSWIM6	zinc finger SWIM-type containing 6	FALSE	1
226213_at	2065	ERBB3	v-erb-b2 erythroblastic leukemia viral oncogene homolog 3 (avian)	FALSE	1
226280_at	663	BNIP2	BCL2/adenovirus E1B 19kDa interacting protein 2	FALSE	1
226282_at	5784	PTPN14	protein tyrosine phosphatase non-receptor type 14	FALSE	1
226283_at	282809	POC1B	POC1 centriolar protein homolog B (Chlamydomonas)	FALSE	1
226287_at	91057	CCDC34	coiled-coil domain containing 34	FALSE	1
226301_at	116843	SLC18B1	solute carrier family 18 subfamily B member 1	FALSE	1
226302_at	5205	ATP8B1	ATPase aminophospholipid transporter class I type 8B member 1	FALSE	1
226342_at	6711	SPTBN1	spectrin beta non-erythrocytic 1	FALSE	1
226368_at	50515	CHST11	carbohydrate (chondroitin 4) sulfotransferase 11	FALSE	1
226372_at	50515	CHST11	carbohydrate (chondroitin 4) sulfotransferase 11	FALSE	1
226420_at	2122	MECOM	MDS1 and EVI1 complex locus	FALSE	1
226430_at	768211	RELL1	RELT-like 1	FALSE	1
226459_at	118788	PIK3AP1	phosphoinositide-3-kinase adaptor protein 1	FALSE	1
226509_at	121274	ZNF641	zinc finger protein 641	FALSE	1
226516_at	126321	MFSD12	major facilitator superfamily domain containing 12	FALSE	1
226529_at	54664	TMEM106B	transmembrane protein 106B	FALSE	1
226534_at	4254	KITLG	KIT ligand	FALSE	1
226535_at	3694	ITGB6	integrin beta 6	FALSE	1
226609_at	285761	DCBLD1	discoidin CUB and LCCL domain containing 1	FALSE	1
226615_at	9213	XPR1	xenotropic and polytropic retrovirus receptor 1	FALSE	1
226666_at	23002	DAAM1	dishevelled associated activator of morphogenesis 1	FALSE	1
226675_s_at	378938	MALAT1	metastasis associated lung adenocarcinoma transcript 1 (non-protein coding)	FALSE	1
226713_at	152137	CCDC50	coiled-coil domain containing 50	FALSE	1
226726_at	129642	MBOAT2	membrane bound O-acyltransferase domain containing 2	FALSE	1
226735_at	202018	TAPT1	transmembrane anterior posterior transformation 1	FALSE	1
226789_at	133418	EMB	embigin	FALSE	1
226795_at	23143	LRCH1	leucine-rich repeats and calponin homology (CH) domain containing 1	FALSE	1
226805_at	128486	FITM2	fat storage-inducing transmembrane protein 2	FALSE	1
226817_at	1824	DSC2	desmocollin 2	FALSE	1
226844_at	79817	MOB3B	MOB kinase activator 3B	FALSE	1
226847_at	10468	FST	follistatin	TRUE	1
226907_at	81706	PPP1R14C	protein phosphatase 1 regulatory (inhibitor) subunit 14C	FALSE	1
226908_at	121227	LRIG3	leucine-rich repeats and immunoglobulin-like domains 3	FALSE	1
226961_at	222171	PRR15	proline rich 15	FALSE	1
227020_at	388403	YPEL2	yippee-like 2 (Drosophila)	FALSE	1
227029_at	283635	FAM177A1	family with sequence similarity 177 member A1	FALSE	1
227059_at	10082	GPC6	glypican 6	FALSE	1
227061_at	100506621	LOC100506621	uncharacterized LOC100506621	FALSE	1
227080_at	90874	ZNF697	zinc finger protein 697	FALSE	1
227140_at	3624	INHBA	inhibin beta A	TRUE	1
227177_at	7464	CORO2A	coronin actin binding protein 2A	FALSE	1
227188_at	59271	FAM176C	family with sequence similarity 176 member C	FALSE	1
227190_at	140738	TMEM37	transmembrane protein 37	FALSE	1
227202_at	1272	CNTN1	contactin 1	FALSE	1
227209_at	1272	CNTN1	contactin 1	FALSE	1
227233_at	10100	TSPAN2	tetraspanin 2	FALSE	1
227236_at	10100	TSPAN2	tetraspanin 2	FALSE	1
227240_at	25791	NGEF	neuronal guanine nucleotide exchange factor	FALSE	1
227253_at	1356	CP	ceruloplasmin (ferroxidase)	FALSE	1
227276_at	84898	PLXDC2	plexin domain containing 2	FALSE	1
227283_at	22979	EFR3B	EFR3 homolog B (S. cerevisiae)	FALSE	1
227308_x_at	4054	LTBP3	latent transforming growth factor beta binding protein 3	FALSE	1
227314_at	3673	ITGA2	integrin alpha 2 (CD49B alpha 2 subunit of VLA-2 receptor)	FALSE	1
227345_at	8793	TNFRSF10D	tumor necrosis factor receptor superfamily member 10d decoy with truncated death domain	FALSE	1
227370_at	165215	FAM171B	family with sequence similarity 171 member B	FALSE	1
227396_at	5795	PTPRJ	protein tyrosine phosphatase receptor type J	FALSE	1
227399_at	389136	VGLL3	vestigial like 3 (Drosophila)	FALSE	1
227407_at	202018	TAPT1	transmembrane anterior posterior transformation 1	FALSE	1
227461_at	85439	STON2	stonin 2	FALSE	1
227467_at	157506	RDH10	retinol dehydrogenase 10 (all-trans)	FALSE	1
227475_at	94234	FOXQ1	forkhead box Q1	FALSE	1
227486_at	4907	NT5E	5'-nucleotidase ecto (CD73)	FALSE	1
227487_s_at	5270	SERPINE2	serpin peptidase inhibitor clade E (nexin plasminogen activator inhibitor type 1) member 2	FALSE	1
227489_at	64750	SMURF2	SMAD specific E3 ubiquitin protein ligase 2	TRUE	1
227492_at	100506658	OCLN	occludin	FALSE	1
227522_at	134147	CMBL	carboxymethylenebutenolidase homolog (Pseudomonas)	FALSE	1
227565_at	51088	KLHL5	kelch-like 5 (Drosophila)	FALSE	1
227568_at	143279	HECTD2	HECT domain containing E3 ubiquitin protein ligase 2	FALSE	1
227584_at	89796	NAV1	neuron navigator 1	FALSE	1
227647_at	10008	KCNE3	potassium voltage-gated channel Isk-related family member 3	FALSE	1
227669_at	25874	MPC2	mitochondrial pyruvate carrier 2	FALSE	1
227690_at	2562	GABRB3	gamma-aminobutyric acid (GABA) A receptor beta 3	FALSE	1
227725_at	55808	ST6GALNAC1	ST6 (alpha-N-acetyl-neuraminyl-2 3-beta-galactosyl-1 3)-N-acetylgalactosaminide alpha-2 6-sialyltransferase 1	FALSE	1
227830_at	2562	GABRB3	gamma-aminobutyric acid (GABA) A receptor beta 3	FALSE	1
227889_at	54947	LPCAT2	lysophosphatidylcholine acyltransferase 2	FALSE	1
227961_at	1508	CTSB	cathepsin B	FALSE	1
227970_at	80045	GPR157	G protein-coupled receptor 157	FALSE	1
227984_at	64788	LMF1	lipase maturation factor 1	FALSE	1
228038_at	6657	SOX2	SRY (sex determining region Y)-box 2	FALSE	1
228123_s_at	26090	ABHD12	abhydrolase domain containing 12	FALSE	1
228124_at	26090	ABHD12	abhydrolase domain containing 12	FALSE	1
228143_at	1356	CP	ceruloplasmin (ferroxidase)	FALSE	1
228152_s_at	91351	DDX60L	DEAD (Asp-Glu-Ala-Asp) box polypeptide 60-like	FALSE	1
228181_at	7779	SLC30A1	solute carrier family 30 (zinc transporter) member 1	FALSE	1
228235_at	84848	MGC16121	uncharacterized protein MGC16121	FALSE	1
228298_at	91523	PCED1B	PC-esterase domain containing 1B	FALSE	1
228310_at	55740	ENAH	enabled homolog (Drosophila)	FALSE	1
228314_at	84230	LRRC8C	leucine rich repeat containing 8 family member C	FALSE	1
228338_at	120376	C11orf93	chromosome 11 open reading frame 93	FALSE	1
228415_at	8905	AP1S2	adaptor-related protein complex 1 sigma 2 subunit	FALSE	1
228479_at	6646	SOAT1	sterol O-acyltransferase 1	FALSE	1
228489_at	116441	TM4SF18	transmembrane 4 L six family member 18	FALSE	1
228506_at	54780	NSMCE4A	non-SMC element 4 homolog A (S. cerevisiae)	FALSE	1
228507_at	5139	PDE3A	phosphodiesterase 3A cGMP-inhibited	FALSE	1
228523_at	340719	NANOS1	nanos homolog 1 (Drosophila)	FALSE	1
228527_s_at	51312	SLC25A37	solute carrier family 25 (mitochondrial iron transporter) member 37	FALSE	1
228537_at	2736	GLI2	GLI family zinc finger 2	FALSE	1
228555_at	817	CAMK2D	calcium/calmodulin-dependent protein kinase II delta	FALSE	1
228693_at	152137	CCDC50	coiled-coil domain containing 50	FALSE	1
228703_at	283208	P4HA3	prolyl 4-hydroxylase alpha polypeptide III	FALSE	1
228708_at	5874	RAB27B	RAB27B member RAS oncogene family	FALSE	1
228726_at	1992	SERPINB1	serpin peptidase inhibitor clade B (ovalbumin) member 1	FALSE	1
228748_at	966	CD59	CD59 molecule complement regulatory protein	FALSE	1
228762_at	3955	LFNG	LFNG O-fucosylpeptide 3-beta-N-acetylglucosaminyltransferase	FALSE	1
228824_s_at	22949	PTGR1	prostaglandin reductase 1	FALSE	1
228825_at	22949	PTGR1	prostaglandin reductase 1	FALSE	1
228834_at	10140	TOB1	transducer of ERBB2 1	FALSE	1
228865_at	79098	C1orf116	chromosome 1 open reading frame 116	FALSE	1
228873_at	169044	COL22A1	collagen type XXII alpha 1	FALSE	1
228889_at	84837	ARHGAP5-AS1	ARHGAP5 antisense RNA 1	FALSE	1
228912_at	7429	VIL1	villin 1	FALSE	1
228933_at	4810	NHS	Nance-Horan syndrome (congenital cataracts and dental anomalies)	FALSE	1
228969_at	10551	AGR2	anterior gradient 2 homolog (Xenopus laevis)	FALSE	1
228988_at	7552	ZNF711	zinc finger protein 711	FALSE	1
229004_at	170689	ADAMTS15	ADAM metallopeptidase with thrombospondin type 1 motif 15	FALSE	1
229060_at	388403	YPEL2	yippee-like 2 (Drosophila)	FALSE	1
229092_at	7026	NR2F2	nuclear receptor subfamily 2 group F member 2	FALSE	1
229125_at	163782	KANK4	KN motif and ankyrin repeat domains 4	FALSE	1
229128_s_at	81611	ANP32E	acidic (leucine-rich) nuclear phosphoprotein 32 family member E	FALSE	1
229242_at	9966	TNFSF15	tumor necrosis factor (ligand) superfamily member 15	FALSE	1
229256_at	283209	PGM2L1	phosphoglucomutase 2-like 1	FALSE	1
229265_at	6497	SKI	v-ski sarcoma viral oncogene homolog (avian)	FALSE	1
229327_s_at	4094	MAF	v-maf musculoaponeurotic fibrosarcoma oncogene homolog (avian)	FALSE	1
229339_at	93649	MYOCD	myocardin	FALSE	1
229400_at	3236	HOXD10	homeobox D10	FALSE	1
229439_s_at	54502	RBM47	RNA binding motif protein 47	FALSE	1
229440_at	54502	RBM47	RNA binding motif protein 47	FALSE	1
229515_at	5074	PAWR	PRKC apoptosis WT1 regulator	FALSE	1
229545_at	55612	FERMT1	fermitin family member 1	FALSE	1
229553_at	283209	PGM2L1	phosphoglucomutase 2-like 1	FALSE	1
229568_at	79817	MOB3B	MOB kinase activator 3B	FALSE	1
229647_at	4719	NDUFS1	NADH dehydrogenase (ubiquinone) Fe-S protein 1 75kDa (NADH-coenzyme Q reductase)	FALSE	1
229720_at	573	BAG1	BCL2-associated athanogene	FALSE	1
229724_at	2562	GABRB3	gamma-aminobutyric acid (GABA) A receptor beta 3	FALSE	1
229778_at	80763	C12orf39	chromosome 12 open reading frame 39	FALSE	1
229779_at	1286	COL4A4	collagen type IV alpha 4	FALSE	1
229784_at	84848	MGC16121	uncharacterized protein MGC16121	FALSE	1
229838_at	4925	NUCB2	nucleobindin 2	FALSE	1
229839_at	286133	SCARA5	scavenger receptor class A member 5 (putative)	FALSE	1
229842_at	1999	ELF3	E74-like factor 3 (ets domain transcription factor epithelial-specific )	FALSE	1
229844_at	27086	FOXP1	forkhead box P1	FALSE	1
229865_at	64778	FNDC3B	fibronectin type III domain containing 3B	FALSE	1
229872_s_at	100132999	LOC100132999	uncharacterized LOC100132999	FALSE	1
229964_at	401546	C9orf152	chromosome 9 open reading frame 152	FALSE	1
230048_at	3475	IFRD1	interferon-related developmental regulator 1	FALSE	1
230061_at	116441	TM4SF18	transmembrane 4 L six family member 18	FALSE	1
230112_at	57574	2013-03-04	membrane-associated ring finger (C3HC4) 4 E3 ubiquitin protein ligase	FALSE	1
230252_at	57121	LPAR5	lysophosphatidic acid receptor 5	FALSE	1
230261_at	7903	ST8SIA4	ST8 alpha-N-acetyl-neuraminide alpha-2 8-sialyltransferase 4	FALSE	1
230264_s_at	8905	AP1S2	adaptor-related protein complex 1 sigma 2 subunit	FALSE	1
230271_at	9480	ONECUT2	one cut homeobox 2	FALSE	1
230372_at	3037	HAS2	hyaluronan synthase 2	FALSE	1
230398_at	84951	TNS4	tensin 4	FALSE	1
230424_at	9315	NREP	neuronal regeneration related protein homolog (rat)	FALSE	1
230425_at	2047	EPHB1	EPH receptor B1	FALSE	1
230464_at	53637	S1PR5	sphingosine-1-phosphate receptor 5	FALSE	1
230494_at	6574	SLC20A1	solute carrier family 20 (phosphate transporter) member 1	FALSE	1
230626_at	23554	TSPAN12	tetraspanin 12	FALSE	1
230630_at	205	AK4	adenylate kinase 4	FALSE	1
230746_s_at	6781	STC1	stanniocalcin 1	FALSE	1
230830_at	123264	SLC51B	solute carrier family 51 beta subunit	FALSE	1
230831_at	84978	FRMD5	FERM domain containing 5	FALSE	1
230836_at	7903	ST8SIA4	ST8 alpha-N-acetyl-neuraminide alpha-2 8-sialyltransferase 4	FALSE	1
231148_at	147920	IGFL2	IGF-like family member 2	FALSE	1
231403_at	7204	TRIO	trio Rho guanine nucleotide exchange factor	FALSE	1
231576_at	55500	ETNK1	ethanolamine kinase 1	FALSE	1
231579_s_at	7077	TIMP2	TIMP metallopeptidase inhibitor 2	FALSE	1
231735_s_at	378938	MALAT1	metastasis associated lung adenocarcinoma transcript 1 (non-protein coding)	FALSE	1
231736_x_at	4257	MGST1	microsomal glutathione S-transferase 1	FALSE	1
231779_at	3656	IRAK2	interleukin-1 receptor-associated kinase 2	FALSE	1
231788_at	57121	LPAR5	lysophosphatidic acid receptor 5	FALSE	1
231793_s_at	817	CAMK2D	calcium/calmodulin-dependent protein kinase II delta	FALSE	1
231798_at	9241	NOG	noggin	TRUE	1
231849_at	144501	KRT80	keratin 80	FALSE	1
231862_at	23468	CBX5	chromobox homolog 5	FALSE	1
231873_at	659	BMPR2	bone morphogenetic protein receptor type II (serine/threonine kinase)	TRUE	1
231897_at	22949	PTGR1	prostaglandin reductase 1	FALSE	1
232020_at	64750	SMURF2	SMAD specific E3 ubiquitin protein ligase 2	TRUE	1
232186_at	128486	FITM2	fat storage-inducing transmembrane protein 2	FALSE	1
232231_at	860	RUNX2	runt-related transcription factor 2	FALSE	1
232322_x_at	10809	STARD10	StAR-related lipid transfer (START) domain containing 10	FALSE	1
232361_s_at	26298	EHF	ets homologous factor	FALSE	1
232478_at	100379345	MIR181A2HG	MIR181A2 host gene (non-protein coding)	FALSE	1
232617_at	1520	CTSS	cathepsin S	FALSE	1
232746_at	57007	CXCR7	chemokine (C-X-C motif) receptor 7	FALSE	1
232750_at	7145	TNS1	tensin 1	FALSE	1
233061_at	128486	FITM2	fat storage-inducing transmembrane protein 2	FALSE	1
233177_s_at	25953	PNKD	paroxysmal nonkinesigenic dyskinesia	FALSE	1
233446_at	9480	ONECUT2	one cut homeobox 2	FALSE	1
233487_s_at	56262	LRRC8A	leucine rich repeat containing 8 family member A	FALSE	1
233555_s_at	55959	SULF2	sulfatase 2	FALSE	1
233609_at	5796	PTPRK	protein tyrosine phosphatase receptor type K	FALSE	1
234963_s_at	79152	FA2H	fatty acid 2-hydroxylase	FALSE	1
234970_at	123036	TC2N	tandem C2 domains nuclear	FALSE	1
234986_at	2730	GCLM	glutamate-cysteine ligase modifier subunit	FALSE	1
235012_at	23143	LRCH1	leucine-rich repeats and calponin homology (CH) domain containing 1	FALSE	1
235046_at	8821	INPP4B	inositol polyphosphate-4-phosphatase type II 105kDa	FALSE	1
235050_at	154091	SLC2A12	solute carrier family 2 (facilitated glucose transporter) member 12	FALSE	1
235051_at	152137	CCDC50	coiled-coil domain containing 50	FALSE	1
235085_at	157285	SGK223	homolog of rat pragma of Rnd2	FALSE	1
235086_at	7057	THBS1	thrombospondin 1	TRUE	1
235149_at	283209	PGM2L1	phosphoglucomutase 2-like 1	FALSE	1
235170_at	168374	ZNF92	zinc finger protein 92	FALSE	1
235179_at	121274	ZNF641	zinc finger protein 641	FALSE	1
235230_at	257068	PLCXD2	phosphatidylinositol-specific phospholipase C X domain containing 2	FALSE	1
235341_at	5611	DNAJC3	DnaJ (Hsp40) homolog subfamily C member 3	FALSE	1
235371_at	727936	GXYLT2	glucoside xylosyltransferase 2	FALSE	1
235444_at	27086	FOXP1	forkhead box P1	FALSE	1
235457_at	84441	MAML2	mastermind-like 2 (Drosophila)	FALSE	1
235635_at	394	ARHGAP5	Rho GTPase activating protein 5	FALSE	1
235692_at	30011	SH3KBP1	SH3-domain kinase binding protein 1	FALSE	1
235733_at	727936	GXYLT2	glucoside xylosyltransferase 2	FALSE	1
235834_at	800	CALD1	caldesmon 1	FALSE	1
235849_at	286133	SCARA5	scavenger receptor class A member 5 (putative)	FALSE	1
235857_at	147040	KCTD11	potassium channel tetramerisation domain containing 11	FALSE	1
236029_at	120114	FAT3	FAT tumor suppressor homolog 3 (Drosophila)	FALSE	1
236140_at	2730	GCLM	glutamate-cysteine ligase modifier subunit	FALSE	1
236179_at	1009	CDH11	cadherin 11 type 2 OB-cadherin (osteoblast)	FALSE	1
236192_at	84376	HOOK3	hook homolog 3 (Drosophila)	FALSE	1
236300_at	5139	PDE3A	phosphodiesterase 3A cGMP-inhibited	FALSE	1
236356_at	4719	NDUFS1	NADH dehydrogenase (ubiquinone) Fe-S protein 1 75kDa (NADH-coenzyme Q reductase)	FALSE	1
236475_at	9645	MICAL2	microtubule associated monoxygenase calponin and LIM domain containing 2	FALSE	1
236561_at	7046	TGFBR1	transforming growth factor beta receptor 1	TRUE	1
236565_s_at	55323	LARP6	La ribonucleoprotein domain family member 6	FALSE	1
236718_at	4651	MYO10	myosin X	FALSE	1
236831_at	152137	CCDC50	coiled-coil domain containing 50	FALSE	1
236843_at	50507	NOX4	NADPH oxidase 4	FALSE	1
237206_at	93649	MYOCD	myocardin	FALSE	1
237252_at	7056	THBD	thrombomodulin	FALSE	1
237411_at	11174	ADAMTS6	ADAM metallopeptidase with thrombospondin type 1 motif 6	FALSE	1
237690_at	221393	GPR115	G protein-coupled receptor 115	FALSE	1
238103_at	100505989	LOC100505989	uncharacterized LOC100505989	FALSE	1
238417_at	283209	PGM2L1	phosphoglucomutase 2-like 1	FALSE	1
238482_at	8609	KLF7	Kruppel-like factor 7 (ubiquitous)	FALSE	1
238513_at	79056	PRRG4	proline rich Gla (G-carboxyglutamic acid) 4 (transmembrane)	FALSE	1
238516_at	659	BMPR2	bone morphogenetic protein receptor type II (serine/threonine kinase)	TRUE	1
238542_at	80328	ULBP2	UL16 binding protein 2	FALSE	1
238567_at	130367	SGPP2	sphingosine-1-phosphate phosphatase 2	FALSE	1
238654_at	147645	VSIG10L	V-set and immunoglobulin domain containing 10 like	FALSE	1
238688_at	7168	TPM1	tropomyosin 1 (alpha)	FALSE	1
238847_at	3236	HOXD10	homeobox D10	FALSE	1
238868_at	55075	UACA	uveal autoantigen with coiled-coil domains and ankyrin repeats	FALSE	1
238878_at	170302	ARX	aristaless related homeobox	FALSE	1
238909_at	6281	S100A10	S100 calcium binding protein A10	FALSE	1
238956_at	1943	EFNA2	ephrin-A2	FALSE	1
238987_at	2683	B4GALT1	UDP-Gal:betaGlcNAc beta 1 4- galactosyltransferase polypeptide 1	FALSE	1
239001_at	4257	MGST1	microsomal glutathione S-transferase 1	FALSE	1
239058_at	2303	FOXC2	forkhead box C2 (MFH-1 mesenchyme forkhead 1)	FALSE	1
239336_at	7057	THBS1	thrombospondin 1	TRUE	1
239430_at	374918	IGFL1	IGF-like family member 1	FALSE	1
239576_at	57509	MTUS1	microtubule associated tumor suppressor 1	FALSE	1
239595_at	2877	GPX2	glutathione peroxidase 2 (gastrointestinal)	FALSE	1
239598_s_at	54947	LPCAT2	lysophosphatidylcholine acyltransferase 2	FALSE	1
239911_at	9480	ONECUT2	one cut homeobox 2	FALSE	1
239930_at	2590	GALNT2	UDP-N-acetyl-alpha-D-galactosamine:polypeptide N-acetylgalactosaminyltransferase 2 (GalNAc-T2)	FALSE	1
240304_s_at	79838	TMC5	transmembrane channel-like 5	FALSE	1
240432_x_at	8609	KLF7	Kruppel-like factor 7 (ubiquitous)	FALSE	1
241418_at	344887	LOC344887	NmrA-like family domain containing 1 pseudogene	FALSE	1
241547_at	29974	A1CF	APOBEC1 complementation factor	FALSE	1
241812_at	26010	SPATS2L	spermatogenesis associated serine-rich 2-like	FALSE	1
241925_x_at	9194	SLC16A7	solute carrier family 16 member 7 (monocarboxylic acid transporter 2)	FALSE	1
242029_at	64778	FNDC3B	fibronectin type III domain containing 3B	FALSE	1
242037_at	444	ASPH	aspartate beta-hydroxylase	FALSE	1
242230_at	6310	ATXN1	ataxin 1	FALSE	1
242326_at	169044	COL22A1	collagen type XXII alpha 1	FALSE	1
242335_at	51312	SLC25A37	solute carrier family 25 (mitochondrial iron transporter) member 37	FALSE	1
242722_at	4008	LMO7	LIM domain 7	FALSE	1
242738_s_at	463	ZFHX3	zinc finger homeobox 3	FALSE	1
242767_at	29995	LMCD1	LIM and cysteine-rich domains 1	FALSE	1
242775_at	22949	PTGR1	prostaglandin reductase 1	FALSE	1
242800_at	4810	NHS	Nance-Horan syndrome (congenital cataracts and dental anomalies)	FALSE	1
242943_at	7903	ST8SIA4	ST8 alpha-N-acetyl-neuraminide alpha-2 8-sialyltransferase 4	FALSE	1
242956_at	3417	IDH1	isocitrate dehydrogenase 1 (NADP+) soluble	FALSE	1
243301_at	169044	COL22A1	collagen type XXII alpha 1	FALSE	1
243539_at	84542	KIAA1841	KIAA1841	FALSE	1
243864_at	151887	CCDC80	coiled-coil domain containing 80	FALSE	1
244266_at	1645	AKR1C1	aldo-keto reductase family 1 member C1 (dihydrodiol dehydrogenase 1; 20-alpha (3-alpha)-hydroxysteroid dehydrogenase)	FALSE	1
244350_at	4651	MYO10	myosin X	FALSE	1
244353_s_at	154091	SLC2A12	solute carrier family 2 (facilitated glucose transporter) member 12	FALSE	1
244533_at	5784	PTPN14	protein tyrosine phosphatase non-receptor type 14	FALSE	1
244779_at	51201	ZDHHC2	zinc finger DHHC-type containing 2	FALSE	1
244780_at	130367	SGPP2	sphingosine-1-phosphate phosphatase 2	FALSE	1
244840_x_at	9732	DOCK4	dedicator of cytokinesis 4	FALSE	1
31846_at	29984	RHOD	ras homolog family member D	FALSE	1
32094_at	9469	CHST3	carbohydrate (chondroitin 6) sulfotransferase 3	FALSE	1
32209_at	23625	FAM89B	family with sequence similarity 89 member B	FALSE	1
32699_s_at	5817	PVR	poliovirus receptor	FALSE	1
37408_at	9902	MRC2	mannose receptor C type 2	FALSE	1
38037_at	1839	HBEGF	heparin-binding EGF-like growth factor	FALSE	1
39248_at	360	AQP3	aquaporin 3 (Gill blood group)	FALSE	1
39249_at	360	AQP3	aquaporin 3 (Gill blood group)	FALSE	1
40016_g_at	375449	MAST4	microtubule associated serine/threonine kinase family member 4	FALSE	1
40284_at	3170	FOXA2	forkhead box A2	FALSE	1
41386_i_at	23135	KDM6B	lysine (K)-specific demethylase 6B	FALSE	1
41387_r_at	23135	KDM6B	lysine (K)-specific demethylase 6B	FALSE	1
43511_s_at	408	ARRB1	arrestin beta 1	FALSE	1
44783_s_at	23462	HEY1	hairy/enhancer-of-split related with YRPW motif 1	FALSE	1
49111_at	408	ARRB1	arrestin beta 1	FALSE	1
56197_at	57048	PLSCR3	phospholipid scramblase 3	FALSE	1
58780_s_at	55701	ARHGEF40	Rho guanine nucleotide exchange factor (GEF) 40	FALSE	1
60474_at	55612	FERMT1	fermitin family member 1	FALSE	1
1553994_at	4907	NT5E	5'-nucleotidase ecto (CD73)	FALSE	1
1554930_a_at	2530	FUT8	fucosyltransferase 8 (alpha (1 6) fucosyltransferase)	FALSE	1
201963_at	2180	ACSL1	acyl-CoA synthetase long-chain family member 1	FALSE	1
202674_s_at	4008	LMO7	LIM domain 7	FALSE	1
203058_s_at	9060	PAPSS2	3'-phosphoadenosine 5'-phosphosulfate synthase 2	FALSE	1
207993_s_at	11261	CHP1	calcineurin-like EF hand protein 1	FALSE	1
208425_s_at	26115	TANC2	tetratricopeptide repeat ankyrin repeat and coiled-coil containing 2	FALSE	1
208555_x_at	1470	CST2	cystatin SA	FALSE	1
208744_x_at	10808	HSPH1	heat shock 105kDa/110kDa protein 1	FALSE	1
210357_s_at	54498	SMOX	spermine oxidase	FALSE	1
211756_at	5744	PTHLH	parathyroid hormone-like hormone	FALSE	1
211889_x_at	634	CEACAM1	carcinoembryonic antigen-related cell adhesion molecule 1 (biliary glycoprotein)	FALSE	1
215771_x_at	5979	RET	ret proto-oncogene	FALSE	1
223878_at	8821	INPP4B	inositol polyphosphate-4-phosphatase type II 105kDa	FALSE	1
226552_at	389792	IER5L	immediate early response 5-like	FALSE	1
227349_at	3070	HELLS	helicase lymphoid-specific	FALSE	1
227382_at	80777	CYB5B	cytochrome b5 type B (outer mitochondrial membrane)	FALSE	1
230906_at	55568	GALNT10	UDP-N-acetyl-alpha-D-galactosamine:polypeptide N-acetylgalactosaminyltransferase 10 (GalNAc-T10)	FALSE	1
231183_s_at	182	JAG1	jagged 1	FALSE	1
232297_at	51088	KLHL5	kelch-like 5 (Drosophila)	FALSE	1
241866_at	9194	SLC16A7	solute carrier family 16 member 7 (monocarboxylic acid transporter 2)	FALSE	1
41469_at	5266	PI3	peptidase inhibitor 3 skin-derived	FALSE	1
204567_s_at	9619	ABCG1	ATP-binding cassette sub-family G (WHITE) member 1	FALSE	1
208178_x_at	7204	TRIO	trio Rho guanine nucleotide exchange factor	FALSE	1
208944_at	7048	TGFBR2	transforming growth factor beta receptor II (70/80kDa)	TRUE	1
221011_s_at	81606	LBH	limb bud and heart development homolog (mouse)	FALSE	1
226055_at	27106	ARRDC2	arrestin domain containing 2	FALSE	1
230490_x_at	6251	RSU1	Ras suppressor protein 1	FALSE	1
203140_at	604	BCL6	B-cell CLL/lymphoma 6	FALSE	1
205054_at	4703	NEB	nebulin	FALSE	1
206300_s_at	5744	PTHLH	parathyroid hormone-like hormone	FALSE	1
206994_at	1472	CST4	cystatin S	FALSE	1
224813_at	8976	WASL	Wiskott-Aldrich syndrome-like	FALSE	1
225688_s_at	90102	PHLDB2	pleckstrin homology-like domain family B member 2	FALSE	1
235976_at	84189	SLITRK6	SLIT and NTRK-like family member 6	FALSE	1
1555950_a_at	1604	CD55	CD55 molecule decay accelerating factor for complement (Cromer blood group)	FALSE	1
206389_s_at	5139	PDE3A	phosphodiesterase 3A cGMP-inhibited	FALSE	1
214303_x_at	4586	MUC5AC	mucin 5AC oligomeric mucus/gel-forming	FALSE	1
226085_at	23468	CBX5	chromobox homolog 5	FALSE	1
203810_at	11080	DNAJB4	DnaJ (Hsp40) homolog subfamily B member 4	FALSE	1
222802_at	1906	EDN1	endothelin 1	FALSE	1
204589_at	9891	NUAK1	NUAK family SNF1-like kinase 1	FALSE	1
220512_at	10395	DLC1	deleted in liver cancer 1	FALSE	1
225081_s_at	55536	CDCA7L	cell division cycle associated 7-like	FALSE	1
1553768_a_at	285761	DCBLD1	discoidin CUB and LCCL domain containing 1	FALSE	1
226395_at	84376	HOOK3	hook homolog 3 (Drosophila)	FALSE	1
201868_s_at	6907	TBL1X	transducin (beta)-like 1X-linked	FALSE	1
229851_s_at	28970	C11orf54	chromosome 11 open reading frame 54	FALSE	1
201426_s_at	7431	VIM	vimentin	FALSE	1
224428_s_at	83879	CDCA7	cell division cycle associated 7	FALSE	1
229897_at	121274	ZNF641	zinc finger protein 641	FALSE	1
232238_at	259266	ASPM	asp (abnormal spindle) homolog microcephaly associated (Drosophila)	FALSE	1
227510_x_at	378938	MALAT1	metastasis associated lung adenocarcinoma transcript 1 (non-protein coding)	FALSE	1
214385_s_at	4586	MUC5AC	mucin 5AC oligomeric mucus/gel-forming	FALSE	1
201926_s_at	1604	CD55	CD55 molecule decay accelerating factor for complement (Cromer blood group)	FALSE	1
226325_at	122622	ADSSL1	adenylosuccinate synthase like 1	FALSE	1
214435_x_at	5898	RALA	v-ral simian leukemia viral oncogene homolog A (ras related)	FALSE	1
220085_at	3070	HELLS	helicase lymphoid-specific	FALSE	1
207826_s_at	3399	ID3	inhibitor of DNA binding 3 dominant negative helix-loop-helix protein	TRUE	1
214010_s_at	374868	ATP9B	ATPase class II type 9B	FALSE	1
238593_at	79703	C11orf80	chromosome 11 open reading frame 80	FALSE	1
206925_at	7903	ST8SIA4	ST8 alpha-N-acetyl-neuraminide alpha-2 8-sialyltransferase 4	FALSE	1
204224_s_at	2643	GCH1	GTP cyclohydrolase 1	FALSE	1
217820_s_at	55740	ENAH	enabled homolog (Drosophila)	FALSE	1
223915_at	54880	BCOR	BCL6 corepressor	FALSE	1
211631_x_at	2683	B4GALT1	UDP-Gal:betaGlcNAc beta 1 4- galactosyltransferase polypeptide 1	FALSE	1
204501_at	4856	NOV	nephroblastoma overexpressed	FALSE	1
204602_at	22943	DKK1	dickkopf 1 homolog (Xenopus laevis)	FALSE	1
219302_s_at	26047	CNTNAP2	contactin associated protein-like 2	FALSE	1
202728_s_at	4052	LTBP1	latent transforming growth factor beta binding protein 1	TRUE	1
225142_at	80853	JHDM1D	jumonji C domain containing histone demethylase 1 homolog D (S. cerevisiae)	FALSE	1
222449_at	56937	PMEPA1	prostate transmembrane protein androgen induced 1	FALSE	1
225344_at	135112	NCOA7	nuclear receptor coactivator 7	FALSE	1
201416_at	6659	SOX4	SRY (sex determining region Y)-box 4	FALSE	1
204015_s_at	1846	DUSP4	dual specificity phosphatase 4	FALSE	1
243556_at	25791	NGEF	neuronal guanine nucleotide exchange factor	FALSE	1
206582_s_at	9289	GPR56	G protein-coupled receptor 56	FALSE	1
1554835_a_at	84002	B3GNT5	UDP-GlcNAc:betaGal beta-1 3-N-acetylglucosaminyltransferase 5	FALSE	1
203394_s_at	3280	HES1	hairy and enhancer of split 1 (Drosophila)	FALSE	1
208084_at	3694	ITGB6	integrin beta 6	FALSE	1
227410_at	131583	FAM43A	family with sequence similarity 43 member A	FALSE	1
214261_s_at	130	ADH6	alcohol dehydrogenase 6 (class V)	FALSE	1
209062_x_at	8202	NCOA3	nuclear receptor coactivator 3	FALSE	1
203854_at	3426	CFI	complement factor I	FALSE	1
213258_at	7035	TFPI	tissue factor pathway inhibitor (lipoprotein-associated coagulation inhibitor)	FALSE	1
232748_at	5069	PAPPA	pregnancy-associated plasma protein A pappalysin 1	FALSE	1
211084_x_at	23683	PRKD3	protein kinase D3	FALSE	1
226992_at	115677	NOSTRIN	nitric oxide synthase trafficker	FALSE	1
215936_s_at	23325	KIAA1033	KIAA1033	FALSE	1
216627_s_at	2683	B4GALT1	UDP-Gal:betaGlcNAc beta 1 4- galactosyltransferase polypeptide 1	FALSE	1
227172_at	89894	TMEM116	transmembrane protein 116	FALSE	1
204908_s_at	602	BCL3	B-cell CLL/lymphoma 3	FALSE	1
202990_at	5836	PYGL	phosphorylase glycogen liver	FALSE	1
211352_s_at	8202	NCOA3	nuclear receptor coactivator 3	FALSE	1
228793_at	221037	JMJD1C	jumonji domain containing 1C	FALSE	1
221730_at	1290	COL5A2	collagen type V alpha 2	FALSE	1
214577_at	4131	MAP1B	microtubule-associated protein 1B	FALSE	1
233955_x_at	51523	CXXC5	CXXC finger protein 5	FALSE	1
212464_s_at	2335	FN1	fibronectin 1	FALSE	1
206388_at	5139	PDE3A	phosphodiesterase 3A cGMP-inhibited	FALSE	1
231029_at	2153	F5	coagulation factor V (proaccelerin labile factor)	FALSE	1
210933_s_at	6624	FSCN1	fascin homolog 1 actin-bundling protein (Strongylocentrotus purpuratus)	FALSE	1
231955_s_at	11112	HIBADH	3-hydroxyisobutyrate dehydrogenase	FALSE	1
207345_at	10468	FST	follistatin	TRUE	1
201848_s_at	664	BNIP3	BCL2/adenovirus E1B 19kDa interacting protein 3	FALSE	1
226928_x_at	51312	SLC25A37	solute carrier family 25 (mitochondrial iron transporter) member 37	FALSE	1
218871_x_at	55454	CSGALNACT2	chondroitin sulfate N-acetylgalactosaminyltransferase 2	FALSE	1
204347_at	205	AK4	adenylate kinase 4	FALSE	1
244661_at	6646	SOAT1	sterol O-acyltransferase 1	FALSE	1
238554_at	80777	CYB5B	cytochrome b5 type B (outer mitochondrial membrane)	FALSE	1
208633_s_at	23499	MACF1	microtubule-actin crosslinking factor 1	FALSE	1
219148_at	55872	PBK	PDZ binding kinase	FALSE	1
226820_at	149076	ZNF362	zinc finger protein 362	FALSE	1
229345_at	349667	RTN4RL2	reticulon 4 receptor-like 2	FALSE	1
225807_at	84962	AJUBA	ajuba LIM protein	FALSE	1
202998_s_at	4017	LOXL2	lysyl oxidase-like 2	FALSE	1
235287_at	1021	CDK6	cyclin-dependent kinase 6	FALSE	1
201890_at	6241	RRM2	ribonucleotide reductase M2	FALSE	1
228498_at	2683	B4GALT1	UDP-Gal:betaGlcNAc beta 1 4- galactosyltransferase polypeptide 1	FALSE	1
225659_at	339745	SPOPL	speckle-type POZ protein-like	FALSE	1
209061_at	8202	NCOA3	nuclear receptor coactivator 3	FALSE	1
205009_at	7031	TFF1	trefoil factor 1	FALSE	1
209288_s_at	10602	CDC42EP3	CDC42 effector protein (Rho GTPase binding) 3	FALSE	1
201427_s_at	6414	SEPP1	selenoprotein P plasma 1	FALSE	1
202238_s_at	4837	NNMT	nicotinamide N-methyltransferase	FALSE	1
209287_s_at	10602	CDC42EP3	CDC42 effector protein (Rho GTPase binding) 3	FALSE	1
1555564_a_at	3426	CFI	complement factor I	FALSE	1
201369_s_at	678	ZFP36L2	zinc finger protein 36 C3H type-like 2	FALSE	1
1558143_a_at	10018	BCL2L11	BCL2-like 11 (apoptosis facilitator)	FALSE	1
204159_at	1031	CDKN2C	cyclin-dependent kinase inhibitor 2C (p18 inhibits CDK4)	FALSE	1
210739_x_at	8671	SLC4A4	solute carrier family 4 sodium bicarbonate cotransporter member 4	FALSE	1
202620_s_at	5352	PLOD2	procollagen-lysine 2-oxoglutarate 5-dioxygenase 2	FALSE	1
225431_x_at	135293	PM20D2	peptidase M20 domain containing 2	FALSE	1
206576_s_at	634	CEACAM1	carcinoembryonic antigen-related cell adhesion molecule 1 (biliary glycoprotein)	FALSE	1
203811_s_at	11080	DNAJB4	DnaJ (Hsp40) homolog subfamily B member 4	FALSE	1
214894_x_at	23499	MACF1	microtubule-actin crosslinking factor 1	FALSE	1
213240_s_at	3851	KRT4	keratin 4	FALSE	1
209386_at	4071	TM4SF1	transmembrane 4 L six family member 1	FALSE	1
201925_s_at	1604	CD55	CD55 molecule decay accelerating factor for complement (Cromer blood group)	FALSE	1
217936_at	394	ARHGAP5	Rho GTPase activating protein 5	FALSE	1
203213_at	983	CDK1	cyclin-dependent kinase 1	FALSE	1
221952_x_at	57570	TRMT5	tRNA methyltransferase 5 homolog (S. cerevisiae)	FALSE	1
218319_at	57162	PELI1	pellino E3 ubiquitin protein ligase 1	FALSE	1
1552656_s_at	127933	UHMK1	U2AF homology motif (UHM) kinase 1	FALSE	1
210687_at	1374	CPT1A	carnitine palmitoyltransferase 1A (liver)	FALSE	1
218723_s_at	28984	RGCC	regulator of cell cycle	FALSE	1
208647_at	2222	FDFT1	farnesyl-diphosphate farnesyltransferase 1	FALSE	1
1554997_a_at	5743	PTGS2	prostaglandin-endoperoxide synthase 2 (prostaglandin G/H synthase and cyclooxygenase)	FALSE	1
218995_s_at	1906	EDN1	endothelin 1	FALSE	1
228128_x_at	5069	PAPPA	pregnancy-associated plasma protein A pappalysin 1	FALSE	1
204026_s_at	11130	ZWINT	ZW10 interactor	FALSE	1
209337_at	11168	PSIP1	PC4 and SFRS1 interacting protein 1	FALSE	1
211057_at	4919	ROR1	receptor tyrosine kinase-like orphan receptor 1	FALSE	1
202237_at	4837	NNMT	nicotinamide N-methyltransferase	FALSE	1
219918_s_at	259266	ASPM	asp (abnormal spindle) homolog microcephaly associated (Drosophila)	FALSE	1
232961_at	26010	SPATS2L	spermatogenesis associated serine-rich 2-like	FALSE	1
222343_at	10018	BCL2L11	BCL2-like 11 (apoptosis facilitator)	FALSE	1
204127_at	5983	RFC3	replication factor C (activator 1) 3 38kDa	FALSE	1
209676_at	7035	TFPI	tissue factor pathway inhibitor (lipoprotein-associated coagulation inhibitor)	FALSE	1
201884_at	1048	CEACAM5	carcinoembryonic antigen-related cell adhesion molecule 5	FALSE	1
203935_at	90	ACVR1	activin A receptor type I	TRUE	1
45714_at	54985	HCFC1R1	host cell factor C1 regulator 1 (XPO1 dependent)	FALSE	1
203059_s_at	9060	PAPSS2	3'-phosphoadenosine 5'-phosphosulfate synthase 2	FALSE	1
229768_at	143503	OR51E1	olfactory receptor family 51 subfamily E member 1	FALSE	1
228057_at	115265	DDIT4L	DNA-damage-inducible transcript 4-like	FALSE	1
232481_s_at	84189	SLITRK6	SLIT and NTRK-like family member 6	FALSE	1
209277_at	7980	TFPI2	tissue factor pathway inhibitor 2	FALSE	1
223204_at	51313	FAM198B	family with sequence similarity 198 member B	FALSE	1
204621_s_at	4929	NR4A2	nuclear receptor subfamily 4 group A member 2	FALSE	1
1553764_a_at	84962	AJUBA	ajuba LIM protein	FALSE	1
225806_at	84962	AJUBA	ajuba LIM protein	FALSE	1
200838_at	1508	CTSB	cathepsin B	FALSE	1
204615_x_at	3422	IDI1	isopentenyl-diphosphate delta isomerase 1	FALSE	1
222923_s_at	10008	KCNE3	potassium voltage-gated channel Isk-related family member 3	FALSE	1
214235_at	1577	CYP3A5	cytochrome P450 family 3 subfamily A polypeptide 5	FALSE	1
218000_s_at	22822	PHLDA1	pleckstrin homology-like domain family A member 1	FALSE	1
203490_at	2000	ELF4	E74-like factor 4 (ets domain transcription factor)	FALSE	1
204128_s_at	5983	RFC3	replication factor C (activator 1) 3 38kDa	FALSE	1
212094_at	23089	PEG10	paternally expressed 10	FALSE	1
224559_at	378938	MALAT1	metastasis associated lung adenocarcinoma transcript 1 (non-protein coding)	FALSE	1
210495_x_at	2335	FN1	fibronectin 1	FALSE	1
243296_at	10135	NAMPT	nicotinamide phosphoribosyltransferase	FALSE	1
202912_at	133	ADM	adrenomedullin	FALSE	1
208103_s_at	81611	ANP32E	acidic (leucine-rich) nuclear phosphoprotein 32 family member E	FALSE	1
230413_s_at	8905	AP1S2	adaptor-related protein complex 1 sigma 2 subunit	FALSE	1
204768_s_at	2237	FEN1	flap structure-specific endonuclease 1	FALSE	1
242001_at	3417	IDH1	isocitrate dehydrogenase 1 (NADP+) soluble	FALSE	1
228582_x_at	378938	MALAT1	metastasis associated lung adenocarcinoma transcript 1 (non-protein coding)	FALSE	1
216442_x_at	2335	FN1	fibronectin 1	FALSE	1
1569871_at	64788	LMF1	lipase maturation factor 1	FALSE	1
221685_s_at	54908	CCDC99	coiled-coil domain containing 99	FALSE	1
210664_s_at	7035	TFPI	tissue factor pathway inhibitor (lipoprotein-associated coagulation inhibitor)	FALSE	1
207544_s_at	130	ADH6	alcohol dehydrogenase 6 (class V)	FALSE	1
207291_at	79056	PRRG4	proline rich Gla (G-carboxyglutamic acid) 4 (transmembrane)	FALSE	1
203725_at	1647	GADD45A	growth arrest and DNA-damage-inducible alpha	FALSE	1
208881_x_at	3422	IDI1	isopentenyl-diphosphate delta isomerase 1	FALSE	1
244597_at	26010	SPATS2L	spermatogenesis associated serine-rich 2-like	FALSE	1
204256_at	79071	ELOVL6	ELOVL fatty acid elongase 6	FALSE	1
208808_s_at	3148	HMGB2	high mobility group box 2	FALSE	1
207643_s_at	7132	TNFRSF1A	tumor necrosis factor receptor superfamily member 1A	FALSE	1
210950_s_at	2222	FDFT1	farnesyl-diphosphate farnesyltransferase 1	FALSE	1
218537_at	54985	HCFC1R1	host cell factor C1 regulator 1 (XPO1 dependent)	FALSE	1
242321_at	5784	PTPN14	protein tyrosine phosphatase non-receptor type 14	FALSE	1
201208_s_at	7126	TNFAIP1	tumor necrosis factor alpha-induced protein 1 (endothelial)	FALSE	1
219774_at	54520	CCDC93	coiled-coil domain containing 93	FALSE	1
205960_at	5166	PDK4	pyruvate dehydrogenase kinase isozyme 4	FALSE	1
210868_s_at	79071	ELOVL6	ELOVL fatty acid elongase 6	FALSE	1
65517_at	10053	AP1M2	adaptor-related protein complex 1 mu 2 subunit	FALSE	1
206643_at	3034	HAL	histidine ammonia-lyase	FALSE	1
228654_at	139886	SPIN4	spindlin family member 4	FALSE	1
208499_s_at	5611	DNAJC3	DnaJ (Hsp40) homolog subfamily C member 3	FALSE	1
215222_x_at	23499	MACF1	microtubule-actin crosslinking factor 1	FALSE	1
232176_at	84189	SLITRK6	SLIT and NTRK-like family member 6	FALSE	1
1558080_s_at	5611	DNAJC3	DnaJ (Hsp40) homolog subfamily C member 3	FALSE	1
211719_x_at	2335	FN1	fibronectin 1	FALSE	1
203362_s_at	4085	MAD2L1	MAD2 mitotic arrest deficient-like 1 (yeast)	FALSE	1
225999_at	57494	RIMKLB	ribosomal modification protein rimK-like family member B	FALSE	1
202651_at	9926	LPGAT1	lysophosphatidylglycerol acyltransferase 1	FALSE	1
237029_at	3081	HGD	homogentisate 1 2-dioxygenase	FALSE	1
202503_s_at	9768	KIAA0101	KIAA0101	FALSE	1
227350_at	3070	HELLS	helicase lymphoid-specific	FALSE	1
234992_x_at	1894	ECT2	epithelial cell transforming sequence 2 oncogene	FALSE	1
206765_at	3759	KCNJ2	potassium inwardly-rectifying channel subfamily J member 2	FALSE	1
203240_at	8857	FCGBP	Fc fragment of IgG binding protein	FALSE	1
203967_at	990	CDC6	cell division cycle 6 homolog (S. cerevisiae)	FALSE	1
211792_s_at	1031	CDKN2C	cyclin-dependent kinase inhibitor 2C (p18 inhibits CDK4)	FALSE	1
238419_at	90102	PHLDB2	pleckstrin homology-like domain family B member 2	FALSE	1
224359_s_at	84376	HOOK3	hook homolog 3 (Drosophila)	FALSE	1
210559_s_at	983	CDK1	cyclin-dependent kinase 1	FALSE	1
238756_at	283431	GAS2L3	growth arrest-specific 2 like 3	FALSE	1
213734_at	55884	WSB2	WD repeat and SOCS box containing 2	FALSE	1
222996_s_at	51523	CXXC5	CXXC finger protein 5	FALSE	1
211494_s_at	8671	SLC4A4	solute carrier family 4 sodium bicarbonate cotransporter member 4	FALSE	1
209387_s_at	4071	TM4SF1	transmembrane 4 L six family member 1	FALSE	1
224566_at	283131	NEAT1	nuclear paraspeckle assembly transcript 1 (non-protein coding)	FALSE	1
219856_at	79098	C1orf116	chromosome 1 open reading frame 116	FALSE	1
222922_at	10008	KCNE3	potassium voltage-gated channel Isk-related family member 3	FALSE	1
201531_at	7538	ZFP36	zinc finger protein 36 C3H type homolog (mouse)	FALSE	1
224516_s_at	51523	CXXC5	CXXC finger protein 5	FALSE	1
225647_s_at	1075	CTSC	cathepsin C	FALSE	1
221841_s_at	9314	KLF4	Kruppel-like factor 4 (gut)	FALSE	1
229344_x_at	57494	RIMKLB	ribosomal modification protein rimK-like family member B	FALSE	1
203214_x_at	983	CDK1	cyclin-dependent kinase 1	FALSE	1
232060_at	4919	ROR1	receptor tyrosine kinase-like orphan receptor 1	FALSE	1
202997_s_at	4017	LOXL2	lysyl oxidase-like 2	FALSE	1
210738_s_at	8671	SLC4A4	solute carrier family 4 sodium bicarbonate cotransporter member 4	FALSE	1
235266_at	29028	ATAD2	ATPase family AAA domain containing 2	FALSE	1
201939_at	10769	PLK2	polo-like kinase 2	FALSE	1
242088_at	54800	KLHL24	kelch-like 24 (Drosophila)	FALSE	1
215990_s_at	604	BCL6	B-cell CLL/lymphoma 6	FALSE	1
227740_at	127933	UHMK1	U2AF homology motif (UHM) kinase 1	FALSE	1
238320_at	283131	NEAT1	nuclear paraspeckle assembly transcript 1 (non-protein coding)	FALSE	1
209773_s_at	6241	RRM2	ribonucleotide reductase M2	FALSE	1
201930_at	4175	MCM6	minichromosome maintenance complex component 6	FALSE	1
201981_at	5069	PAPPA	pregnancy-associated plasma protein A pappalysin 1	FALSE	1
1555758_a_at	1033	CDKN3	cyclin-dependent kinase inhibitor 3	FALSE	1
218039_at	51203	NUSAP1	nucleolar and spindle associated protein 1	FALSE	1
218261_at	10053	AP1M2	adaptor-related protein complex 1 mu 2 subunit	FALSE	1
211713_x_at	9768	KIAA0101	KIAA0101	FALSE	1
218553_s_at	79047	KCTD15	potassium channel tetramerisation domain containing 15	FALSE	1
204014_at	1846	DUSP4	dual specificity phosphatase 4	FALSE	0.999999
203354_s_at	23362	PSD3	pleckstrin and Sec7 domain containing 3	FALSE	0.999999
206788_s_at	865	CBFB	core-binding factor beta subunit	FALSE	0.999999
222895_s_at	64919	BCL11B	B-cell CLL/lymphoma 11B (zinc finger protein)	FALSE	0.999999
213975_s_at	4069	LYZ	lysozyme	FALSE	0.999999
204475_at	4312	MMP1	matrix metallopeptidase 1 (interstitial collagenase)	FALSE	0.999999
223566_s_at	54880	BCOR	BCL6 corepressor	FALSE	0.999999
1567224_at	8091	HMGA2	high mobility group AT-hook 2	FALSE	0.999999
1557578_at	90102	PHLDB2	pleckstrin homology-like domain family B member 2	FALSE	0.999999
239286_at	1009	CDH11	cadherin 11 type 2 OB-cadherin (osteoblast)	FALSE	0.999999
234990_at	23468	CBX5	chromobox homolog 5	FALSE	0.999999
212092_at	23089	PEG10	paternally expressed 10	FALSE	0.999999
203708_at	5142	PDE4B	phosphodiesterase 4B cAMP-specific	FALSE	0.999999
203039_s_at	4719	NDUFS1	NADH dehydrogenase (ubiquinone) Fe-S protein 1 75kDa (NADH-coenzyme Q reductase)	FALSE	0.999999
209280_at	9902	MRC2	mannose receptor C type 2	FALSE	0.999999
202338_at	7083	TK1	thymidine kinase 1 soluble	FALSE	0.999999
223556_at	3070	HELLS	helicase lymphoid-specific	FALSE	0.999999
235709_at	283431	GAS2L3	growth arrest-specific 2 like 3	FALSE	0.999999
209714_s_at	1033	CDKN3	cyclin-dependent kinase inhibitor 3	FALSE	0.999999
214586_at	2861	GPR37	G protein-coupled receptor 37 (endothelin receptor type B-like)	FALSE	0.999999
224558_s_at	378938	MALAT1	metastasis associated lung adenocarcinoma transcript 1 (non-protein coding)	FALSE	0.999998
1554768_a_at	4085	MAD2L1	MAD2 mitotic arrest deficient-like 1 (yeast)	FALSE	0.999998
226456_at	116028	RMI2	RMI2 RecQ mediated genome instability 2 homolog (S. cerevisiae)	FALSE	0.999998
219528_s_at	64919	BCL11B	B-cell CLL/lymphoma 11B (zinc finger protein)	FALSE	0.999998
223722_at	56521	DNAJC12	DnaJ (Hsp40) homolog subfamily C member 12	FALSE	0.999998
239002_at	259266	ASPM	asp (abnormal spindle) homolog microcephaly associated (Drosophila)	FALSE	0.999998
1554408_a_at	7083	TK1	thymidine kinase 1 soluble	FALSE	0.999997
1564630_at	1906	EDN1	endothelin 1	FALSE	0.999997
228401_at	29028	ATAD2	ATPase family AAA domain containing 2	FALSE	0.999997
232360_at	26298	EHF	ets homologous factor	FALSE	0.999996
204767_s_at	2237	FEN1	flap structure-specific endonuclease 1	FALSE	0.999996
227964_at	83786	FRMD8	FERM domain containing 8	FALSE	0.999996
203002_at	51421	AMOTL2	angiomotin like 2	FALSE	0.999995
215033_at	4071	TM4SF1	transmembrane 4 L six family member 1	FALSE	0.999994
235114_x_at	84376	HOOK3	hook homolog 3 (Drosophila)	FALSE	0.999994
223307_at	83461	CDCA3	cell division cycle associated 3	FALSE	0.999993
219978_s_at	51203	NUSAP1	nucleolar and spindle associated protein 1	FALSE	0.999992
221521_s_at	51659	GINS2	GINS complex subunit 2 (Psf2 homolog)	FALSE	0.999991
218782_s_at	29028	ATAD2	ATPase family AAA domain containing 2	FALSE	0.99999
230364_at	56994	CHPT1	choline phosphotransferase 1	FALSE	0.999989
203755_at	701	BUB1B	budding uninhibited by benzimidazoles 1 homolog beta (yeast)	FALSE	0.999988
224565_at	283131	NEAT1	nuclear paraspeckle assembly transcript 1 (non-protein coding)	FALSE	0.999987
222077_s_at	29127	RACGAP1	Rac GTPase activating protein 1	FALSE	0.999985
206343_s_at	3084	NRG1	neuregulin 1	FALSE	0.999983
1552627_a_at	394	ARHGAP5	Rho GTPase activating protein 5	FALSE	0.999982
242931_at	79836	LONRF3	LON peptidase N-terminal domain and ring finger 3	FALSE	0.999981
222740_at	29028	ATAD2	ATPase family AAA domain containing 2	FALSE	0.999981
226164_x_at	57494	RIMKLB	ribosomal modification protein rimK-like family member B	FALSE	0.999979
209709_s_at	3161	HMMR	hyaluronan-mediated motility receptor (RHAMM)	FALSE	0.999979
215531_s_at	2558	GABRA5	gamma-aminobutyric acid (GABA) A receptor alpha 5	FALSE	0.999979
221763_at	221037	JMJD1C	jumonji domain containing 1C	FALSE	0.999979
202534_x_at	1719	DHFR	dihydrofolate reductase	FALSE	0.999977
233849_s_at	394	ARHGAP5	Rho GTPase activating protein 5	FALSE	0.999976
219493_at	79801	SHCBP1	SHC SH2-domain binding protein 1	FALSE	0.999976
202345_s_at	2171	FABP5	fatty acid binding protein 5 (psoriasis-associated)	FALSE	0.999976
208240_s_at	2246	FGF1	fibroblast growth factor 1 (acidic)	FALSE	0.999975
230244_at	389084	C2orf82	chromosome 2 open reading frame 82	FALSE	0.999975
202589_at	7298	TYMS	thymidylate synthetase	FALSE	0.999971
229777_at	119467	CLRN3	clarin 3	FALSE	0.99997
201477_s_at	6240	RRM1	ribonucleotide reductase M1	FALSE	0.999968
201008_s_at	10628	TXNIP	thioredoxin interacting protein	FALSE	0.999964
204023_at	5984	RFC4	replication factor C (activator 1) 4 37kDa	FALSE	0.999963
229551_x_at	195828	ZNF367	zinc finger protein 367	FALSE	0.999954
223578_x_at	378938	MALAT1	metastasis associated lung adenocarcinoma transcript 1 (non-protein coding)	FALSE	0.999953
223434_at	2635	GBP3	guanylate binding protein 3	FALSE	0.999949
1554980_a_at	467	ATF3	activating transcription factor 3	FALSE	0.999947
201566_x_at	3398	ID2	inhibitor of DNA binding 2 dominant negative helix-loop-helix protein	TRUE	0.999943
218585_s_at	51514	DTL	denticleless E3 ubiquitin protein ligase homolog (Drosophila)	FALSE	0.999943
204825_at	9833	MELK	maternal embryonic leucine zipper kinase	FALSE	0.999942
235003_at	127933	UHMK1	U2AF homology motif (UHM) kinase 1	FALSE	0.999937
202464_s_at	5209	PFKFB3	6-phosphofructo-2-kinase/fructose-2 6-biphosphatase 3	FALSE	0.999932
218883_s_at	79682	MLF1IP	MLF1 interacting protein	FALSE	0.999925
214602_at	1286	COL4A4	collagen type IV alpha 4	FALSE	0.999924
209291_at	3400	ID4	inhibitor of DNA binding 4 dominant negative helix-loop-helix protein	TRUE	0.999922
226432_at	55500	ETNK1	ethanolamine kinase 1	FALSE	0.99992
219433_at	54880	BCOR	BCL6 corepressor	FALSE	0.999911
201565_s_at	3398	ID2	inhibitor of DNA binding 2 dominant negative helix-loop-helix protein	TRUE	0.999907
205513_at	6947	TCN1	transcobalamin I (vitamin B12 binding protein R binder family)	FALSE	0.999898
203304_at	25805	BAMBI	BMP and activin membrane-bound inhibitor homolog (Xenopus laevis)	FALSE	0.999897
31845_at	2000	ELF4	E74-like factor 4 (ets domain transcription factor)	FALSE	0.999891
202954_at	11065	UBE2C	ubiquitin-conjugating enzyme E2C	FALSE	0.99988
204444_at	3832	KIF11	kinesin family member 11	FALSE	0.999879
236911_at	57494	RIMKLB	ribosomal modification protein rimK-like family member B	FALSE	0.999873
201010_s_at	10628	TXNIP	thioredoxin interacting protein	FALSE	0.999871
222680_s_at	51514	DTL	denticleless E3 ubiquitin protein ligase homolog (Drosophila)	FALSE	0.999868
201292_at	7153	TOP2A	topoisomerase (DNA) II alpha 170kDa	FALSE	0.999861
206102_at	9837	GINS1	GINS complex subunit 1 (Psf1 homolog)	FALSE	0.999845
222608_s_at	54443	ANLN	anillin actin binding protein	FALSE	0.999829
224933_s_at	221037	JMJD1C	jumonji domain containing 1C	FALSE	0.999827
235106_at	84441	MAML2	mastermind-like 2 (Drosophila)	FALSE	0.999826
208536_s_at	10018	BCL2L11	BCL2-like 11 (apoptosis facilitator)	FALSE	0.999824
48808_at	1719	DHFR	dihydrofolate reductase	FALSE	0.999807
227476_at	9926	LPGAT1	lysophosphatidylglycerol acyltransferase 1	FALSE	0.999782
203554_x_at	9232	PTTG1	pituitary tumor-transforming 1	FALSE	0.999776
202107_s_at	4171	MCM2	minichromosome maintenance complex component 2	FALSE	0.999766
203851_at	3489	IGFBP6	insulin-like growth factor binding protein 6	FALSE	0.99975
207165_at	3161	HMMR	hyaluronan-mediated motility receptor (RHAMM)	FALSE	0.999723
211302_s_at	5142	PDE4B	phosphodiesterase 4B cAMP-specific	FALSE	0.999718
207828_s_at	1063	CENPF	centromere protein F 350/400kDa (mitosin)	FALSE	0.999715
221985_at	54800	KLHL24	kelch-like 24 (Drosophila)	FALSE	0.999708
1558487_a_at	222068	TMED4	transmembrane emp24 protein transport domain containing 4	FALSE	0.999707
227062_at	283131	NEAT1	nuclear paraspeckle assembly transcript 1 (non-protein coding)	FALSE	0.999693
204709_s_at	9493	KIF23	kinesin family member 23	FALSE	0.999675
218542_at	55165	CEP55	centrosomal protein 55kDa	FALSE	0.999671
202532_s_at	1719	DHFR	dihydrofolate reductase	FALSE	0.999657
228729_at	891	CCNB1	cyclin B1	FALSE	0.999647
201291_s_at	7153	TOP2A	topoisomerase (DNA) II alpha 170kDa	FALSE	0.999634
225687_at	81610	FAM83D	family with sequence similarity 83 member D	FALSE	0.999604
217182_at	4586	MUC5AC	mucin 5AC oligomeric mucus/gel-forming	FALSE	0.999557
210052_s_at	22974	TPX2	TPX2 microtubule-associated homolog (Xenopus laevis)	FALSE	0.999553
225290_at	55500	ETNK1	ethanolamine kinase 1	FALSE	0.999437
203968_s_at	990	CDC6	cell division cycle 6 homolog (S. cerevisiae)	FALSE	0.999428
209408_at	11004	KIF2C	kinesin family member 2C	FALSE	0.999423
209507_at	6119	RPA3	replication protein A3 14kDa	FALSE	0.999399
214710_s_at	891	CCNB1	cyclin B1	FALSE	0.999387
1559975_at	694	BTG1	B-cell translocation gene 1 anti-proliferative	FALSE	0.999243
218009_s_at	9055	PRC1	protein regulator of cytokinesis 1	FALSE	0.99923
204641_at	4751	NEK2	NIMA (never in mitosis gene a)-related kinase 2	FALSE	0.999224
218726_at	55355	HJURP	Holliday junction recognition protein	FALSE	0.999061
218355_at	24137	KIF4A	kinesin family member 4A	FALSE	0.998944
221085_at	9966	TNFSF15	tumor necrosis factor (ligand) superfamily member 15	FALSE	0.998772
1554241_at	1690	COCH	coagulation factor C homolog cochlin (Limulus polyphemus)	FALSE	0.998751
214665_s_at	11261	CHP1	calcineurin-like EF hand protein 1	FALSE	0.998743
204270_at	6497	SKI	v-ski sarcoma viral oncogene homolog (avian)	FALSE	0.998627
234989_at	283131	NEAT1	nuclear paraspeckle assembly transcript 1 (non-protein coding)	FALSE	0.998435
202508_s_at	6616	SNAP25	synaptosomal-associated protein 25kDa	FALSE	0.998394
203418_at	890	CCNA2	cyclin A2	FALSE	0.998342
232081_at	9619	ABCG1	ATP-binding cassette sub-family G (WHITE) member 1	FALSE	0.998036
212021_s_at	4288	MKI67	antigen identified by monoclonal antibody Ki-67	FALSE	0.998025
204962_s_at	1058	CENPA	centromere protein A	FALSE	0.997663
214657_s_at	283131	NEAT1	nuclear paraspeckle assembly transcript 1 (non-protein coding)	FALSE	0.997442
209292_at	3400	ID4	inhibitor of DNA binding 4 dominant negative helix-loop-helix protein	TRUE	0.997386
215198_s_at	800	CALD1	caldesmon 1	FALSE	0.997277
217998_at	22822	PHLDA1	pleckstrin homology-like domain family A member 1	FALSE	0.996808
1552619_a_at	54443	ANLN	anillin actin binding protein	FALSE	0.996354
213226_at	890	CCNA2	cyclin A2	FALSE	0.9956
226559_at	389792	IER5L	immediate early response 5-like	FALSE	0.995488
1562321_at	5166	PDK4	pyruvate dehydrogenase kinase isozyme 4	FALSE	0.995454
238168_at	4071	TM4SF1	transmembrane 4 L six family member 1	FALSE	0.995302
232304_at	57162	PELI1	pellino E3 ubiquitin protein ligase 1	FALSE	0.994673
225284_at	5611	DNAJC3	DnaJ (Hsp40) homolog subfamily C member 3	FALSE	0.994584
[truncated: 9 more rows]
