# Supplementary material for: TGF-β stimulation in human and murine cells reveals commonly affected biological processes and pathways at transcription level
Source: BMC Syst Biol. 2014 May 15;8:55. doi: 10.1186/1752-0509-8-55 (PMC4049504; doi:10.1186/1752-0509-8-55)
Supplement: Additional file 2: Table S1-S18 — Tables and excel files with results: Tgf- Stimulation in human and murine cells reveals commonly affected biological processes and pathways at transcription level. [file 1752-0509-8-55-S2.zip › Tables S9 Differentially Expressed Genes (at 04 hours).xls]

## Sheet: Oreview
Cell Type	FDR < 0.01 & abs(logFC) > 1
MPP.M	57
CDP.M	118
HPC.M	17
HPC.H	39
MSC.H	24
NCL.H	201

## Sheet: MPP.M
ID	Symbol	Entrez	Description	TGFb	logFC	AveExpr	t	B	P.Value	FDR.BH	FDR.BY	FDR.holm
10490159	Pmepa1	65112	prostate transmembrane protein androgen induced 1	FALSE	3.80369	10.7599	14.7466	19.617	4.38467e-19	3.41215e-15	3.62897e-14	1.02356e-14
10518735	Spsb1	74646	splA/ryanodine receptor domain and SOCS box containing 1	FALSE	2.5895	10.4831	11.579	10.6501	2.9851e-15	1.1615e-11	1.2353e-10	6.96751e-11
10380398	Chad	12643	chondroadherin	FALSE	2.30398	9.9397	8.89393	2.07038	1.43076e-11	1.19295e-08	1.26875e-07	3.33639e-07
10369453	X99384	27355	cDNA sequence X99384	FALSE	2.13329	9.60932	11.2539	9.65844	7.93495e-15	2.31562e-11	2.46276e-10	1.85194e-10
10532741	Tmem119	231633	transmembrane protein 119	FALSE	1.8034	10.8794	15.3166	21.1021	1.01856e-19	1.18896e-15	1.26451e-14	2.37782e-15
10456492	D18Ertd653e	52662	DNA segment Chr 18 ERATO Doi 653 expressed	FALSE	1.74026	10.9487	9.79225	5.03583	7.6101e-13	8.88327e-10	9.44773e-09	1.77521e-08
10350733	Rgs16	19734	regulator of G-protein signaling 16	FALSE	1.7317	8.73213	10.5614	7.50111	6.66625e-14	1.41482e-10	1.50472e-09	1.55564e-09
10587639	Nt5e	23959	5' nucleotidase ecto	FALSE	1.68557	9.95322	10.3784	6.92124	1.18168e-13	2.12212e-10	2.25696e-09	2.75733e-09
10555297	Kcne3	57442	potassium voltage-gated channel Isk-related subfamily gene 3	FALSE	1.66529	9.54115	9.49039	4.04924	2.01847e-12	1.96347e-09	2.08823e-08	4.70768e-08
10519105	Ski	20481	ski sarcoma viral oncogene homolog (avian)	FALSE	1.56603	10.9881	17.654	26.8216	3.69935e-22	8.6365e-18	9.18528e-17	8.6365e-18
10468898	Lax1	240754	lymphocyte transmembrane adaptor 1	FALSE	1.55233	8.93792	8.01859	-0.89546	2.70925e-10	1.58125e-07	1.68173e-06	6.31445e-06
10347291	Cxcr2	12765	chemokine (C-X-C motif) receptor 2	FALSE	1.54959	10.0316	8.56103	0.950305	4.34065e-11	3.16678e-08	3.368e-07	1.01202e-06
10536499	Cav1	12389	caveolin 1 caveolae protein	FALSE	1.48985	8.20989	4.511	-12.8577	4.41778e-05	0.00379182	0.0403276	1
10565958	P2ry6	233571	pyrimidinergic receptor P2Y G-protein coupled 6	FALSE	1.43048	10.5242	7.76719	-1.75828	6.38427e-10	3.24015e-07	3.44604e-06	1.4876e-05
10474936	Spint1	20732	serine protease inhibitor Kunitz type 1	FALSE	1.42203	9.76986	5.48951	-9.62094	1.65771e-06	0.000256298	0.00272583	0.0384523
10411229	F2r	14062	coagulation factor II (thrombin) receptor	FALSE	1.34901	9.02446	4.96533	-11.3786	9.80455e-06	0.0010952	0.0116479	0.226858
10560237	Gpr77	319430	G protein-coupled receptor 77	FALSE	1.34708	9.09705	6.1199	-7.46104	1.88987e-07	4.59593e-05	0.000488797	0.00439414
10435305	Itgb5	16419	integrin beta 5	FALSE	1.32399	11.7644	9.03696	2.54828	8.91347e-12	7.70718e-09	8.19691e-08	2.07862e-07
10509246	Luzp1	269593	leucine zipper protein 1	FALSE	1.32128	10.0984	9.4773	4.0062	2.10625e-12	1.9669e-09	2.09188e-08	4.9122e-08
10432439	Fmnl3	22379	formin-like 3	FALSE	1.29089	10.6167	12.4949	13.3716	2.04411e-16	9.54437e-13	1.01508e-11	4.77137e-12
10375443	Havcr2	171285	hepatitis A virus cellular receptor 2	FALSE	1.28897	9.20188	5.59115	-9.27539	1.17022e-06	0.000192394	0.00204619	0.027155
10491300	Skil	20482	SKI-like	FALSE	1.27805	10.3859	10.399	6.98663	1.1078e-13	2.12212e-10	2.25696e-09	2.58505e-09
10432032	Vdr	22337	vitamin D receptor	FALSE	1.26382	10.3858	10.8349	8.36041	2.85492e-14	7.40567e-11	7.87624e-10	6.66282e-10
10362073	Sgk1	20393	serum/glucocorticoid regulated kinase 1	FALSE	1.25544	9.27204	4.47495	-12.9728	4.96942e-05	0.00419236	0.0445875	1
10526630	Trfr2	50765	transferrin receptor 2	FALSE	1.24744	9.25913	8.85255	1.93172	1.6414e-11	1.32138e-08	1.40534e-07	3.82741e-07
10351623	F11r	16456	F11 receptor	FALSE	1.24374	10.0042	5.44389	-9.77561	1.93756e-06	0.000279223	0.00296966	0.0449222
10420837	Extl3	54616	exostoses (multiple)-like 3	FALSE	1.22054	11.1086	8.69444	1.40044	2.77844e-11	2.09244e-08	2.22539e-07	6.47822e-07
10561104	Axl	26362	AXL receptor tyrosine kinase	FALSE	1.19543	9.75509	5.26862	-10.3671	3.52056e-06	0.000459167	0.00488344	0.0815643
10409767	Golm1	105348	golgi membrane protein 1	FALSE	1.19524	10.7392	7.04982	-4.23787	7.5342e-09	2.83699e-06	3.01726e-05	0.000175434
10548761	Hebp1	15199	heme binding protein 1	FALSE	1.18664	8.91406	7.56438	-2.45704	1.27895e-09	5.742e-07	6.10686e-06	2.97932e-05
10424796	Oplah	75475	5-oxoprolinase (ATP-hydrolysing)	FALSE	1.17382	9.538	10.0221	5.78017	3.6471e-13	4.86183e-10	5.17075e-09	8.50869e-09
10446965	Rasgrp3	240168	RAS guanyl releasing protein 3	FALSE	1.17265	9.52534	4.42233	-13.1402	5.89716e-05	0.00469881	0.0499738	1
10411373	Hexb	15212	hexosaminidase B	FALSE	1.14859	11.5914	10.2277	6.44038	1.89986e-13	2.99027e-10	3.18027e-09	4.43295e-09
10386020	Slc36a2	246049	solute carrier family 36 (proton/amino acid symporter) member 2	FALSE	1.14671	9.61363	7.58405	-2.38917	1.19545e-09	5.47236e-07	5.82008e-06	2.78493e-05
10474064	Trp53i11	277414	transformation related protein 53 inducible protein 11	FALSE	1.13792	11.6391	7.68169	-2.05259	8.55406e-10	4.16048e-07	4.42484e-06	1.99301e-05
10557342	Il21r	60504	interleukin 21 receptor	FALSE	1.1357	10.3686	5.8774	-8.29615	4.36976e-07	8.79453e-05	0.000935335	0.0101514
10500610	Fam46c	74645	family with sequence similarity 46 member C	FALSE	1.13144	9.22047	5.69421	-8.92378	8.21355e-07	0.000144176	0.00153337	0.0190669
10353844	Neurl3	214854	neuralized homolog 3 homolog (Drosophila)	FALSE	1.11018	10.8721	10.1496	6.18995	2.43299e-13	3.55004e-10	3.77561e-09	5.67641e-09
10406676	Lhfpl2	218454	lipoma HMGIC fusion partner-like 2	FALSE	1.09075	9.79624	6.87189	-4.85525	1.39473e-08	5.00945e-06	5.32776e-05	0.000324721
10532669	2900026A02Rik	243219	RIKEN cDNA 2900026A02 gene	FALSE	1.08367	10.0316	5.23432	-10.4823	3.9555e-06	0.000504618	0.00536683	0.0916253
10504817	Tgfbr1	21812	transforming growth factor beta receptor I	TRUE	1.08322	11.3044	5.48184	-9.64695	1.70176e-06	0.000257982	0.00274374	0.0394688
10456745	Smad7	17131	MAD homolog 7 (Drosophila)	TRUE	1.07994	10.0211	8.44759	0.566298	6.35189e-11	4.2369e-08	4.50612e-07	1.48075e-06
10379389	Adap2	216991	ArfGAP with dual PH domains 2	FALSE	1.07464	9.46753	6.49495	-6.16313	5.15172e-08	1.43181e-05	0.000152279	0.00119844
10469786	Il1f9	215257	interleukin 1 family member 9	FALSE	-1.01384	8.62749	-4.37054	-13.3042	6.97478e-05	0.00532135	0.0565948	1
10559446	Lilrb3	18733	leukocyte immunoglobulin-like receptor subfamily B (with TM and ITIM domains) member 3	FALSE	-1.02082	10.7307	-5.26965	-10.3636	3.50837e-06	0.000459167	0.00488344	0.0812855
10358733	Rgl1	19731	ral guanine nucleotide dissociation stimulator -like 1	FALSE	-1.0907	8.92045	-7.84227	-1.50016	4.93981e-10	2.68197e-07	2.85239e-06	1.15117e-05
10428376	Angpt1	11600	angiopoietin 1	FALSE	-1.14709	8.04272	-8.37291	0.312905	8.16661e-11	5.29605e-08	5.63257e-07	1.90372e-06
10349166	Serpinb10-ps	241197	serine (or cysteine) peptidase inhibitor clade B (ovalbumin) member 10 pseudogene	FALSE	-1.17871	7.86123	-5.36115	-10.0554	2.56962e-06	0.000348781	0.00370943	0.0595509
10541564	Clec4a3	73149	C-type lectin domain family 4 member a3	FALSE	-1.22432	9.35408	-5.21047	-10.5623	4.28873e-06	0.000538305	0.00572509	0.0993312
10346783	Cd28	12487	CD28 antigen	FALSE	-1.2758	9.3303	-6.49634	-6.15831	5.12696e-08	1.43181e-05	0.000152279	0.00119279
10410931	Vcan	13003	versican	FALSE	-1.52221	9.17213	-5.3999	-9.92449	2.2516e-06	0.000311041	0.00330805	0.0521877
10521678	Cd38	12494	CD38 antigen	FALSE	-1.55243	9.86084	-5.85672	-8.36714	4.69287e-07	9.1182e-05	0.000969759	0.0109006
10541555	Clec4a1	269799	C-type lectin domain family 4 member a1	FALSE	-1.55904	9.20617	-5.4516	-9.74948	1.88715e-06	0.000273649	0.00291037	0.0437555
10351206	Selp	20344	selectin platelet	FALSE	-1.76772	8.61767	-7.75951	-1.78468	6.55404e-10	3.25554e-07	3.46241e-06	1.52709e-05
10448124	Fpr1	14293	formyl peptide receptor 1	FALSE	-1.82661	8.41584	-4.67141	-12.3412	2.60838e-05	0.00247541	0.0263271	0.602561
10503334	Gem	14579	GTP binding protein (gene overexpressed in skeletal muscle)	FALSE	-1.93357	9.0718	-7.59934	-2.33644	1.13438e-09	5.29663e-07	5.63319e-06	2.64276e-05
10422164	Ednrb	13618	endothelin receptor type B	FALSE	-2.15921	8.28947	-6.77901	-5.17758	1.92411e-08	6.32679e-06	6.72881e-05	0.000447855

## Sheet: CDP.M
ID	Symbol	Entrez	Description	TGFb	logFC	AveExpr	t	B	P.Value	FDR.BH	FDR.BY	FDR.holm
10490159	Pmepa1	65112	prostate transmembrane protein androgen induced 1	FALSE	4.01536	10.7599	15.5673	21.7435	5.4234e-20	2.6661e-16	2.8355e-15	1.26599e-15
10518735	Spsb1	74646	splA/ryanodine receptor domain and SOCS box containing 1	FALSE	2.48039	10.4831	11.0911	9.15669	1.3015e-14	1.12343e-11	1.19482e-10	3.03509e-10
10446965	Rasgrp3	240168	RAS guanyl releasing protein 3	FALSE	2.26704	9.52534	8.54951	0.911356	4.51152e-11	1.07347e-08	1.14169e-07	1.04893e-06
10380398	Chad	12643	chondroadherin	FALSE	2.2147	9.9397	8.54927	0.910549	4.51514e-11	1.07347e-08	1.14169e-07	1.04972e-06
10475144	Capn3	12335	calpain 3	FALSE	2.21176	9.86542	11.0103	8.90624	1.66622e-14	1.34137e-11	1.4266e-10	3.88529e-10
10456492	D18Ertd653e	52662	DNA segment Chr 18 ERATO Doi 653 expressed	FALSE	2.17091	10.9487	12.2155	12.5526	4.57931e-16	5.93936e-13	6.31676e-12	1.06831e-11
10532741	Tmem119	231633	transmembrane protein 119	FALSE	2.11851	10.8794	17.9929	27.6045	1.71528e-22	4.00449e-18	4.25894e-17	4.00449e-18
10411229	F2r	14062	coagulation factor II (thrombin) receptor	FALSE	2.11643	9.02446	7.78998	-1.67988	5.90574e-10	1.03666e-07	1.10253e-06	1.37096e-05
10369453	X99384	27355	cDNA sequence X99384	FALSE	2.00753	9.60932	10.5905	7.59301	6.08819e-14	3.96595e-11	4.21795e-10	1.41928e-09
10504817	Tgfbr1	21812	transforming growth factor beta receptor I	TRUE	1.9353	11.3044	9.79394	5.04133	7.56889e-13	3.33402e-10	3.54587e-09	1.7631e-08
10606058	Cxcr3	12766	chemokine (C-X-C motif) receptor 3	FALSE	1.89307	8.70353	14.6072	19.248	6.30223e-19	2.4522e-15	2.60802e-14	1.471e-14
10500610	Fam46c	74645	family with sequence similarity 46 member C	FALSE	1.89245	9.22047	9.52412	4.15998	1.80909e-12	7.40964e-10	7.88046e-09	4.21336e-08
10351623	F11r	16456	F11 receptor	FALSE	1.88503	10.0042	8.25084	-0.102286	1.23288e-10	2.64063e-08	2.80842e-07	2.86498e-06
10388591	Cpd	12874	carboxypeptidase D	FALSE	1.82047	11.6865	17.683	26.889	3.46247e-22	4.04175e-18	4.29857e-17	8.08314e-18
10375443	Havcr2	171285	hepatitis A virus cellular receptor 2	FALSE	1.81036	9.20188	7.85277	-1.4641	4.76597e-10	8.6253e-08	9.17337e-07	1.10656e-05
10542355	Emp1	13730	epithelial membrane protein 1	FALSE	1.80429	10.4139	4.34072	-13.3982	7.68028e-05	0.00248343	0.0264123	1
10409767	Golm1	105348	golgi membrane protein 1	FALSE	1.76408	10.7392	10.405	7.00558	1.08726e-13	6.43493e-11	6.84382e-10	2.5343e-09
10561104	Axl	26362	AXL receptor tyrosine kinase	FALSE	1.74441	9.75509	7.68815	-2.03034	8.36691e-10	1.41546e-07	1.5054e-06	1.94188e-05
10542917	Hepacam2	101202	HEPACAM family member 2	FALSE	1.72794	8.28714	15.5467	21.6911	5.70996e-20	2.6661e-16	2.8355e-15	1.33282e-15
10387890	Cxcl16	66102	chemokine (C-X-C motif) ligand 16	FALSE	1.70723	9.75252	6.37837	-6.56716	7.71819e-08	7.66761e-06	8.15482e-05	0.00178383
10406676	Lhfpl2	218454	lipoma HMGIC fusion partner-like 2	FALSE	1.68172	9.79624	10.5951	7.60759	6.00117e-14	3.96595e-11	4.21795e-10	1.39905e-09
10530287	Apbb2	11787	amyloid beta (A4) precursor protein-binding family B member 2	FALSE	1.66067	8.89835	8.54384	0.89218	4.59811e-11	1.07347e-08	1.14169e-07	1.06892e-06
10491300	Skil	20482	SKI-like	FALSE	1.64729	10.3859	13.4034	15.9662	1.58969e-17	3.71129e-14	3.94712e-13	3.70986e-13
10553559	Siglech	233274	sialic acid binding Ig-like lectin H	FALSE	1.61291	9.2796	7.11125	-4.02487	6.09284e-09	8.1282e-07	8.64468e-06	0.000141183
10430818	Tnfrsf13c	72049	tumor necrosis factor receptor superfamily member 13c	FALSE	1.58285	9.69551	7.14841	-3.89603	5.35865e-09	7.27343e-07	7.7356e-06	0.000124187
10430660	Pdgfb	18591	platelet derived growth factor B polypeptide	FALSE	1.56924	9.13151	9.07094	2.66151	7.96824e-12	2.5837e-09	2.74788e-08	1.85461e-07
10435305	Itgb5	16419	integrin beta 5	FALSE	1.54897	11.7644	10.5726	7.53666	6.4364e-14	4.06119e-11	4.31925e-10	1.50032e-09
10536499	Cav1	12389	caveolin 1 caveolae protein	FALSE	1.53301	8.20989	4.64169	-12.4373	2.87699e-05	0.00112506	0.0119655	0.654516
10519105	Ski	20481	ski sarcoma viral oncogene homolog (avian)	FALSE	1.51428	10.9881	17.0706	25.4472	1.42636e-21	1.11e-17	1.18053e-16	3.3297e-17
10438769	Cldn1	12737	claudin 1	FALSE	1.46899	8.47995	8.33374	0.179822	9.31905e-11	2.0333e-08	2.16249e-07	2.16575e-06
10379389	Adap2	216991	ArfGAP with dual PH domains 2	FALSE	1.45435	9.46753	8.78983	1.72124	2.02192e-11	5.52415e-09	5.87517e-08	4.70338e-07
10388194	Spns2	216892	spinster homolog 2 (Drosophila)	FALSE	1.42668	9.87409	6.98384	-4.46675	9.4659e-09	1.20104e-06	1.27735e-05	0.000219259
10348432	Agap1	347722	ArfGAP with GTPase domain ankyrin repeat and PH domain 1	FALSE	1.41429	10.0324	11.627	10.7952	2.58714e-15	2.62606e-12	2.79292e-11	6.03424e-11
10432439	Fmnl3	22379	formin-like 3	FALSE	1.40486	10.6167	13.598	16.5087	9.32175e-18	3.10894e-14	3.30648e-13	2.1757e-13
10533849	Rilpl1	75695	Rab interacting lysosomal protein-like 1	FALSE	1.35558	9.13217	9.57881	4.33931	1.5151e-12	6.50094e-10	6.91402e-09	3.52913e-08
10509053	Il28ra	242700	interleukin 28 receptor alpha	FALSE	1.31979	8.8881	10.3549	6.84621	1.27255e-13	7.24608e-11	7.70651e-10	2.9658e-09
10517301	Ldlrap1	100017	low density lipoprotein receptor adaptor protein 1	FALSE	1.31235	10.9532	9.28966	3.38751	3.8843e-12	1.39512e-09	1.48377e-08	9.04343e-08
10468691	Ablim1	226251	actin-binding LIM protein 1	FALSE	1.2964	9.19198	8.88759	2.04912	1.4612e-11	4.31813e-09	4.59251e-08	3.39992e-07
10423090	Amacr	17117	alpha-methylacyl-CoA racemase	FALSE	1.27705	9.11009	7.42463	-2.93973	2.06745e-09	3.11398e-07	3.31185e-06	4.79484e-05
10439744	Cd96	84544	CD96 antigen	FALSE	1.27405	9.65351	5.24733	-10.4386	3.7846e-06	0.00021037	0.00223737	0.0867696
10456745	Smad7	17131	MAD homolog 7 (Drosophila)	TRUE	1.26479	10.0211	9.89354	5.36455	5.49922e-13	2.46894e-10	2.62582e-09	1.28104e-08
10432032	Vdr	22337	vitamin D receptor	FALSE	1.26042	10.3858	10.8058	8.2695	3.12282e-14	2.27829e-11	2.42306e-10	7.28086e-10
10574259	Gpr56	14766	G protein-coupled receptor 56	FALSE	1.25868	11.9096	7.82814	-1.5487	5.1839e-10	9.23842e-08	9.82545e-07	1.20349e-05
10557399	Sbk1	104175	SH3-binding kinase 1	FALSE	1.25658	8.67132	8.23475	-0.157097	1.30179e-10	2.73799e-08	2.91197e-07	3.02485e-06
10474936	Spint1	20732	serine protease inhibitor Kunitz type 1	FALSE	1.25571	9.76986	4.84745	-11.767	1.45433e-05	0.000650436	0.00691766	0.331951
10525365	Hvcn1	74096	hydrogen voltage-gated channel 1	FALSE	1.25176	11.0806	10.401	6.99286	1.10101e-13	6.43493e-11	6.84382e-10	2.56623e-09
10362073	Sgk1	20393	serum/glucocorticoid regulated kinase 1	FALSE	1.2312	9.27204	4.38853	-13.2473	6.58022e-05	0.00217595	0.0231421	1
10555059	Kctd14	233529	potassium channel tetramerisation domain containing 14	FALSE	1.22821	8.47191	12.2865	12.7619	3.7264e-16	5.11744e-13	5.44261e-12	8.69369e-12
10555297	Kcne3	57442	potassium voltage-gated channel Isk-related subfamily gene 3	FALSE	1.19713	9.54115	6.82234	-5.02719	1.65586e-08	1.96232e-06	2.08701e-05	0.000383331
10415052	Mmp14	17387	matrix metallopeptidase 14 (membrane-inserted)	FALSE	1.18592	9.51952	4.10241	-14.1397	0.000164479	0.00471735	0.050171	1
10424796	Oplah	75475	5-oxoprolinase (ATP-hydrolysing)	FALSE	1.1818	9.538	10.0903	5.99957	2.9364e-13	1.55803e-10	1.65703e-09	6.8427e-09
10498371	P2ry12	70839	purinergic receptor P2Y G-protein coupled 12	FALSE	1.18002	9.10208	4.18331	-13.89	0.000127226	0.00375028	0.0398858	1
10415725	Spata13	219140	spermatogenesis associated 13	FALSE	1.17153	9.93169	9.49926	4.07837	1.96114e-12	7.76013e-10	8.25322e-09	4.5671e-08
10524369	Hps4	192232	Hermansky-Pudlak syndrome 4 homolog (human)	FALSE	1.1689	9.81648	13.0264	14.902	4.5305e-17	8.45338e-14	8.99052e-13	1.05719e-12
10587639	Nt5e	23959	5' nucleotidase ecto	FALSE	1.16706	9.95322	7.18587	-3.76622	4.70846e-09	6.58225e-07	7.0005e-06	0.000109142
10418506	Stab1	192187	stabilin 1	FALSE	1.16238	9.17471	4.87878	-11.664	1.30992e-05	0.000604373	0.00642776	0.299198
10532669	2900026A02Rik	243219	RIKEN cDNA 2900026A02 gene	FALSE	1.15058	10.0316	5.55749	-9.38997	1.31341e-06	8.54121e-05	0.000908393	0.0301927
10521337	Rgs12	71729	regulator of G-protein signaling 12	FALSE	1.12127	9.58887	6.62106	-5.72571	3.32677e-08	3.71612e-06	3.95225e-05	0.000769749
10584634	Usp2	53376	ubiquitin specific peptidase 2	FALSE	1.12051	9.99356	12.0435	12.0438	7.55915e-16	9.28821e-13	9.8784e-12	1.7634e-11
10574220	Cx3cl1	20312	chemokine (C-X3-C motif) ligand 1	FALSE	1.11253	8.71764	4.1282	-14.0603	0.000151581	0.00439058	0.0466956	1
10575052	Cdh1	12550	cadherin 1	FALSE	1.10345	9.46664	4.67103	-12.3424	2.61166e-05	0.00103694	0.0110282	0.594388
10420837	Extl3	54616	exostoses (multiple)-like 3	FALSE	1.10024	11.1086	7.83748	-1.5166	5.02119e-10	9.01728e-08	9.59026e-07	1.16577e-05
10515844	Zfp691	195522	zinc finger protein 691	FALSE	1.08141	9.69093	12.8195	14.3106	8.10949e-17	1.18328e-13	1.25846e-12	1.89203e-12
10390075	Gm11545	217122	predicted gene 11545	FALSE	1.07632	8.68567	6.18502	-7.23613	1.50838e-07	1.33389e-05	0.000141864	0.00348179
10552369	Siglec5	233186	sialic acid binding Ig-like lectin 5	FALSE	1.07568	10.1715	6.266	-6.95614	1.13938e-07	1.07692e-05	0.000114535	0.00263196
10496789	Lpar3	65086	lysophosphatidic acid receptor 3	FALSE	1.07219	8.62339	8.45306	0.584856	6.23608e-11	1.39988e-08	1.48883e-07	1.44945e-06
10409486	Pdlim7	67399	PDZ and LIM domain 7	FALSE	1.07061	9.67372	12.9469	14.6754	5.66251e-17	8.81313e-14	9.37313e-13	1.32118e-12
10509965	Epha2	13836	Eph receptor A2	FALSE	1.06897	9.1516	10.0729	5.94355	3.10346e-13	1.60223e-10	1.70404e-09	7.23169e-09
10560459	Vasp	22323	vasodilator-stimulated phosphoprotein	FALSE	1.06435	10.9659	11.8315	11.411	1.41009e-15	1.646e-12	1.75059e-11	3.28931e-11
10512949	Abca1	11303	ATP-binding cassette sub-family A (ABC1) member 1	FALSE	1.04561	9.44823	4.08116	-14.2049	0.0001759	0.00495364	0.0526841	1
10529485	Htra3	78558	HtrA serine peptidase 3	FALSE	1.03717	8.92011	6.38741	-6.53584	7.48003e-08	7.46277e-06	7.93697e-05	0.00172886
10549162	St8sia1	20449	ST8 alpha-N-acetyl-neuraminide alpha-2 8-sialyltransferase 1	FALSE	1.03085	9.13082	7.52032	-2.60913	1.48786e-09	2.30036e-07	2.44653e-06	3.45123e-05
10411958	Rnf180	71816	ring finger protein 180	FALSE	1.02596	9.03739	7.02375	-4.32831	8.24524e-09	1.06941e-06	1.13736e-05	0.000191017
10590909	Endod1	71946	endonuclease domain containing 1	FALSE	1.02396	10.64	12.9583	14.708	5.484e-17	8.81313e-14	9.37313e-13	1.27958e-12
10553568	Tubgcp5	233276	tubulin gamma complex associated protein 5	FALSE	1.01427	10.3952	6.93227	-4.6457	1.13158e-08	1.39041e-06	1.47876e-05	0.00026204
10393628	Tbc1d16	207592	TBC1 domain family member 16	FALSE	1.00367	9.71604	7.9565	-1.10817	3.3465e-10	6.40388e-08	6.8108e-07	7.77224e-06
10547641	Slc2a3	20527	solute carrier family 2 (facilitated glucose transporter) member 3	FALSE	-1.00185	9.43804	-5.50571	-9.56596	1.56832e-06	9.8425e-05	0.00104679	0.0360322
10351509	Fcgr4	246256	Fc receptor IgG low affinity IV	FALSE	-1.00231	8.68786	-4.08522	-14.1924	0.000173661	0.00490276	0.0521429	1
10449741	Sik1	17691	salt inducible kinase 1	FALSE	-1.02158	9.5832	-13.3682	15.8676	1.75167e-17	3.71767e-14	3.9539e-13	4.08769e-13
10600852	F630028O10Rik	100038363	RIKEN cDNA F630028O10 gene	FALSE	-1.03606	12.3392	-10.0675	5.92625	3.15697e-13	1.60223e-10	1.70404e-09	7.35606e-09
10435075	Tfrc	22042	transferrin receptor	FALSE	-1.04202	11.0736	-9.56992	4.31018	1.55938e-12	6.50094e-10	6.91402e-09	3.63195e-08
10416850	Scel	64929	sciellin	FALSE	-1.0422	8.10516	-5.48173	-9.64732	1.70239e-06	0.000105422	0.00112121	0.039104
10397645	Gpr65	14744	G-protein coupled receptor 65	FALSE	-1.06664	8.99002	-4.18763	-13.8767	0.000125488	0.00371311	0.0394905	1
10392808	Cd300ld	217305	CD300 molecule-like family member d	FALSE	-1.07477	9.52607	-4.43184	-13.11	5.71779e-05	0.00195157	0.0207558	1
10451953	Lrg1	76905	leucine-rich alpha-2-glycoprotein 1	FALSE	-1.08312	9.51143	-3.92745	-14.6716	0.000284738	0.00716325	0.0761841	1
10351197	Sell	20343	selectin lymphocyte	FALSE	-1.08759	10.7826	-6.51589	-6.09051	4.79082e-08	5.06093e-06	5.38251e-05	0.00110792
10521678	Cd38	12494	CD38 antigen	FALSE	-1.12103	9.86084	-4.22921	-13.7475	0.000109889	0.00331885	0.0352974	1
10425726	Sept3	24050	septin 3	FALSE	-1.13447	8.31975	-8.80569	1.77451	1.91797e-11	5.4606e-09	5.80757e-08	4.46215e-07
10381514	Cd300lg	52685	CD300 antigen like family member G	FALSE	-1.14736	8.96557	-8.2182	-0.213515	1.37675e-10	2.86979e-08	3.05214e-07	3.19888e-06
10439542	Zdhhc23	332175	zinc finger DHHC domain containing 23	FALSE	-1.1561	8.90939	-7.54332	-2.52973	1.37486e-09	2.16874e-07	2.30655e-06	3.18953e-05
10356240	Slc16a14	71781	solute carrier family 16 (monocarboxylic acid transporters) member 14	FALSE	-1.16544	8.37256	-5.85117	-8.38619	4.78358e-07	3.62589e-05	0.000385628	0.0110209
10384961	Stc2	20856	stanniocalcin 2	FALSE	-1.16818	9.09473	-4.88758	-11.6351	1.27199e-05	0.000590375	0.00627889	0.290573
10502335	Bank1	242248	B-cell scaffold protein with ankyrin repeats 1	FALSE	-1.23805	7.91108	-6.5515	-5.96701	4.23429e-08	4.51386e-06	4.80068e-05	0.000979305
10392839	Cd300e	217306	CD300e antigen	FALSE	-1.23855	8.48022	-8.56785	0.973365	4.24255e-11	1.03174e-08	1.09729e-07	9.86436e-07
10474972	Chac1	69065	ChaC cation transport regulator-like 1 (E. coli)	FALSE	-1.26095	9.33677	-9.0037	2.43735	9.94821e-12	3.13853e-09	3.33795e-08	2.31525e-07
10482500	Rnd3	74194	Rho family GTPase 3	FALSE	-1.26152	8.72367	-8.02633	-0.868957	2.63888e-10	5.22096e-08	5.55271e-07	6.12985e-06
10458894	Lox	16948	lysyl oxidase	FALSE	-1.28446	8.39167	-8.79207	1.72878	2.00687e-11	5.52415e-09	5.87517e-08	4.66858e-07
10400006	Ahr	11622	aryl-hydrocarbon receptor	FALSE	-1.28515	9.22345	-8.61311	1.1262	3.64614e-11	8.96029e-09	9.52964e-08	8.478e-07
10541564	Clec4a3	73149	C-type lectin domain family 4 member a3	FALSE	-1.30792	9.35408	-5.56626	-9.36014	1.27452e-06	8.31146e-05	0.000883959	0.0293
10506269	Ak4	11639	adenylate kinase 4	FALSE	-1.31204	9.03587	-5.03907	-11.1342	7.65243e-06	0.000380114	0.00404267	0.175065
10358733	Rgl1	19731	ral guanine nucleotide dissociation stimulator -like 1	FALSE	-1.31534	8.92045	-9.45744	3.94092	2.24672e-12	8.59869e-10	9.14507e-09	5.23172e-08
10443527	Pim1	18712	proviral integration site 1	FALSE	-1.33039	11.064	-5.98103	-7.93978	3.05513e-07	2.44264e-05	0.000259785	0.00704359
10469358	Mrc1	17533	mannose receptor C type 1	FALSE	-1.34616	8.02693	-6.78465	-5.15801	1.88687e-08	2.20255e-06	2.3425e-05	0.000436755
10497356	Sirpb1a	320832	signal-regulatory protein beta 1A	FALSE	-1.35364	8.69755	-4.0816	-14.2035	0.000175654	0.00495269	0.0526739	1
10541555	Clec4a1	269799	C-type lectin domain family 4 member a1	FALSE	-1.37022	9.20617	-4.79134	-11.9508	1.75309e-05	0.000752348	0.00800153	0.399758
10351206	Selp	20344	selectin platelet	FALSE	-1.41759	8.61767	-6.22258	-7.10632	1.32437e-07	1.2125e-05	0.000128955	0.00305825
10377215	Gas7	14457	growth arrest specific 7	FALSE	-1.42352	9.48603	-8.77598	1.67471	2.1173e-11	5.6171e-09	5.97402e-08	4.92462e-07
10541605	Clec4n	56620	C-type lectin domain family 4 member n	FALSE	-1.42673	8.73766	-4.51529	-12.844	4.35635e-05	0.00158417	0.0168483	0.98911
10472923	Ak4	11639	adenylate kinase 4	FALSE	-1.43453	10.6582	-5.00005	-11.2637	8.72565e-06	0.00042528	0.00452303	0.199538
10429140	Ndrg1	17988	N-myc downstream regulated gene 1	FALSE	-1.43638	10.9859	-8.02679	-0.867382	2.63475e-10	5.22096e-08	5.55271e-07	6.12054e-06
10497345	Gm9733	751864	predicted gene 9733	FALSE	-1.44237	8.57274	-6.27464	-6.92625	1.10577e-07	1.04941e-05	0.000111609	0.00255445
10422164	Ednrb	13618	endothelin receptor type B	FALSE	-1.50866	8.28947	-4.73656	-12.1295	2.10266e-05	0.000867339	0.00922451	0.479028
10497372	Gm5150	381484	predicted gene 5150	FALSE	-1.51008	8.74608	-6.0461	-7.7156	2.43963e-07	2.03413e-05	0.000216338	0.0056275
10346783	Cd28	12487	CD28 antigen	FALSE	-1.55765	9.3303	-7.93148	-1.19395	3.64413e-10	6.80606e-08	7.23853e-07	8.46239e-06
10526783	BC055004	381680	cDNA sequence BC055004	FALSE	-1.61913	9.21983	-8.94384	2.23736	1.21269e-11	3.72519e-09	3.9619e-08	2.82205e-07
10466659	Gda	14544	guanine deaminase	FALSE	-1.72762	10.4488	-9.92571	5.46869	4.96144e-13	2.3166e-10	2.4638e-09	1.15587e-08
10503334	Gem	14579	GTP binding protein (gene overexpressed in skeletal muscle)	FALSE	-1.76972	9.0718	-6.95538	-4.56552	1.0446e-08	1.30412e-06	1.38699e-05	0.000241928
10410931	Vcan	13003	versican	FALSE	-1.77496	9.17213	-6.29652	-6.85053	1.02502e-07	9.88846e-06	0.000105168	0.0023683

## Sheet: HPC.M
ID	Symbol	Entrez	Description	TGFb	logFC	AveExpr	t	B	P.Value	FDR.BH	FDR.BY	FDR.holm
10490159	Pmepa1	65112	prostate transmembrane protein androgen induced 1	FALSE	2.71032	9.18708	8.65243	-5.90041	1.12208e-07	5.95364e-05	0.000633195	0.00261478
10362201	Ctgf	14219	connective tissue growth factor	FALSE	1.85152	11.9618	7.68501	-7.61516	5.79585e-07	0.000153851	0.00163627	0.0134812
10535759	Lnx2	140887	ligand of numb-protein X 2	FALSE	1.5089	9.80619	9.07367	-5.19044	5.69318e-08	4.37711e-05	0.000465524	0.00132748
10509063	Il22ra1	230828	interleukin 22 receptor alpha 1	FALSE	1.49021	8.99607	6.7818	-9.32623	3.00033e-06	0.000391317	0.00416182	0.0695117
10356764	2310007B03Rik	71874	RIKEN cDNA 2310007B03 gene	FALSE	1.42409	8.18213	7.57214	-7.82309	7.07529e-07	0.000177612	0.00188898	0.0164529
10536845	Flnc	68794	filamin C gamma	FALSE	1.37319	8.9159	7.40775	-8.12896	9.48942e-07	0.000209	0.0022228	0.0220544
10506201	Ror1	26563	receptor tyrosine kinase-like orphan receptor 1	FALSE	1.33867	8.92381	5.97085	-10.9531	1.44278e-05	0.00104282	0.0110908	0.332186
10474700	Thbs1	21825	thrombospondin 1	TRUE	1.30855	8.71328	7.42573	-8.09533	9.18792e-07	0.000204287	0.00217268	0.0213546
10494817	Ngf	18049	nerve growth factor	FALSE	1.29569	9.09049	5.43252	-12.0771	4.29272e-05	0.0020287	0.0215761	0.981014
10458894	Lox	16948	lysyl oxidase	FALSE	1.27597	9.75825	7.81462	-7.37843	4.61893e-07	0.000134792	0.00143357	0.0107469
10410973	4833422C13Rik	373852	RIKEN cDNA 4833422C13 gene	FALSE	1.24942	9.65169	6.18466	-10.5161	9.45457e-06	0.000777205	0.00826591	0.218051
10394674	Socs2	216233	suppressor of cytokine signaling 2	FALSE	1.09099	9.87694	4.67625	-13.704	0.00021027	0.00589311	0.0626756	1
10567580	Igsf6	80719	immunoglobulin superfamily member 6	FALSE	-1.07006	8.96075	-9.45839	-4.56059	3.12018e-08	3.10842e-05	0.000330593	0.000727751
10541071	8430408G22Rik	213393	RIKEN cDNA 8430408G22 gene	FALSE	-1.15613	10.2276	-8.2285	-6.63712	2.27053e-07	9.4657e-05	0.00100672	0.0052883
10438098	Sdf2l1	64136	stromal cell-derived factor 2-like 1	FALSE	-1.15917	9.72038	-5.01155	-12.977	0.000103183	0.00367771	0.039114	1
10358389	Rgs2	19735	regulator of G-protein signaling 2	FALSE	-1.43496	10.5276	-5.88144	-11.1375	1.72477e-05	0.00115047	0.0122357	0.396646
10523359	Cxcl13	55985	chemokine (C-X-C motif) ligand 13	FALSE	-1.49584	8.8754	-7.09198	-8.72646	1.68481e-06	0.000281128	0.00298991	0.0391011

## Sheet: HPC.H
ID	Symbol	Entrez	Description	TGFb	logFC	AveExpr	t	B	P.Value	FDR.BH	FDR.BY	FDR.holm
7962884	RND1	27289	Rho family GTPase 1	FALSE	2.10647	8.81646	20.069	12.5886	9.76689e-16	1.03822e-11	1.09447e-10	2.07634e-11
8164200	ANGPTL2	23452	angiopoietin-like 2	FALSE	1.97286	9.08747	16.6535	8.52597	4.81775e-14	2.39092e-10	2.52046e-09	1.02411e-09
8027260	ZNF486	90649	zinc finger protein 486	FALSE	1.68317	9.40061	12.2573	2.11253	2.29252e-11	9.19602e-09	9.69428e-08	4.86197e-07
8026047	JUNB	3726	jun B proto-oncogene	FALSE	1.631	10.2159	10.3016	-1.31944	6.26486e-10	1.05656e-07	1.11381e-06	1.32414e-05
8067233	PMEPA1	56937	prostate transmembrane protein androgen induced 1	FALSE	1.5928	8.11127	5.62633	-11.4012	1.12971e-05	0.000215791	0.00227483	0.227613
8033818	OLFM2	93145	olfactomedin 2	FALSE	1.58727	10.5152	5.97706	-10.5555	4.92402e-06	0.000111367	0.00117401	0.100061
8058869	TNS1	7145	tensin 1	FALSE	1.55215	9.07306	13.5815	4.2148	3.03272e-12	2.38798e-09	2.51737e-08	6.43967e-08
8116921	EDN1	1906	endothelin 1	FALSE	1.52648	9.20127	6.47578	-9.37302	1.54765e-06	4.45236e-05	0.00046936	0.0317608
8013319	GRAP	10750	GRB2-related adaptor protein	FALSE	1.49534	9.16553	9.64504	-2.5696	2.09509e-09	2.69949e-07	2.84576e-06	4.4198e-05
8018902	DNAH17	8632	dynein axonemal heavy chain 17	FALSE	1.48738	8.92005	12.4925	2.49815	1.5816e-11	7.47217e-09	7.87703e-08	3.35552e-07
7922773	NCF2	4688	neutrophil cytosolic factor 2	FALSE	1.42668	8.16006	9.7742	-2.31953	1.64543e-09	2.27155e-07	2.39462e-06	3.47301e-05
8101304	RASGEF1B	153020	RasGEF domain family member 1B	FALSE	1.33413	8.48095	8.94781	-3.95561	8.00291e-09	7.50486e-07	7.91149e-06	0.000168341
8083876	SKIL	6498	SKI-like oncogene	FALSE	1.31489	9.50073	13.9414	4.75862	1.79776e-12	1.73729e-09	1.83142e-08	3.81826e-08
8005549	GRAPL	400581	GRB2-related adaptor protein-like	FALSE	1.30522	9.27236	12.4694	2.46047	1.64002e-11	7.57974e-09	7.99043e-08	3.4793e-07
8067140	CYP24A1	1591	cytochrome P450 family 24 subfamily A polypeptide 1	FALSE	1.27839	11.1458	7.35462	-7.35799	2.17065e-07	9.83293e-06	0.000103657	0.00451322
8077490	LMCD1	29995	LIM and cysteine-rich domains 1	FALSE	1.24269	9.97277	5.72324	-11.1665	8.96956e-06	0.000181612	0.00191452	0.181284
7908639	C1orf106	55765	chromosome 1 open reading frame 106	FALSE	1.1989	8.68925	12.5541	2.59812	1.43651e-11	7.14974e-09	7.53713e-08	3.04812e-07
8018038	ABCA5	23461	ATP-binding cassette sub-family A (ABC1) member 5	FALSE	1.17366	8.95586	15.2287	6.61577	3.01706e-13	4.93405e-10	5.20139e-09	6.41065e-09
7938348	WEE1	7465	WEE1 homolog (S. pombe)	FALSE	1.16576	9.32479	9.56795	-2.71983	2.42242e-09	3.02945e-07	3.19359e-06	5.10912e-05
7901969	ROR1	4919	receptor tyrosine kinase-like orphan receptor 1	FALSE	1.16113	8.56485	13.7417	4.45815	2.39993e-12	2.12594e-09	2.24113e-08	5.09674e-08
8027819	HAMP	57817	hepcidin antimicrobial peptide	FALSE	1.15941	8.38429	5.52259	-11.6532	1.44764e-05	0.000262946	0.00277193	0.290846
8023995	FSTL3	10272	follistatin-like 3 (secreted glycoprotein)	FALSE	1.15933	10.6301	6.88287	-8.42804	6.15352e-07	2.14763e-05	0.000226399	0.0127082
8058477	KLF7	8609	Kruppel-like factor 7 (ubiquitous)	FALSE	1.15446	9.63027	9.6627	-2.53528	2.02675e-09	2.69949e-07	2.84576e-06	4.27686e-05
8072678	HMOX1	3162	heme oxygenase (decycling) 1	FALSE	1.08356	11.266	8.77387	-4.31104	1.12891e-08	9.41198e-07	9.92194e-06	0.000237138
7938364	WEE1	7465	WEE1 homolog (S. pombe)	FALSE	1.0773	9.14881	7.85026	-6.26414	7.49808e-08	4.1191e-06	4.34228e-05	0.00156515
7904244	MAB21L3	126868	mab-21-like 3 (C. elegans)	FALSE	1.06661	9.48112	6.01694	-10.46	4.48395e-06	0.000103058	0.00108642	0.0911857
7914326	NKAIN1	79570	Na+/K+ transporting ATPase interacting 1	FALSE	1.0496	9.22685	11.8813	1.48455	4.19691e-11	1.46272e-08	1.54198e-07	8.89744e-07
7912239	GPR157	80045	G protein-coupled receptor 157	FALSE	1.03702	9.81023	12.4943	2.50096	1.57732e-11	7.47217e-09	7.87703e-08	3.3466e-07
8018908	DNAH17	8632	dynein axonemal heavy chain 17	FALSE	1.03505	8.60544	8.11107	-5.70135	4.34272e-08	2.67612e-06	2.82112e-05	0.000908322
8106727	FLJ41309	645079	hypothetical LOC645079	FALSE	1.0318	8.23261	8.75897	-4.34166	1.16287e-08	9.65729e-07	1.01805e-05	0.000244261
8016994	RNF43	54894	ring finger protein 43	FALSE	-1.01034	10.2159	-7.68018	-6.63593	1.07586e-07	5.52481e-06	5.82416e-05	0.00224284
8101862	ADH6	130	alcohol dehydrogenase 6 (class V)	FALSE	-1.02711	9.13781	-6.97866	-8.20855	4.96837e-07	1.84987e-05	0.00019501	0.0102796
8107100	RGMB	285704	RGM domain family member B	FALSE	-1.02805	10.0557	-7.08198	-7.97304	3.94982e-07	1.54647e-05	0.000163026	0.00818324
8099633	PPARGC1A	10891	peroxisome proliferator-activated receptor gamma coactivator 1 alpha	FALSE	-1.03313	10.6689	-11.9413	1.58566	3.80749e-11	1.34912e-08	1.42222e-07	8.07225e-07
7967107	HNF1A-AS1	283460	HNF1A antisense RNA 1 (non-protein coding)	FALSE	-1.06785	9.33035	-9.33815	-3.1721	3.75068e-09	4.17484e-07	4.40104e-06	7.90268e-05
8060997	SPTLC3	55304	serine palmitoyltransferase long chain base subunit 3	FALSE	-1.11734	8.40947	-6.54357	-9.21434	1.3254e-06	3.95404e-05	0.000416827	0.0272357
8084880	HES1	3280	hairy and enhancer of split 1 (Drosophila)	FALSE	-1.22318	9.89847	-19.3046	11.7354	2.21419e-15	1.56912e-11	1.65414e-10	4.70692e-11
8022817	KLHL14	57565	kelch-like 14 (Drosophila)	FALSE	-1.69976	9.09681	-16.3147	8.08457	7.36052e-14	2.39092e-10	2.52046e-09	1.56448e-09
8007429	G6PC	2538	glucose-6-phosphatase catalytic subunit	FALSE	-1.90835	8.90241	-4.60234	-13.9118	0.000135304	0.00160165	0.0168843	1

## Sheet: MSC.H
ID	Symbol	Entrez	Description	TGFb	logFC	AveExpr	t	B	P.Value	FDR.BH	FDR.BY	FDR.holm
8123936	NEDD9	4739	neural precursor cell expressed developmentally down-regulated 9	FALSE	2.43311	8.55648	6.39484	-10.7735	1.57718e-05	0.00829534	0.087448	0.334694
7933872	EGR2	1959	early growth response 2	FALSE	2.29131	9.6104	6.2892	-10.9604	1.88485e-05	0.00866624	0.0913579	0.399872
8114572	HBEGF	1839	heparin-binding EGF-like growth factor	FALSE	2.13662	10.1349	8.05157	-8.03607	1.172e-06	0.00195543	0.0206138	0.0249038
8025402	ANGPTL4	51129	angiopoietin-like 4	FALSE	2.09708	9.70072	8.40925	-7.49089	6.99781e-07	0.00148773	0.0156834	0.014871
8029693	FOSB	2354	FBJ murine osteosarcoma viral oncogene homolog B	FALSE	2.03736	8.2619	6.49935	-10.5901	1.32426e-05	0.00760915	0.0802143	0.281062
7993588	TMC7	79905	transmembrane channel-like 7	FALSE	1.74612	9.19634	10.5725	-4.4983	4.16037e-08	0.000176899	0.00186484	0.000884328
8109981	FGF18	8817	fibroblast growth factor 18	FALSE	1.73777	9.3966	8.42291	-7.47036	6.86334e-07	0.00148773	0.0156834	0.014586
7902874	LRRC8C	84230	leucine rich repeat containing 8 family member C	FALSE	1.49054	9.09708	8.08054	-7.99134	1.12342e-06	0.00195543	0.0206138	0.0238726
8044933	GLI2	2736	GLI family zinc finger 2	FALSE	1.44878	8.81959	7.98742	-8.13552	1.28767e-06	0.00195543	0.0206138	0.0273592
7980765	GPR68	8111	G protein-coupled receptor 68	FALSE	1.43626	8.26623	6.16893	-11.1749	2.31314e-05	0.00910691	0.0960034	0.490547
8137670	PDGFA	5154	platelet-derived growth factor alpha polypeptide	FALSE	1.41314	9.49144	11.0277	-3.92816	2.43294e-08	0.000176899	0.00186484	0.000517218
8040587	EFR3B	22979	EFR3 homolog B (S. cerevisiae)	FALSE	1.33689	8.54392	6.33603	-10.8773	1.74135e-05	0.00860953	0.0907602	0.369479
8024485	GADD45B	4616	growth arrest and DNA-damage-inducible beta	FALSE	1.2467	9.61179	10.8123	-4.19569	3.12928e-08	0.000176899	0.00186484	0.000665223
8077490	LMCD1	29995	LIM and cysteine-rich domains 1	FALSE	1.23556	10.2252	10.5787	-4.49041	4.1296e-08	0.000176899	0.00186484	0.000877828
7947462	ABTB2	25841	ankyrin repeat and BTB (POZ) domain containing 2	FALSE	1.17469	8.78658	7.50608	-8.89804	2.65188e-06	0.00312985	0.0329943	0.0563339
8148304	TRIB1	10221	tribbles homolog 1 (Drosophila)	FALSE	1.1526	9.61565	6.78781	-10.0916	8.23822e-06	0.00583815	0.0615447	0.174906
8023598	RNF152	220441	ring finger protein 152	FALSE	1.14384	8.7283	6.45277	-10.6717	1.4313e-05	0.00780245	0.082252	0.303752
7935746	BLOC1S2	282991	biogenesis of lysosomal organelles complex-1 subunit 2	FALSE	1.10433	9.68543	14.4826	-0.134204	6.89615e-10	1.46612e-05	0.000154556	1.46612e-05
7973067	PNP	4860	purine nucleoside phosphorylase	FALSE	1.10124	9.92187	6.26046	-11.0115	1.97903e-05	0.00866624	0.0913579	0.419811
8077441	BHLHE40	8553	basic helix-loop-helix family member e40	FALSE	1.09784	10.5181	6.92472	-9.85882	6.60245e-06	0.00549106	0.0578858	0.14021
8035896	TSHZ3	57616	teashirt zinc finger homeobox 3	FALSE	1.09742	10.1034	8.98986	-6.63806	3.12654e-07	0.000830877	0.00875896	0.00664483
7959957	ULK1	8408	unc-51-like kinase 1 (C. elegans)	FALSE	1.04162	9.76918	6.46362	-10.6527	1.40558e-05	0.00780245	0.082252	0.298307
7950005	MRGPRF	116535	MAS-related GPR member F	FALSE	-1.01823	8.57398	-7.53953	-8.8441	2.51964e-06	0.00312985	0.0329943	0.0535298
7965040	PHLDA1	22822	pleckstrin homology-like domain family A member 1	FALSE	-1.07802	9.91581	-7.7102	-8.5711	1.9452e-06	0.002757	0.0290638	0.0413278

## Sheet: NCL.H
Probe.ID	Entrez	Symbol	Description	TGFb	logFC	AveExpr	t	B	P.Value	FDR.BH
232478_at	100379345	MIR181A2HG	MIR181A2 host gene (non-protein coding)	FALSE	1.75771	10.04	13.8907	6.38276	4.48586e-10	1.88047e-05
201464_x_at	3725	JUN	jun proto-oncogene	FALSE	2.17114	11.4599	13.0682	5.46636	1.0646e-09	2.2314e-05
201841_s_at	3315	HSPB1	heat shock 27kDa protein 1	FALSE	1.38665	12.9775	11.7012	3.83166	4.98116e-09	5.22025e-05
201466_s_at	3725	JUN	jun proto-oncogene	FALSE	2.68845	10.6113	10.6234	2.43118	1.87154e-08	0.000118584
212070_at	9289	GPR56	G protein-coupled receptor 56	FALSE	1.82443	11.7178	9.576	0.96255	7.51564e-08	0.000282478
201631_s_at	8870	IER3	immediate early response 3	FALSE	1.4021	12.579	9.5231	0.885325	8.08619e-08	0.000282478
215101_s_at	6374	CXCL5	chemokine (C-X-C motif) ligand 5	FALSE	-1.76369	9.76992	-9.24601	0.475792	1.19213e-07	0.000356958
224952_at	26115	TANC2	tetratricopeptide repeat ankyrin repeat and coiled-coil containing 2	FALSE	1.4656	10.1642	9.16204	0.349976	1.34318e-07	0.000375374
201473_at	3726	JUNB	jun B proto-oncogene	FALSE	2.16738	10.9089	9.04965	0.180339	1.57763e-07	0.000402766
202081_at	9592	IER2	immediate early response 2	FALSE	1.09914	11.6228	9.02552	0.143742	1.63335e-07	0.000402766
201170_s_at	8553	BHLHE40	basic helix-loop-helix family member e40	FALSE	1.29063	11.9299	8.69855	-0.359006	2.63192e-07	0.00044431
218224_at	9240	PNMA1	paraneoplastic Ma antigen 1	FALSE	1.22519	11.0712	8.51611	-0.645024	3.4532e-07	0.000455616
201465_s_at	3725	JUN	jun proto-oncogene	FALSE	1.10498	9.60191	8.51255	-0.65065	3.4717e-07	0.000455616
201416_at	6659	SOX4	SRY (sex determining region Y)-box 4	FALSE	1.42594	11.3291	8.49084	-0.684952	3.58667e-07	0.000455616
217591_at	6498	SKIL	SKI-like oncogene	FALSE	1.69359	10.869	8.45923	-0.735018	3.76137e-07	0.000463754
205258_at	3625	INHBB	inhibin beta B	TRUE	-2.00462	9.07106	-8.30621	-0.979067	4.74296e-07	0.000523223
232361_s_at	26298	EHF	ets homologous factor	FALSE	-1.03677	8.03081	-8.22451	-1.11054	5.37426e-07	0.000549486
212992_at	113146	AHNAK2	AHNAK nucleoprotein 2	FALSE	1.25294	11.5256	8.17266	-1.19441	5.82032e-07	0.000580372
212242_at	7277	TUBA4A	tubulin alpha 4a	FALSE	1.1382	12.0061	8.12393	-1.27355	6.27515e-07	0.000580372
225582_at	85450	ITPRIP	inositol 1 4 5-trisphosphate receptor interacting protein	FALSE	1.07596	9.4937	8.11438	-1.28909	6.36858e-07	0.000580372
227396_at	5795	PTPRJ	protein tyrosine phosphatase receptor type J	FALSE	1.14225	9.56071	7.97167	-1.52271	7.95321e-07	0.000648311
218368_s_at	51330	TNFRSF12A	tumor necrosis factor receptor superfamily member 12A	FALSE	1.66636	11.0777	7.96948	-1.52633	7.98062e-07	0.000648311
226907_at	81706	PPP1R14C	protein phosphatase 1 regulatory (inhibitor) subunit 14C	FALSE	2.14507	9.75027	7.96352	-1.53614	8.05545e-07	0.000648311
210845_s_at	5329	PLAUR	plasminogen activator urokinase receptor	FALSE	1.43432	10.5478	7.94496	-1.56674	8.29336e-07	0.000648311
222662_at	79660	PPP1R3B	protein phosphatase 1 regulatory subunit 3B	FALSE	1.48192	9.1466	7.88448	-1.66673	9.12118e-07	0.000682786
201169_s_at	8553	BHLHE40	basic helix-loop-helix family member e40	FALSE	1.07147	10.0507	7.83845	-1.74313	9.80906e-07	0.000691627
208937_s_at	3397	ID1	inhibitor of DNA binding 1 dominant negative helix-loop-helix protein	TRUE	1.5934	12.6754	7.73861	-1.9098	1.14956e-06	0.000708669
217875_s_at	56937	PMEPA1	prostate transmembrane protein androgen induced 1	FALSE	2.05851	9.56394	7.7191	-1.94253	1.18595e-06	0.000708773
212907_at	7779	SLC30A1	solute carrier family 30 (zinc transporter) member 1	FALSE	1.32261	12.3652	7.63589	-2.08262	1.35521e-06	0.000710937
210056_at	27289	RND1	Rho family GTPase 1	FALSE	1.46794	11.1881	7.6271	-2.09746	1.3745e-06	0.000710937
212560_at	6653	SORL1	sortilin-related receptor L(DLR class) A repeats containing	FALSE	1.28324	9.39512	7.59146	-2.15779	1.45579e-06	0.000710937
219850_s_at	26298	EHF	ets homologous factor	FALSE	-1.2166	7.72916	-7.59031	-2.15974	1.45851e-06	0.000710937
226459_at	118788	PIK3AP1	phosphoinositide-3-kinase adaptor protein 1	FALSE	1.73992	9.18603	7.56044	-2.21042	1.53065e-06	0.000726583
56197_at	57048	PLSCR3	phospholipid scramblase 3	FALSE	1.17737	10.3184	7.55565	-2.21856	1.54257e-06	0.000726583
201328_at	2114	ETS2	v-ets erythroblastosis virus E26 oncogene homolog 2 (avian)	FALSE	1.44207	11.086	7.43407	-2.42613	1.87998e-06	0.00081246
203592_s_at	10272	FSTL3	follistatin-like 3 (secreted glycoprotein)	FALSE	1.03358	9.83782	7.42074	-2.44901	1.92143e-06	0.000813622
210026_s_at	29775	CARD10	caspase recruitment domain family member 10	FALSE	1.32219	10.2029	7.39211	-2.49823	2.01372e-06	0.000813622
225868_at	91107	TRIM47	tripartite motif containing 47	FALSE	1.13639	9.5936	7.35208	-2.56722	2.15063e-06	0.000813622
228181_at	7779	SLC30A1	solute carrier family 30 (zinc transporter) member 1	FALSE	1.4296	9.53321	7.33372	-2.59892	2.21663e-06	0.000813622
209706_at	4824	NKX3-1	NK3 homeobox 1	FALSE	1.28689	9.03984	7.33138	-2.60297	2.22522e-06	0.000813622
209348_s_at	4094	MAF	v-maf musculoaponeurotic fibrosarcoma oncogene homolog (avian)	FALSE	2.45089	9.92041	7.32996	-2.60542	2.23042e-06	0.000813622
201667_at	2697	GJA1	gap junction protein alpha 1 43kDa	FALSE	2.23093	11.4616	7.32782	-2.60912	2.2383e-06	0.000813622
211924_s_at	5329	PLAUR	plasminogen activator urokinase receptor	FALSE	1.22125	9.91589	7.32424	-2.61531	2.25155e-06	0.000813622
226372_at	50515	CHST11	carbohydrate (chondroitin 4) sulfotransferase 11	FALSE	1.21037	9.79051	7.30451	-2.64946	2.3261e-06	0.000826356
205051_s_at	3815	KIT	v-kit Hardy-Zuckerman 4 feline sarcoma viral oncogene homolog	FALSE	-1.62727	8.80021	-7.29195	-2.67123	2.37489e-06	0.000836601
213668_s_at	6659	SOX4	SRY (sex determining region Y)-box 4	FALSE	1.25544	9.49074	7.2739	-2.70256	2.44692e-06	0.000848731
227029_at	283635	FAM177A1	family with sequence similarity 177 member A1	FALSE	1.22109	10.6026	7.26268	-2.72205	2.49284e-06	0.000848731
218541_s_at	56892	C8orf4	chromosome 8 open reading frame 4	FALSE	1.50958	10.7739	7.25776	-2.73059	2.51324e-06	0.000848731
201418_s_at	6659	SOX4	SRY (sex determining region Y)-box 4	FALSE	1.02708	10.5778	7.23339	-2.773	2.61699e-06	0.000848731
229256_at	283209	PGM2L1	phosphoglucomutase 2-like 1	FALSE	2.85269	10.8039	7.20973	-2.81424	2.72201e-06	0.000851544
238513_at	79056	PRRG4	proline rich Gla (G-carboxyglutamic acid) 4 (transmembrane)	FALSE	1.59008	8.88905	7.19707	-2.83634	2.78002e-06	0.000856899
213039_at	23370	ARHGEF18	Rho/Rac guanine nucleotide exchange factor (GEF) 18	FALSE	2.28694	10.9866	7.15801	-2.90466	2.96729e-06	0.000866058
225207_at	5166	PDK4	pyruvate dehydrogenase kinase isozyme 4	FALSE	-1.96487	8.42731	-7.1039	-2.99962	3.2488e-06	0.000895984
202350_s_at	4147	MATN2	matrilin 2	FALSE	1.05693	9.25652	7.05185	-3.09135	3.54612e-06	0.000940044
206558_at	6493	SIM2	single-minded homolog 2 (Drosophila)	FALSE	1.25181	9.20727	7.00976	-3.16578	3.80734e-06	0.000940044
220327_at	389136	VGLL3	vestigial like 3 (Drosophila)	FALSE	1.37402	9.0199	6.99642	-3.18943	3.89431e-06	0.000940044
221009_s_at	51129	ANGPTL4	angiopoietin-like 4	FALSE	2.68257	10.3738	6.94907	-3.27352	4.21998e-06	0.000966676
226179_at	51312	SLC25A37	solute carrier family 25 (mitochondrial iron transporter) member 37	FALSE	1.30747	10.4904	6.86989	-3.41483	4.83e-06	0.00104801
236561_at	7046	TGFBR1	transforming growth factor beta receptor 1	TRUE	1.47654	9.26794	6.86446	-3.42455	4.87505e-06	0.00104801
206645_s_at	190	NR0B1	nuclear receptor subfamily 0 group B member 1	FALSE	-1.38995	9.22771	-6.84946	-3.45142	5.00189e-06	0.00105214
225645_at	26298	EHF	ets homologous factor	FALSE	-2.22273	8.85934	-6.84447	-3.46037	5.04485e-06	0.00105214
222450_at	56937	PMEPA1	prostate transmembrane protein androgen induced 1	FALSE	2.49771	12.2914	6.8216	-3.50143	5.24674e-06	0.00108346
209949_at	4688	NCF2	neutrophil cytosolic factor 2	FALSE	1.61099	9.369	6.80051	-3.53932	5.44029e-06	0.00109893
221577_x_at	9518	GDF15	growth differentiation factor 15	FALSE	-1.15823	9.15764	-6.79919	-3.54171	5.4527e-06	0.00109893
204567_s_at	9619	ABCG1	ATP-binding cassette sub-family G (WHITE) member 1	FALSE	1.73062	8.80011	6.76767	-3.59849	5.7569e-06	0.00112266
58780_s_at	55701	ARHGEF40	Rho guanine nucleotide exchange factor (GEF) 40	FALSE	1.11908	9.25545	6.76756	-3.59868	5.75792e-06	0.00112266
238417_at	283209	PGM2L1	phosphoglucomutase 2-like 1	FALSE	2.35376	9.81191	6.73675	-3.65432	6.07257e-06	0.00116772
203665_at	3162	HMOX1	heme oxygenase (decycling) 1	FALSE	1.64154	9.30729	6.72037	-3.68394	6.24707e-06	0.00117521
205807_s_at	7286	TUFT1	tuftelin 1	FALSE	2.04573	10.8988	6.71994	-3.68472	6.25173e-06	0.00117521
203414_at	23531	MMD	monocyte to macrophage differentiation-associated	FALSE	1.01485	10.4756	6.69848	-3.72358	6.48847e-06	0.00120352
1555680_a_at	54498	SMOX	spermine oxidase	FALSE	1.16376	9.18606	6.66304	-3.7879	6.90021e-06	0.00121904
229553_at	283209	PGM2L1	phosphoglucomutase 2-like 1	FALSE	2.66709	11.5111	6.66008	-3.7933	6.9359e-06	0.00121904
219634_at	50515	CHST11	carbohydrate (chondroitin 4) sulfotransferase 11	FALSE	1.02789	9.1124	6.65411	-3.80415	7.00831e-06	0.00121904
221773_at	2004	ELK3	ELK3 ETS-domain protein (SRF accessory protein 2)	FALSE	1.44058	10.8171	6.63677	-3.8357	7.22311e-06	0.00124669
221011_s_at	81606	LBH	limb bud and heart development homolog (mouse)	FALSE	2.29367	11.2198	6.63648	-3.83623	7.22676e-06	0.00124669
202181_at	9766	KIAA0247	KIAA0247	FALSE	1.06108	10.1168	6.61235	-3.88021	7.53737e-06	0.00126387
209409_at	2887	GRB10	growth factor receptor-bound protein 10	FALSE	1.88726	10.8903	6.56832	-3.96066	8.14059e-06	0.00130668
227020_at	388403	YPEL2	yippee-like 2 (Drosophila)	FALSE	1.53449	9.46525	6.56648	-3.96401	8.16678e-06	0.00130668
238987_at	2683	B4GALT1	UDP-Gal:betaGlcNAc beta 1 4- galactosyltransferase polypeptide 1	FALSE	1.03545	9.01621	6.53864	-4.01502	8.57547e-06	0.00134469
238956_at	1943	EFNA2	ephrin-A2	FALSE	1.11685	8.77803	6.53849	-4.0153	8.57772e-06	0.00134469
205542_at	26872	STEAP1	six transmembrane epithelial antigen of the prostate 1	FALSE	-1.0326	10.2225	-6.5203	-4.04867	8.85624e-06	0.00136994
228933_at	4810	NHS	Nance-Horan syndrome (congenital cataracts and dental anomalies)	FALSE	1.51489	9.61269	6.5134	-4.06135	8.96442e-06	0.00137651
227399_at	389136	VGLL3	vestigial like 3 (Drosophila)	FALSE	1.74372	10.6047	6.47157	-4.13832	9.6501e-06	0.00143451
207275_s_at	2180	ACSL1	acyl-CoA synthetase long-chain family member 1	FALSE	1.00802	8.84197	6.46348	-4.15323	9.78892e-06	0.00144033
226666_at	23002	DAAM1	dishevelled associated activator of morphogenesis 1	FALSE	1.05502	8.86201	6.42609	-4.22228	1.04583e-05	0.00151699
209121_x_at	7026	NR2F2	nuclear receptor subfamily 2 group F member 2	FALSE	-1.07598	9.24678	-6.39122	-4.28682	1.11254e-05	0.00157923
222449_at	56937	PMEPA1	prostate transmembrane protein androgen induced 1	FALSE	2.58903	12.0464	6.38726	-4.29417	1.1204e-05	0.00158021
242943_at	7903	ST8SIA4	ST8 alpha-N-acetyl-neuraminide alpha-2 8-sialyltransferase 4	FALSE	-1.18921	7.94552	-6.37216	-4.32217	1.15086e-05	0.00159168
210357_s_at	54498	SMOX	spermine oxidase	FALSE	1.17708	10.8778	6.36612	-4.33339	1.16331e-05	0.00159168
218136_s_at	51312	SLC25A37	solute carrier family 25 (mitochondrial iron transporter) member 37	FALSE	1.11415	9.74368	6.35653	-4.35121	1.18334e-05	0.00160536
203935_at	90	ACVR1	activin A receptor type I	TRUE	1.42009	10.1042	6.35168	-4.36021	1.1936e-05	0.00161031
203509_at	6653	SORL1	sortilin-related receptor L(DLR class) A repeats containing	FALSE	1.04562	9.38289	6.33366	-4.39373	1.23256e-05	0.00163594
207760_s_at	9612	NCOR2	nuclear receptor corepressor 2	FALSE	1.37124	11.1376	6.3286	-4.40314	1.24374e-05	0.00164471
211668_s_at	5328	PLAU	plasminogen activator urokinase	FALSE	1.14937	10.3939	6.32564	-4.40865	1.25032e-05	0.00164822
201963_at	2180	ACSL1	acyl-CoA synthetase long-chain family member 1	FALSE	1.23894	9.68481	6.28803	-4.47878	1.33728e-05	0.00170911
216060_s_at	23002	DAAM1	dishevelled associated activator of morphogenesis 1	FALSE	1.43729	9.25881	6.26906	-4.51422	1.3835e-05	0.00175746
224934_at	81555	YIPF5	Yip1 domain family member 5	FALSE	1.10071	11.9645	6.24733	-4.55488	1.43851e-05	0.00178773
1556499_s_at	1277	COL1A1	collagen type I alpha 1	FALSE	2.75153	10.3729	6.24634	-4.55674	1.44108e-05	0.00178773
209288_s_at	10602	CDC42EP3	CDC42 effector protein (Rho GTPase binding) 3	FALSE	1.35668	10.4035	6.20559	-4.63314	1.55066e-05	0.00186685
229339_at	93649	MYOCD	myocardin	FALSE	1.11395	8.73136	6.19445	-4.65408	1.58212e-05	0.00188953
201329_s_at	2114	ETS2	v-ets erythroblastosis virus E26 oncogene homolog 2 (avian)	FALSE	1.28195	10.5973	6.18343	-4.6748	1.61389e-05	0.00191285
223333_s_at	51129	ANGPTL4	angiopoietin-like 4	FALSE	2.51243	9.66724	6.15678	-4.72497	1.69348e-05	0.00197745
202052_s_at	26064	RAI14	retinoic acid induced 14	FALSE	1.00005	10.8404	6.14728	-4.74287	1.72283e-05	0.0019857
225685_at	10602	CDC42EP3	CDC42 effector protein (Rho GTPase binding) 3	FALSE	1.11745	9.91659	6.14683	-4.74372	1.72422e-05	0.0019857
237206_at	93649	MYOCD	myocardin	FALSE	2.61	9.57874	6.11171	-4.81002	1.83753e-05	0.00203781
202949_s_at	2274	FHL2	four and a half LIM domains 2	FALSE	1.11213	11.4183	6.10547	-4.82182	1.85847e-05	0.00203945
201110_s_at	7057	THBS1	thrombospondin 1	TRUE	1.55748	9.12421	6.10268	-4.8271	1.8679e-05	0.00204445
202627_s_at	5054	SERPINE1	serpin peptidase inhibitor clade E (nexin plasminogen activator inhibitor type 1) member 1	FALSE	2.56126	10.7963	6.07018	-4.88864	1.98159e-05	0.00211885
233955_x_at	51523	CXXC5	CXXC finger protein 5	FALSE	1.54676	9.77343	6.06884	-4.89117	1.98642e-05	0.00211885
228703_at	283208	P4HA3	prolyl 4-hydroxylase alpha polypeptide III	FALSE	1.07178	9.27287	6.045	-4.93641	2.07461e-05	0.00216877
221920_s_at	51312	SLC25A37	solute carrier family 25 (mitochondrial iron transporter) member 37	FALSE	1.23112	9.43435	6.0404	-4.94513	2.09206e-05	0.0021766
203973_s_at	1052	CEBPD	CCAAT/enhancer binding protein (C/EBP) delta	FALSE	-1.77192	8.82973	-6.02936	-4.9661	2.13464e-05	0.00218788
227489_at	64750	SMURF2	SMAD specific E3 ubiquitin protein ligase 2	TRUE	1.0286	9.62035	6.02279	-4.9786	2.16041e-05	0.0021883
212143_s_at	3486	IGFBP3	insulin-like growth factor binding protein 3	FALSE	-1.92005	11.6268	-6.0209	-4.9822	2.1679e-05	0.0021883
226368_at	50515	CHST11	carbohydrate (chondroitin 4) sulfotransferase 11	FALSE	1.05411	8.85098	6.01885	-4.9861	2.17603e-05	0.0021883
228298_at	91523	PCED1B	PC-esterase domain containing 1B	FALSE	1.21599	10.7552	6.01814	-4.98744	2.17884e-05	0.0021883
224516_s_at	51523	CXXC5	CXXC finger protein 5	FALSE	1.53553	9.8769	6.00772	-5.00728	2.22076e-05	0.00220603
209333_at	8408	ULK1	unc-51-like kinase 1 (C. elegans)	FALSE	1.07373	9.31405	6.00131	-5.01949	2.24696e-05	0.0022163
207057_at	9194	SLC16A7	solute carrier family 16 member 7 (monocarboxylic acid transporter 2)	FALSE	-1.24508	8.93907	-5.99806	-5.02568	2.26036e-05	0.00222428
226805_at	128486	FITM2	fat storage-inducing transmembrane protein 2	FALSE	1.34173	10.3695	5.98734	-5.04609	2.30514e-05	0.00224203
218574_s_at	29995	LMCD1	LIM and cysteine-rich domains 1	FALSE	1.54482	10.1919	5.96554	-5.08768	2.39913e-05	0.00228572
224793_s_at	7046	TGFBR1	transforming growth factor beta receptor 1	TRUE	1.50876	11.795	5.93427	-5.14744	2.54094e-05	0.00238291
205479_s_at	5328	PLAU	plasminogen activator urokinase	FALSE	1.19057	11.1978	5.91018	-5.19355	2.6561e-05	0.00246336
225516_at	6542	SLC7A2	solute carrier family 7 (cationic amino acid transporter y+ system) member 2	FALSE	-1.39247	9.90388	-5.90199	-5.20925	2.69652e-05	0.00248435
210260_s_at	25816	TNFAIP8	tumor necrosis factor alpha-induced protein 8	FALSE	1.34077	10.7194	5.8872	-5.23762	2.77108e-05	0.00251829
218644_at	26499	PLEK2	pleckstrin 2	FALSE	1.68271	9.97942	5.88673	-5.23853	2.77349e-05	0.00251829
210095_s_at	3486	IGFBP3	insulin-like growth factor binding protein 3	FALSE	-1.52077	12.9915	-5.87558	-5.25993	2.83116e-05	0.00254683
205174_s_at	25797	QPCT	glutaminyl-peptide cyclotransferase	FALSE	1.14947	10.0682	5.87426	-5.26246	2.83807e-05	0.00254758
205302_at	3484	IGFBP1	insulin-like growth factor binding protein 1	FALSE	-2.86062	9.59074	-5.86135	-5.28727	2.90659e-05	0.00258693
224949_at	81555	YIPF5	Yip1 domain family member 5	FALSE	1.05171	10.6045	5.84837	-5.31222	2.97719e-05	0.00261875
218651_s_at	55323	LARP6	La ribonucleoprotein domain family member 6	FALSE	1.24667	9.15169	5.84676	-5.31532	2.98608e-05	0.00261875
223168_at	58480	RHOU	ras homolog family member U	FALSE	1.47413	11.0054	5.83846	-5.33129	3.0323e-05	0.00263967
231849_at	144501	KRT80	keratin 80	FALSE	1.09014	9.69654	5.82766	-5.3521	3.09361e-05	0.00263967
225144_at	659	BMPR2	bone morphogenetic protein receptor type II (serine/threonine kinase)	TRUE	1.41445	10.3379	5.82581	-5.35565	3.10419e-05	0.00263967
230398_at	84951	TNS4	tensin 4	FALSE	1.592	9.70074	5.81969	-5.36746	3.13966e-05	0.00265352
222528_s_at	51312	SLC25A37	solute carrier family 25 (mitochondrial iron transporter) member 37	FALSE	1.22394	10.3517	5.77336	-5.45687	3.42177e-05	0.00279046
235149_at	283209	PGM2L1	phosphoglucomutase 2-like 1	FALSE	1.63033	9.24183	5.74749	-5.50692	3.59065e-05	0.0028483
213280_at	23108	RAP1GAP2	RAP1 GTPase activating protein 2	FALSE	1.1466	8.59518	5.72974	-5.54133	3.71156e-05	0.0029082
214974_x_at	6374	CXCL5	chemokine (C-X-C motif) ligand 5	FALSE	-1.11079	10.973	-5.72236	-5.55564	3.76307e-05	0.00292846
205650_s_at	2243	FGA	fibrinogen alpha chain	FALSE	-1.30647	8.97509	-5.71476	-5.57037	3.81681e-05	0.00293446
222996_s_at	51523	CXXC5	CXXC finger protein 5	FALSE	1.02611	9.20008	5.71406	-5.57174	3.82187e-05	0.00293446
215913_s_at	51454	GULP1	GULP engulfment adaptor PTB domain containing 1	FALSE	-1.28389	9.49241	-5.69451	-5.6097	3.96415e-05	0.00297386
210214_s_at	659	BMPR2	bone morphogenetic protein receptor type II (serine/threonine kinase)	TRUE	1.00926	8.40084	5.68853	-5.62131	4.00875e-05	0.00298396
235857_at	147040	KCTD11	potassium channel tetramerisation domain containing 11	FALSE	1.41433	9.08447	5.68506	-5.62805	4.03484e-05	0.00298835
209101_at	1490	CTGF	connective tissue growth factor	FALSE	1.3491	10.8252	5.676	-5.64568	4.10392e-05	0.00302426
205590_at	10125	RASGRP1	RAS guanyl releasing protein 1 (calcium and DAG-regulated)	FALSE	1.90662	9.16898	5.65703	-5.68261	4.25255e-05	0.00310029
202310_s_at	1277	COL1A1	collagen type I alpha 1	FALSE	1.02519	8.53914	5.64711	-5.70192	4.33241e-05	0.0031259
208296_x_at	25816	TNFAIP8	tumor necrosis factor alpha-induced protein 8	FALSE	1.03247	10.5447	5.62697	-5.7412	4.49954e-05	0.00321879
221423_s_at	81555	YIPF5	Yip1 domain family member 5	FALSE	1.08124	10.603	5.60228	-5.78941	4.71354e-05	0.00332646
209286_at	10602	CDC42EP3	CDC42 effector protein (Rho GTPase binding) 3	FALSE	1.00945	9.06907	5.56984	-5.85287	5.01087e-05	0.00346056
222529_at	51312	SLC25A37	solute carrier family 25 (mitochondrial iron transporter) member 37	FALSE	1.03665	11.3396	5.56216	-5.86791	5.0841e-05	0.00348814
203139_at	1612	DAPK1	death-associated protein kinase 1	FALSE	-1.03994	10.2432	-5.53892	-5.91347	5.31242e-05	0.00359763
1555420_a_at	8609	KLF7	Kruppel-like factor 7 (ubiquitous)	FALSE	1.03391	8.70656	5.53042	-5.93014	5.39852e-05	0.00363199
206461_x_at	4496	MT1H	metallothionein 1H	FALSE	1.07809	10.736	5.52881	-5.93331	5.41506e-05	0.00363199
31845_at	2000	ELF4	E74-like factor 4 (ets domain transcription factor)	FALSE	1.22074	9.54834	5.52795	-5.93498	5.4238e-05	0.00363204
226552_at	389792	IER5L	immediate early response 5-like	FALSE	1.03307	10.006	5.48359	-6.02218	5.89983e-05	0.00384039
235371_at	727936	GXYLT2	glucoside xylosyltransferase 2	FALSE	1.44035	9.59639	5.47785	-6.03348	5.96449e-05	0.00385851
228834_at	10140	TOB1	transducer of ERBB2 1	FALSE	-1.48809	10.3276	-5.46011	-6.06844	6.16913e-05	0.00393796
227314_at	3673	ITGA2	integrin alpha 2 (CD49B alpha 2 subunit of VLA-2 receptor)	FALSE	1.07705	9.2994	5.45767	-6.07325	6.19785e-05	0.00393796
44783_s_at	23462	HEY1	hairy/enhancer-of-split related with YRPW motif 1	FALSE	1.6333	10.1945	5.44858	-6.09116	6.30593e-05	0.0039871
202393_s_at	7071	KLF10	Kruppel-like factor 10	FALSE	1.05878	10.9693	5.43779	-6.11245	6.43686e-05	0.00403776
218796_at	55612	FERMT1	fermitin family member 1	FALSE	1.05345	10.0746	5.43527	-6.11743	6.46788e-05	0.00404077
202619_s_at	5352	PLOD2	procollagen-lysine 2-oxoglutarate 5-dioxygenase 2	FALSE	1.17378	11.8183	5.43188	-6.12412	6.50981e-05	0.00405539
207643_s_at	7132	TNFRSF1A	tumor necrosis factor receptor superfamily member 1A	FALSE	1.01614	11.1471	5.4145	-6.15844	6.72913e-05	0.00413009
227080_at	90874	ZNF697	zinc finger protein 697	FALSE	1.08957	9.0357	5.39775	-6.19157	6.94791e-05	0.00420283
230836_at	7903	ST8SIA4	ST8 alpha-N-acetyl-neuraminide alpha-2 8-sialyltransferase 4	FALSE	-1.53789	8.05997	-5.38402	-6.21875	7.13265e-05	0.00428368
228057_at	115265	DDIT4L	DNA-damage-inducible transcript 4-like	FALSE	-1.00227	8.52603	-5.37485	-6.23689	7.25877e-05	0.00433717
213552_at	26035	GLCE	glucuronic acid epimerase	FALSE	-1.08277	8.96607	-5.36755	-6.25135	7.36086e-05	0.00438306
225344_at	135112	NCOA7	nuclear receptor coactivator 7	FALSE	1.00787	11.9061	5.36515	-6.25611	7.39475e-05	0.00439699
225464_at	122786	FRMD6	FERM domain containing 6	FALSE	2.11056	10.1513	5.32793	-6.32997	7.94178e-05	0.00462388
206155_at	1244	ABCC2	ATP-binding cassette sub-family C (CFTR/MRP) member 2	FALSE	-1.09059	9.42644	-5.31155	-6.3625	8.19547e-05	0.00473215
207574_s_at	4616	GADD45B	growth arrest and DNA-damage-inducible beta	FALSE	1.10767	10.9572	5.29223	-6.40093	8.50562e-05	0.00488433
212185_x_at	4502	MT2A	metallothionein 2A	FALSE	1.17169	12.0933	5.28931	-6.40675	8.55364e-05	0.004902
225481_at	122786	FRMD6	FERM domain containing 6	FALSE	2.00941	10.0781	5.28893	-6.40749	8.55979e-05	0.004902
204235_s_at	51454	GULP1	GULP engulfment adaptor PTB domain containing 1	FALSE	-1.31723	10.1188	-5.274	-6.43722	8.80941e-05	0.00499716
225227_at	6498	SKIL	SKI-like oncogene	FALSE	1.29098	11.7851	5.26663	-6.45192	8.93553e-05	0.00502898
226609_at	285761	DCBLD1	discoidin CUB and LCCL domain containing 1	FALSE	1.14044	10.2768	5.26317	-6.45881	8.99527e-05	0.0050412
202628_s_at	5054	SERPINE1	serpin peptidase inhibitor clade E (nexin plasminogen activator inhibitor type 1) member 1	FALSE	2.17754	10.8231	5.25469	-6.47571	9.14348e-05	0.00506123
205596_s_at	64750	SMURF2	SMAD specific E3 ubiquitin protein ligase 2	TRUE	1.18196	10.6902	5.2499	-6.48527	9.22845e-05	0.00508353
240432_x_at	8609	KLF7	Kruppel-like factor 7 (ubiquitous)	FALSE	1.1691	9.20695	5.23227	-6.52045	9.54784e-05	0.00520475
200797_s_at	4170	MCL1	myeloid cell leukemia sequence 1 (BCL2-related)	FALSE	1.0453	12.0687	5.21662	-6.55172	9.84113e-05	0.00531393
225157_at	22877	MLXIP	MLX interacting protein	FALSE	1.12526	9.91683	5.20997	-6.565	9.96844e-05	0.0053574
210999_s_at	2887	GRB10	growth factor receptor-bound protein 10	FALSE	1.49106	9.38751	5.18545	-6.61405	0.00010453	0.00554669
204326_x_at	4501	MT1X	metallothionein 1X	FALSE	1.19922	10.5777	5.16663	-6.65175	0.000108415	0.005641
229265_at	6497	SKI	v-ski sarcoma viral oncogene homolog (avian)	FALSE	1.11031	8.98994	5.1036	-6.77824	0.000122543	0.00610821
221748_s_at	7145	TNS1	tensin 1	FALSE	1.68286	9.91482	5.09733	-6.79084	0.000124048	0.00615398
209210_s_at	10979	FERMT2	fermitin family member 2	FALSE	1.04592	10.4722	5.05731	-6.87139	0.00013412	0.00654519
226395_at	84376	HOOK3	hook homolog 3 (Drosophila)	FALSE	1.09586	9.15414	5.04233	-6.90159	0.000138104	0.00666207
243296_at	10135	NAMPT	nicotinamide phosphoribosyltransferase	FALSE	-1.19721	9.18131	-5.02269	-6.94121	0.000143513	0.00679013
60474_at	55612	FERMT1	fermitin family member 1	FALSE	1.07072	9.96495	5.01087	-6.96508	0.000146874	0.00689468
209410_s_at	2887	GRB10	growth factor receptor-bound protein 10	FALSE	1.0171	9.1527	4.99031	-7.00661	0.000152912	0.00704654
211456_x_at	645745	MT1P2	metallothionein 1 pseudogene 2	FALSE	1.19248	10.8427	4.97686	-7.03381	0.000157	0.00714598
208581_x_at	4501	MT1X	metallothionein 1X	FALSE	1.29395	11.6671	4.93106	-7.12656	0.000171789	0.00753071
227970_at	80045	GPR157	G protein-coupled receptor 157	FALSE	1.27082	9.619	4.92605	-7.13672	0.000173492	0.00756793
208944_at	7048	TGFBR2	transforming growth factor beta receptor II (70/80kDa)	TRUE	-1.18407	11.3044	-4.89177	-7.20629	0.000185618	0.00790598
215933_s_at	3087	HHEX	hematopoietically expressed homeobox	FALSE	-1.01733	8.97974	-4.79192	-7.4095	0.000226153	0.00909821
202464_s_at	5209	PFKFB3	6-phosphofructo-2-kinase/fructose-2 6-biphosphatase 3	FALSE	1.52285	10.3492	4.78774	-7.41802	0.000228036	0.00915024
201289_at	3491	CYR61	cysteine-rich angiogenic inducer 61	FALSE	1.54655	10.1198	4.76503	-7.46437	0.000238554	0.00939865
205330_at	4330	MN1	meningioma (disrupted in balanced translocation) 1	FALSE	1.00958	8.4244	4.75021	-7.49464	0.000245685	0.00956278
200798_x_at	4170	MCL1	myeloid cell leukemia sequence 1 (BCL2-related)	FALSE	1.03762	11.191	4.73865	-7.51828	0.000251403	0.00971319
218456_at	65981	CAPRIN2	caprin family member 2	FALSE	1.04699	10.182	4.7331	-7.52962	0.000254194	0.00975805
